# Supplementary material for: Visualizing Plant Responses: Novel Insights Possible Through Affordable Imaging Techniques in the Greenhouse
Source: Sensors (Basel). 2024 Oct 17;24(20):6676. doi: 10.3390/s24206676 (PMC11511021; doi:10.3390/s24206676)
Supplement: Supplementary file 1 [file sensors-24-06676-s001.zip]

Archive with 18 entries (16 files):
- Supplementary S1.xlsx
- Supplementary S2.xlsx
- Supplementary S3/
- Supplementary S3/BA.png
- Supplementary S3/Cover.png
- Supplementary S3/DGCI.png
- Supplementary S3/Green.png
- Supplementary S3/HSVi.png
- Supplementary S3/NDRE.png
- Supplementary S3/NIR.png
- Supplementary S3/RED.png
- Supplementary S3/RedEdge.png
- Supplementary S4.pdf
- Supplementary S5/
- Supplementary S5/AVG_.csv
- Supplementary S5/CV_.csv
- Supplementary S5/Data_.csv
- Supplementary S5/ReadMe.pdf
