# Supplementary material for: Visualizing Plant Responses: Novel Insights Possible Through Affordable Imaging Techniques in the Greenhouse
Source: Sensors (Basel). 2024 Oct 17;24(20):6676. doi: 10.3390/s24206676 (PMC11511021; doi:10.3390/s24206676)
Supplement: Supplementary file 1 [file sensors-24-06676-s001.zip › Supplementary S1.xlsx]

## Sheet: Table S1
				JPG_LC_CC	TIF	TIF_CC	TIF_CC	JPG_LC	TIF LC CC
	F-Values	VQ	NDVI	%Y	%G	DGCI	HSVi	BA	COMB2
	Mowing (M)	47.543	12.228	33.141	25.354	25.4329	2.717	11.611	62.365
	Irrigation (I)	172.243	50.943	161.942	99.137	40.7538	46.747	62.595	23.573
	Date (D)	83.339	137.792	141.611	121.937	149.44	148.032	146.872	17.434
	M x I	5.029	4.915	12.897	4.77	2.062	2.632	3.403	10.004
	M x D	1.097	1.968	5.654	5.068	1.4789	1.97	2.138	5.865
	I x D	8.485	3.083	9.14	3.792	0.8202	1.043	1.73	3.106
	M x I X D	1.18	2.157	1.451	1.157	1.4536	1.649	1.442	1.94
