# Supplementary material for: Visualizing Plant Responses: Novel Insights Possible Through Affordable Imaging Techniques in the Greenhouse
Source: Sensors (Basel). 2024 Oct 17;24(20):6676. doi: 10.3390/s24206676 (PMC11511021; doi:10.3390/s24206676)
Supplement: Supplementary file 1 [file sensors-24-06676-s001.zip › Supplementary S2.xlsx]

## Sheet: Table S2
				JPG_LC_CC	TIF	TIF_CC	TIF_CC	JPG_LC	TIF LC CC
	P-Values	VQ	NDVI	%Y	%G	DGCI	HSVi	BA	COMB2
	Mowing (M)	1e-05	1e-05	1e-05	1e-05	1e-05	0.04481	1e-05	1e-05
	Irrigation (I)	1e-05	1e-05	1e-05	1e-05	1e-05	1e-05	1e-05	1e-05
	Date (D)	1e-05	1e-05	1e-05	1e-05	1e-05	1e-05	1e-05	1e-05
	M x I	9e-05	0.00012	1e-05	9e-05	0.05862	0.01733	0.00297	1e-05
	M x D	0.3465	0.00657	1e-05	1e-05	0.07727	0.0058	0.00252	1e-05
	I x D	1e-05	0.0002	1e-05	2e-05	0.66365	0.41323	0.04224	0.00015
	M x I X D	0.21432	0.00014	0.03939	0.24211	0.04003	0.00935	0.04207	0.00073
