# Supplementary material for: Visualizing Plant Responses: Novel Insights Possible Through Affordable Imaging Techniques in the Greenhouse
Source: Sensors (Basel). 2024 Oct 17;24(20):6676. doi: 10.3390/s24206676 (PMC11511021; doi:10.3390/s24206676)
Supplement: Supplementary file 1 [file sensors-24-06676-s001.zip › Supplementary S5/AVG_.csv]

Type	BA	DGCI	HSVi	G	Y	COMB2
JPG	-2.517567467	0.326822448	0.494404267	1.432264064	0.041239439	11.39717366
JPG	-2.4435173	0.326553835	0.49553687	1.460787426	0.035831352	12.86709186
JPG	-2.468817633	0.333576795	0.490699338	1.52089003	0.040123207	11.92518673
JPG	-2.390642967	0.338032248	0.480250282	1.282840141	0.041653525	16.84139355
JPG	-2.329751133	0.338197896	0.498016878	1.329902941	0.030819009	14.44309242
JPG	-2.602493867	0.32229454	0.478271513	1.247781591	0.052648036	13.70553742
JPG	-2.2383937	0.353050344	0.467638204	1.108187541	0.050022377	24.84282271
JPG	-2.1836994	0.353896312	0.484423551	1.210587899	0.033063362	23.00003275
JPG	-2.354740267	0.340591176	0.469192045	1.108141003	0.053578626	24.29455625
JPG	-2.380954767	0.348231427	0.457064861	0.989150198	0.098994253	23.91642517
JPG	-2.398217067	0.346029981	0.475314861	1.124772384	0.076345546	19.95576894
JPG	-2.433690933	0.345471462	0.458688501	0.978535464	0.105880684	22.84479882
JPG	-2.480142133	0.327846822	0.491509938	1.512262332	0.047697517	12.96918383
JPG	-2.448150633	0.334779333	0.484026762	1.601687426	0.038240966	13.91666218
JPG	-2.327813367	0.338649664	0.503442754	1.702126395	0.029892156	13.7266237
JPG	-2.5423615	0.325569334	0.483296568	1.302762131	0.056650132	14.36488188
JPG	-2.286291433	0.340005766	0.502128745	1.452179939	0.019424339	15.61264749
JPG	-2.214768233	0.347259658	0.494109472	1.355131618	0.027303693	21.56314049
JPG	-2.452748067	0.332786511	0.487143722	1.189074446	0.037946283	14.8267553
JPG	-2.345561967	0.337094253	0.497091621	1.317339047	0.035934619	18.00810782
JPG	-2.447419567	0.33365073	0.478998942	1.091331453	0.049063933	17.45232804
JPG	-2.6524043	0.331307729	0.462199229	1.079462911	0.102573091	18.75959048
JPG	-2.442175133	0.34116073	0.470639897	1.008447322	0.102106862	21.5062694
JPG	-2.6957624	0.32848275	0.464522128	0.917838736	0.132569363	17.87156807
JPG	-2.151541967	0.357457031	0.496174236	1.67134747	0.026667958	21.20342374
JPG	-2.233153667	0.349797116	0.499516407	1.50920815	0.026196463	16.84016076
JPG	-2.443432867	0.335922468	0.494233179	1.579782647	0.055526597	11.81165677
JPG	-2.610143667	0.321504505	0.477024813	1.232742522	0.054357542	14.94738566
JPG	-2.486214033	0.326779603	0.485010486	1.32678184	0.048221324	18.29986418
JPG	-2.393863467	0.333221439	0.482538647	1.577656337	0.043877157	22.38654781
JPG	-2.509421933	0.334046745	0.461118268	1.056931398	0.074807075	22.59851102
JPG	-2.5384205	0.329176246	0.478652784	1.157730781	0.056604783	15.60810536
JPG	-2.534959333	0.330351719	0.477072592	1.082209331	0.059731829	16.98891502
JPG	-2.407717167	0.347693291	0.47642161	1.046995201	0.079170435	16.03342421
JPG	-2.766149867	0.330308582	0.460313007	0.921137836	0.133965163	12.97885548
JPG	-2.8735688	0.326135419	0.445534383	0.893284689	0.147447078	14.14238675
JPG	-2.942830233	0.308119238	0.469355638	1.396109833	0.107404039	8.897932864
JPG	-2.7159101	0.313860934	0.480232475	1.489871282	0.067370511	10.93790232
JPG	-2.917883433	0.312550865	0.462066179	1.462594424	0.081698942	9.217976492
JPG	-2.801887967	0.314945793	0.469092417	1.260325103	0.082980265	11.60260654
JPG	-2.510060067	0.330232206	0.48696529	1.370385034	0.049663661	13.05461778
JPG	-2.909102033	0.309941675	0.46064913	1.217610886	0.094487713	12.61173599
JPG	-2.488016467	0.333154695	0.472220612	1.106953096	0.075072376	21.82317187
JPG	-2.227705	0.348905473	0.501404669	1.264886334	0.039250195	19.6015145
JPG	-2.3706452	0.336004864	0.498404175	1.223434587	0.047952287	19.55326802
JPG	-3.6897037	0.301055715	0.415515859	0.708281127	0.238601041	9.323277897
JPG	-2.336274167	0.345058986	0.496396506	1.252906713	0.064528298	18.70022878
JPG	-3.612946167	0.303297065	0.421706266	0.743828326	0.236095294	8.982530275
JPG	-3.5679792	0.289661278	0.427812564	1.257312024	0.179028698	6.970867987
JPG	-2.831914567	0.312654107	0.471555599	1.540028687	0.079134598	9.687415059
JPG	-2.854537733	0.313482371	0.472355504	1.450859042	0.10877606	10.14421443
JPG	-3.120037167	0.302771168	0.456606463	1.21016583	0.148692733	10.35207618
JPG	-2.639290633	0.319623465	0.48331448	1.462126667	0.059159446	11.62703346
JPG	-2.6036253	0.323243913	0.480766295	1.390463112	0.065373455	15.77997746
JPG	-2.630933933	0.322593081	0.480078469	1.264401252	0.062002169	15.16985869
JPG	-2.6785408	0.316974045	0.481607297	1.28457988	0.070533395	15.23244389
JPG	-2.585866067	0.325011393	0.4806805	1.11773428	0.062555359	15.87436615
JPG	-3.1893764	0.310462729	0.45309557	0.999744551	0.215150658	10.38866918
JPG	-2.522653033	0.33075377	0.486890506	1.08510046	0.089813024	18.37586441
JPG	-2.6191862	0.328203877	0.479151357	0.996377511	0.107415079	16.9768826
JPG	-3.490180233	0.295951555	0.433479442	1.191854156	0.266384891	10.75368979
JPG	-2.920011767	0.313888592	0.470945485	1.424813232	0.140580009	11.15994318
JPG	-2.9244702	0.319167639	0.47188532	1.551524925	0.137032763	9.210165474
JPG	-4.185505033	0.27542632	0.40896394	0.705388809	0.309205772	6.133075635
JPG	-3.203208833	0.301757121	0.456805524	1.137594445	0.194182244	11.29458094
JPG	-3.162135067	0.302088315	0.456778306	1.31064777	0.202156882	12.94767817
JPG	-4.346579967	0.279544603	0.397692696	0.573352254	0.319143667	7.202591679
JPG	-3.3219721	0.300323585	0.444954034	0.94473208	0.171412266	10.44287649
JPG	-2.7545221	0.320300685	0.47065152	1.061849647	0.087535211	16.1626961
JPG	-2.573084467	0.337168048	0.477416511	1.034677584	0.101755789	15.35854051
JPG	-2.971143633	0.32330553	0.460516347	0.91069142	0.162338041	11.84450609
JPG	-3.0726977	0.314631679	0.4477076	0.868411161	0.190431181	14.04102048
JPG	-3.300189767	0.292200698	0.449834019	1.265969446	0.183752982	9.697623036
JPG	-3.104817167	0.29735537	0.456292538	1.400211629	0.151072284	11.96761464
JPG	-3.227429333	0.299362727	0.45116105	1.387673042	0.163547349	8.522796016
JPG	-3.330415567	0.29301855	0.447147325	1.072564591	0.181788366	9.309486681
JPG	-2.988762933	0.305546895	0.464398061	1.188429709	0.151398899	12.69522566
JPG	-3.380212433	0.29066682	0.445196517	1.028325491	0.209174775	10.38333589
JPG	-2.950725833	0.317589918	0.432319294	1.015202292	0.156534042	22.36455439
JPG	-2.816694167	0.316021234	0.463626855	1.155392842	0.114643241	20.26071072
JPG	-2.823187267	0.315617221	0.461240165	1.087961866	0.112491285	21.40117243
JPG	-4.223670533	0.291110697	0.381014006	0.50202041	0.356679261	12.2694412
JPG	-2.668036167	0.324465185	0.471809784	1.191571022	0.118280337	20.85523378
JPG	-4.149576433	0.291592975	0.385794736	0.545725852	0.32565202	11.66017058
JPG	-4.6297329	0.261061154	0.395170659	0.63372984	0.460567135	4.960330004
JPG	-3.4689409	0.287639746	0.443056765	1.305152892	0.231864924	8.268184901
JPG	-3.254307433	0.297857396	0.451210937	1.29630677	0.204953916	11.49536414
JPG	-3.761809633	0.280897949	0.427727218	0.918802445	0.278421242	8.394834458
JPG	-3.218301067	0.29244188	0.457190351	1.139093342	0.184639242	10.58379628
JPG	-2.943714533	0.309839782	0.452877155	1.276741968	0.138278418	17.75731394
JPG	-3.067361067	0.301080511	0.460645569	1.063968653	0.135755686	12.94005999
JPG	-3.0224802	0.30402033	0.467438372	1.234930996	0.160461066	14.01496734
JPG	-2.8811328	0.309658356	0.466989851	1.041622952	0.096952697	14.36952957
JPG	-3.789876067	0.291231495	0.417413235	0.838196806	0.316400644	10.48028914
JPG	-2.846300867	0.311560093	0.470241958	0.972477714	0.145167736	18.80968835
JPG	-2.904621033	0.311721777	0.463224167	0.937703827	0.149605828	18.05048782
JPG	-4.966424633	0.273085481	0.373738908	0.437249911	0.804357925	10.71837332
JPG	-3.628315733	0.301568286	0.430518442	0.916350709	0.389082259	10.91139298
JPG	-3.776976267	0.291531682	0.437072325	0.962356894	0.538400707	6.472672552
JPG	-5.235113833	0.25419873	0.377246399	0.210721738	0.681669728	3.731327558
JPG	-3.9677488	0.281556184	0.417519633	0.76487453	0.43419522	10.26169321
JPG	-4.405662	0.280249573	0.399753764	0.447263728	0.852863402	11.19750266
JPG	-4.7719636	0.275767897	0.37396156	0.413596222	0.416662803	9.829898346
JPG	-4.368329833	0.273798036	0.40466797	0.518858495	0.394143858	4.725486931
JPG	-2.973745367	0.312857273	0.461939356	0.963247569	0.147117236	16.71062381
JPG	-2.890755433	0.32262277	0.460825756	0.915218852	0.167349365	14.89979105
JPG	-3.3379072	0.307056952	0.447458393	0.783080729	0.266501406	9.674453706
JPG	-3.414173433	0.30270763	0.44178102	0.74644855	0.305288939	10.56155662
JPG	-4.089282667	0.270183412	0.419161911	0.868187983	0.382859249	5.355425879
JPG	-3.430519833	0.284020266	0.446679847	1.164570335	0.220719929	9.151183448
JPG	-3.932369067	0.277113681	0.421595062	1.036861133	0.300557691	5.864581851
JPG	-4.571094833	0.268052193	0.398863775	0.48403705	0.513821693	4.09231319
JPG	-3.347160967	0.292295578	0.450841571	1.038947528	0.247153668	10.23330501
JPG	-3.989626967	0.272232119	0.423336796	0.749837329	0.404142729	7.412878814
JPG	-4.637188433	0.270546823	0.385340346	0.43892392	0.441142456	9.824826881
JPG	-3.893747767	0.28170507	0.418129446	0.772790741	0.253766306	10.10454424
JPG	-3.9570516	0.280066377	0.414851183	0.760435589	0.24055139	9.608081973
JPG	-4.1381448	0.28756075	0.394461611	0.543811171	0.337098323	10.44833422
JPG	-3.2535313	0.300415689	0.449857811	1.001569722	0.215828516	13.3615247
JPG	-4.1368801	0.288477736	0.394000853	0.5507331	0.315547505	10.13037772
JPG	-4.8959365	0.255859089	0.387606434	0.471465513	0.515758115	4.194301984
JPG	-4.3703149	0.267066179	0.404258276	0.744903795	0.375226172	4.795205592
JPG	-3.826858967	0.275969781	0.427059204	0.973817634	0.319659152	8.256473312
JPG	-4.834757033	0.259490273	0.390644766	0.380500589	0.573237778	4.088918427
JPG	-3.7509723	0.278802297	0.429324898	1.049843019	0.247987954	6.480588517
JPG	-4.073387167	0.274499757	0.411968097	0.802282059	0.411311275	10.9307405
JPG	-3.0421724	0.300714349	0.470698251	1.11993753	0.136494688	10.52622548
JPG	-3.831217233	0.276510452	0.430786879	0.860278735	0.349750708	7.187371738
JPG	-3.434530367	0.289445164	0.449053329	0.829062795	0.236659355	10.43875368
JPG	-3.954738767	0.287900727	0.414936807	0.73642692	0.338259735	7.506167748
JPG	-3.581242133	0.287986722	0.440150801	0.805714829	0.255684384	8.911032308
JPG	-3.184624433	0.298372211	0.459987679	0.841941245	0.234839788	13.70828775
JPG	-5.6612715	0.262678052	0.360096878	0.019491598	1.390483494	6.97967316
JPG	-4.662460767	0.284160457	0.392953723	0.180362164	1.042128076	3.140576263
JPG	-4.481242067	0.283479769	0.402981592	0.20755257	1.10465609	0.929799593
JPG	-5.248697367	0.249779184	0.377481358	0.14479764	0.826102368	2.588036177
JPG	-4.9718709	0.261482967	0.385640833	0.208608676	0.864595727	3.869958553
JPG	-5.323842233	0.269523267	0.369298569	0.014001816	1.377197072	2.235124686
JPG	-4.9686682	0.266264681	0.378419386	0.287606037	0.545719398	6.835150799
JPG	-5.399823933	0.249056868	0.371109419	0.051783177	0.897552086	1.123286487
JPG	-3.797581	0.284510695	0.432262182	0.666891374	0.361442609	7.245241492
JPG	-3.196831867	0.310483534	0.458239276	0.815928895	0.248039928	9.27532435
JPG	-4.147387033	0.285184758	0.413727105	0.490197048	0.433470484	4.039664571
JPG	-4.527775167	0.275682603	0.397956471	0.353222203	0.487978341	3.283763111
JPG	-5.079887433	0.253716762	0.3826609	0.325231989	0.640249233	4.199241168
JPG	-4.088650533	0.274513584	0.407006466	0.903330437	0.322804032	9.865684156
JPG	-5.1317272	0.25475844	0.37994919	0.327716675	0.692413716	4.747106265
JPG	-5.109217	0.260447029	0.378493198	0.201480383	0.772630236	3.752102617
JPG	-4.189091067	0.274934956	0.407388789	0.691438796	0.379307247	8.737302595
JPG	-4.740061833	0.263512247	0.392208647	0.428588753	0.555545025	6.765861635
JPG	-4.911731167	0.27568782	0.35210229	0.342013685	0.51926239	15.99101874
JPG	-4.148296767	0.283930368	0.38966477	0.679388009	0.307778551	15.42665043
JPG	-4.6702075	0.273625949	0.3697126	0.483779223	0.361474201	14.28812273
JPG	-3.713146467	0.305180496	0.369552959	0.616020952	0.307844791	18.95221944
JPG	-3.940247167	0.288551887	0.399422119	0.772644843	0.301126678	15.2302959
JPG	-3.720174133	0.305326665	0.368350766	0.632326737	0.275277211	19.09386541
JPG	-4.865103567	0.256394857	0.388279482	0.467433694	0.572535292	5.425226688
JPG	-4.7625512	0.25967636	0.390275833	0.511844509	0.518316854	5.328888902
JPG	-5.168439933	0.255950564	0.371917095	0.383297963	0.644399265	11.20809885
JPG	-5.306648267	0.250978767	0.374685716	0.182717597	0.798110966	5.053413446
JPG	-4.372130567	0.267739439	0.404237866	0.704450236	0.414127672	6.171825891
JPG	-5.276303533	0.260798751	0.362234333	0.297657221	0.700411793	12.85149798
JPG	-3.325272467	0.291698284	0.447504546	1.06474774	0.183187053	13.42505833
JPG	-4.515490933	0.267669414	0.39639297	0.53114469	0.52342567	9.712582196
JPG	-4.4504854	0.269520404	0.400649104	0.457522804	0.413009742	6.733329488
JPG	-3.7989641	0.295904297	0.396553887	0.728156748	0.366737068	17.17887199
JPG	-4.0427683	0.280258245	0.411143724	0.638585585	0.314715426	10.57673633
JPG	-3.512661467	0.291716239	0.428780684	0.722203964	0.304828145	18.86086126
JPG	-5.2797591	0.275790327	0.358177799	0.098939223	1.373459088	14.34496971
JPG	-5.068277567	0.273548373	0.373309337	0.191398118	1.118905542	9.04766406
JPG	-5.1815329	0.262765381	0.377249953	0.070401084	1.272381836	1.138070577
JPG	-5.282154533	0.250304239	0.375528858	0.133179113	0.877688693	4.225360839
JPG	-5.4690313	0.255494138	0.364297115	0.136345903	0.970813897	9.447506232
JPG	-6.005079333	0.259550671	0.350338246	0.01405226	1.451143705	9.388541313
JPG	-5.1950637	0.269867266	0.349493135	0.222175684	0.693856053	15.10091473
JPG	-5.592560667	0.243395037	0.366467064	0.022042524	1.037363879	1.001958239
JPG	-5.155329467	0.261495696	0.3708875	0.24164809	0.58632395	9.307701631
JPG	-3.6324885	0.297749427	0.420855362	0.67773608	0.343011364	14.49458105
JPG	-4.7775292	0.268807874	0.388945561	0.252144611	0.588777894	3.807803586
JPG	-5.095511433	0.262302628	0.377922887	0.15120969	0.646578737	2.836077108
JPG	-2.489469567	0.327014932	0.500534859	1.680805039	0.035682737	9.819530573
JPG	-2.473728	0.326789245	0.49908165	1.616409391	0.031043376	10.71006951
JPG	-2.600060333	0.317387844	0.492243184	1.545654347	0.048101752	11.29380234
JPG	-2.579286567	0.319998807	0.486363093	1.52289456	0.065982185	15.98323603
JPG	-2.674869867	0.315987005	0.485227379	1.317620483	0.068278511	13.18884051
JPG	-2.5397911	0.325139591	0.495599597	1.327488062	0.057328839	11.32725804
JPG	-2.397543433	0.336868098	0.489892003	1.327781047	0.050905919	17.42319279
JPG	-3.1062193	0.315451154	0.449871566	1.019120144	0.130234482	8.198029145
JPG	-3.091219833	0.311006937	0.4530205	1.058111323	0.124085355	9.522565527
JPG	-2.144151367	0.358269552	0.506896651	1.148104214	0.046330082	19.32791335
JPG	-2.3458744	0.345895025	0.495394959	1.122260523	0.064937968	16.54952755
JPG	-2.683821733	0.324813502	0.473372533	1.077742704	0.093629818	14.14329675
JPG	-2.560129767	0.324467305	0.498765614	1.551234658	0.052878518	10.6427636
JPG	-2.632877133	0.319279126	0.496476294	1.669892054	0.063089187	9.18663169
JPG	-2.578496367	0.326650419	0.493869546	1.52836515	0.066236785	10.36223051
JPG	-2.5358932	0.327903008	0.49029129	1.453572172	0.070988754	13.32118202
JPG	-2.505491467	0.327595927	0.493473139	1.442159668	0.063244767	13.02169215
JPG	-2.6679944	0.322722036	0.480408836	1.367648805	0.074046842	11.20124205
JPG	-2.395564633	0.336370333	0.493376488	1.154212408	0.054993618	17.94477359
JPG	-2.793379767	0.316593785	0.466655774	1.16419888	0.085112689	14.1879083
JPG	-3.1584092	0.314312584	0.447430405	0.882756407	0.192984825	9.866169341
JPG	-3.328525067	0.311073557	0.436284589	0.948205443	0.182420535	7.667815499
JPG	-2.802467667	0.315099896	0.482534975	1.437902802	0.104666791	9.113010517
JPG	-2.725592933	0.323678267	0.485608507	1.598182471	0.097336041	9.585767214
JPG	-3.059543467	0.304910403	0.464693088	1.352847691	0.107282598	7.982446473
JPG	-2.767151967	0.314045762	0.476275442	1.359760448	0.088756239	12.56168769
JPG	-2.777905967	0.314705563	0.479289748	1.220643498	0.103437271	12.42243711
JPG	-2.674496233	0.32520585	0.477184902	1.357093687	0.086081664	13.01286492
JPG	-2.7533848	0.31995095	0.469031997	1.091107425	0.131872652	16.50527548
JPG	-2.4875187	0.328887013	0.490108313	1.199573006	0.054486966	16.29444453
JPG	-2.997707233	0.312652395	0.460579709	1.069833627	0.146067414	11.5060257
JPG	-2.906795067	0.326123542	0.451090627	0.930924229	0.165357064	13.40691117
JPG	-3.022090133	0.320832187	0.457912698	0.910339158	0.181217342	11.84887176
JPG	-2.899527167	0.32649182	0.45884845	0.928537544	0.176650166	11.75757082
JPG	-3.541597433	0.286144192	0.437199932	1.166457501	0.249594534	8.940304892
JPG	-3.177115433	0.295329405	0.457789603	1.3498482	0.134944498	8.636517058
JPG	-3.450421533	0.284637778	0.445165671	1.176999541	0.196106946	9.416941177
JPG	-3.4017943	0.288425871	0.437728846	1.292599188	0.213419412	14.16640479
JPG	-4.401275333	0.266997872	0.405405947	0.639924486	0.393255391	5.778436509
JPG	-3.546705233	0.287127205	0.441961057	1.000504275	0.27461345	8.10717269
JPG	-3.259659633	0.299354318	0.435484694	1.087276195	0.17225012	16.70468737
JPG	-3.878123067	0.289618918	0.416657971	0.688066661	0.281676862	6.87280225
JPG	-4.394909767	0.276809406	0.400727476	0.498993064	0.397283473	5.633147363
JPG	-2.714905733	0.322210697	0.474067404	1.017463799	0.10451274	15.53004512
JPG	-3.0696257	0.307581218	0.461895684	0.894407036	0.193608502	10.9718908
JPG	-3.851229333	0.293072911	0.418642852	0.644236382	0.267835721	5.876928522
JPG	-3.653756367	0.285143745	0.43483935	1.093996516	0.274334053	8.265578701
JPG	-3.516763967	0.283193944	0.445030786	1.255626636	0.233858584	6.85007201
JPG	-3.4912994	0.291681236	0.442516424	1.185930925	0.217834235	7.287391142
JPG	-3.390370233	0.297026144	0.436724183	1.056861931	0.242257839	11.59590849
JPG	-3.216797033	0.297447887	0.455316173	1.27618674	0.167234719	9.273372191
JPG	-3.571159467	0.291470072	0.436475631	1.031992819	0.242585303	7.750125251
JPG	-3.635227067	0.290090496	0.432110939	0.713289734	0.296795759	9.524123279
JPG	-3.468290167	0.29294035	0.439198754	0.946494748	0.202291231	10.74323617
JPG	-3.890688833	0.292040553	0.410837642	0.584820468	0.366860716	10.86986734
JPG	-3.526709033	0.300447812	0.433035188	0.856414045	0.267807017	9.116537237
JPG	-4.190587567	0.276707853	0.411473809	0.747108234	0.453727581	7.013084177
JPG	-4.3379517	0.280189841	0.409307502	0.593165032	0.631623402	5.367135956
JPG	-4.432185167	0.272375603	0.404282748	0.629581337	0.520191791	5.22996197
JPG	-4.258286167	0.27707216	0.406357085	0.744642231	0.364385542	6.807164292
JPG	-3.9951558	0.283536619	0.422967866	0.708043681	0.394324066	5.419139762
JPG	-4.001116967	0.285857824	0.422357508	0.7535247	0.477390782	4.98533812
JPG	-3.956895267	0.286202436	0.414776356	0.596255561	0.45140306	11.27631244
JPG	-3.832073367	0.284171248	0.425649382	0.760879738	0.264041008	7.184617955
JPG	-4.271398767	0.283364403	0.406228398	0.54072268	0.430724744	4.212695851
JPG	-3.526952467	0.307903328	0.421749554	0.671257451	0.339750139	11.85339426
JPG	-3.735968633	0.295955929	0.427004745	0.674156903	0.337975241	7.146069869
JPG	-3.8791799	0.29534345	0.418318539	0.605480611	0.341782184	5.757825934
JPG	-3.8778769	0.279174146	0.412362217	0.962587206	0.339783089	13.44571473
JPG	-3.437776567	0.284385792	0.447195013	1.232282577	0.204347564	8.59960724
JPG	-3.645798667	0.280179815	0.435948663	1.087508545	0.2497209	8.667306763
JPG	-3.672229833	0.287954222	0.409924366	1.12973785	0.316158273	18.7278584
JPG	-4.4066752	0.265661758	0.404928598	0.631325661	0.41439535	7.223814896
JPG	-3.755054367	0.283337365	0.433137681	0.912231929	0.33371328	6.521535852
JPG	-3.590803867	0.294451251	0.403965012	0.898589509	0.261786973	18.81422484
JPG	-3.742133033	0.293422895	0.41646611	0.748761351	0.290773677	10.45480124
JPG	-4.225445667	0.277363382	0.40773175	0.55555012	0.413031652	7.845208729
JPG	-2.9897912	0.312993477	0.44406877	0.925195982	0.167192597	19.28764775
JPG	-3.448508833	0.295868866	0.436923204	0.735378456	0.286293972	11.90607547
JPG	-3.739544767	0.291810768	0.422807074	0.701354272	0.268516296	8.864645522
JPG	-3.966962733	0.278220874	0.412262617	0.951251472	0.37914827	12.87248571
JPG	-3.877384467	0.27201529	0.426074144	1.022825348	0.324196774	7.86793279
JPG	-3.647973067	0.285076985	0.434498509	1.111280108	0.256583892	7.674493563
JPG	-3.743996367	0.287987537	0.405362932	0.854669551	0.336170791	17.97579794
JPG	-3.4236698	0.28983689	0.443280868	1.135350941	0.190584213	10.30213216
JPG	-3.776047467	0.284001605	0.428345647	0.945127992	0.274449209	7.348561255
JPG	-3.873356433	0.285972354	0.409266981	0.623910158	0.364821028	15.48814982
JPG	-3.5889567	0.285536602	0.434977361	0.876269285	0.232152814	10.85308312
JPG	-3.908504467	0.29134639	0.394617354	0.52247368	0.426242322	16.65371986
JPG	-3.453048967	0.298813014	0.436796487	0.821973737	0.296252419	11.3833979
JPG	-4.665622667	0.271741398	0.385836861	0.505406473	0.628644972	10.60615284
JPG	-5.3700622	0.266145684	0.371976754	0.094563125	1.18970152	5.925598814
JPG	-4.818914267	0.264782927	0.391469078	0.36257124	0.666344977	4.816838514
JPG	-4.966062367	0.26624922	0.378220806	0.319987295	0.733054615	10.44945153
JPG	-4.288948733	0.275857674	0.411160736	0.545309219	0.504207186	4.933006678
JPG	-4.4969726	0.275638581	0.40367812	0.425071399	0.723512802	4.679563447
JPG	-4.093677967	0.283222796	0.395060434	0.548090457	0.459965368	17.52722266
JPG	-4.082864767	0.278303683	0.410269205	0.632154513	0.366830993	11.0151031
JPG	-4.108347667	0.283271234	0.413253866	0.557678299	0.438905576	5.992012655
JPG	-4.111237767	0.29097811	0.381758221	0.455819242	0.480770051	16.78566173
JPG	-3.782739533	0.291928446	0.423332669	0.660261411	0.350078002	9.294127676
JPG	-4.0027556	0.288685566	0.414664218	0.530540885	0.386625428	6.654594023
JPG	-4.518124933	0.258404806	0.396844908	0.610070546	0.588892541	10.15632539
JPG	-3.978224433	0.266165807	0.423110495	0.85344122	0.396996772	8.055347088
JPG	-4.161764367	0.263981491	0.415599914	0.832996782	0.448556431	7.665082385
JPG	-4.341914667	0.265647081	0.393731892	0.775572319	0.512268956	17.24295543
JPG	-4.700381533	0.256396097	0.395774616	0.452814656	0.586343313	6.548737325
JPG	-4.232922133	0.270229649	0.412179833	0.664275566	0.487231186	5.5244656
JPG	-4.155566267	0.277740501	0.386137218	0.677909664	0.375604251	18.64368436
JPG	-4.014769067	0.28487451	0.410170401	0.642604666	0.395275716	8.383531971
JPG	-4.3293464	0.274385934	0.403425041	0.514490719	0.524175543	8.227400313
JPG	-3.453420767	0.294864953	0.435691894	0.798364037	0.251198225	11.41663689
JPG	-3.8689959	0.281098759	0.422528969	0.570936016	0.411377346	7.912430611
JPG	-3.846566267	0.288247735	0.420601714	0.628167533	0.340567441	8.520687555
JPG	-4.511987867	0.259920396	0.401249891	0.588155576	0.607980583	7.21329016
JPG	-4.401154033	0.254121944	0.406810617	0.678719492	0.506341139	6.701777166
JPG	-4.318306667	0.266649944	0.408983726	0.732814282	0.54611599	6.605501298
JPG	-4.4268657	0.267027711	0.392326258	0.553411921	0.579742394	14.65146046
JPG	-4.080365667	0.269797513	0.416966429	0.822494486	0.39428619	7.667964248
JPG	-4.493589533	0.26403368	0.40150418	0.549163038	0.543101382	5.86219851
JPG	-4.306520433	0.269863886	0.400920361	0.458891088	0.50150051	11.70697502
JPG	-4.050652833	0.272391875	0.415152124	0.67000721	0.341694203	8.723566009
JPG	-4.217102433	0.278559452	0.39307867	0.439637276	0.512466317	16.05938686
JPG	-3.724203867	0.289184093	0.426273489	0.726263977	0.403088321	9.103423363
JPG	-5.202726433	0.253680659	0.378143871	0.216169568	0.948569255	6.53744417
JPG	-5.0143898	0.264796832	0.385207021	0.137791128	1.105633897	3.084070858
JPG	-5.230098733	0.250267108	0.380999462	0.171225095	0.974616932	3.248273801
JPG	-5.077102467	0.256740258	0.380647851	0.250453108	0.847132097	8.115300471
JPG	-4.9181062	0.257869391	0.3889456	0.251396436	0.756624061	3.195056923
JPG	-4.599937933	0.270470355	0.399610389	0.326010226	0.836007144	2.787166264
JPG	-4.761154767	0.26202097	0.378209422	0.316199886	0.654868101	17.05347093
JPG	-4.580450833	0.261254542	0.398373162	0.381126134	0.563456311	6.273559935
JPG	-4.482490667	0.271733346	0.399320582	0.378820126	0.628516738	6.193888039
JPG	-4.328488	0.280388755	0.384360656	0.379321174	0.579537728	15.06637866
JPG	-4.2297405	0.278696589	0.407990408	0.452248217	0.539956332	6.852050411
JPG	-4.314184833	0.277140485	0.403968559	0.408040029	0.525634356	6.401878389
JPG CC	-1.808772133	0.431711222	0.660859168	1.460780632	0.039076782	-3.224961693
JPG CC	-1.7424924	0.439279402	0.672164687	1.47798066	0.03368534	-2.905871872
JPG CC	-1.7729407	0.441356205	0.662310812	1.54721201	0.036929241	-2.067603092
JPG CC	-1.7058365	0.456440271	0.663228222	1.301757318	0.035598323	-0.365054057
JPG CC	-1.652027067	0.455828003	0.682197824	1.336788863	0.026038336	-1.867499716
JPG CC	-1.876921533	0.428252609	0.640528954	1.280278345	0.04793751	-2.15466622
JPG CC	-1.585109167	0.48687242	0.665008508	1.107495586	0.040216962	2.106233757
JPG CC	-1.535530867	0.488179857	0.689258494	1.207774219	0.026412508	1.148031724
JPG CC	-1.670566233	0.46890727	0.660308139	1.123851985	0.044439859	0.877613216
JPG CC	-1.7071904	0.475091021	0.649065029	1.010961221	0.084131145	2.447154406
JPG CC	-1.713607867	0.465992589	0.658059296	1.148794301	0.062444959	0.409796016
JPG CC	-1.751557733	0.469133842	0.64481445	1.001422465	0.089823215	1.916752528
JPG CC	-1.776333	0.438264266	0.664164362	1.539175717	0.043216793	-2.551867052
JPG CC	-1.749717267	0.448365465	0.662071835	1.625013312	0.035119355	-1.140379486
JPG CC	-1.6477677	0.457313172	0.693264654	1.704347139	0.026664561	-2.051842579
JPG CC	-1.8236056	0.436691911	0.653234553	1.333562966	0.051986144	-2.158448474
JPG CC	-1.6116521	0.461286686	0.692167755	1.448504628	0.01574699	-1.888411189
JPG CC	-1.5540428	0.47941385	0.700419725	1.345945124	0.023658785	0.128949017
JPG CC	-1.756752467	0.444536408	0.660879521	1.212244583	0.032873134	-1.740048995
JPG CC	-1.660052967	0.457874441	0.684788976	1.333657061	0.030421398	-1.770475863
JPG CC	-1.751439833	0.448467291	0.654400307	1.115535106	0.041797045	-1.011235517
JPG CC	-1.9200738	0.442190435	0.627633525	1.123554584	0.0922206	-0.127454783
JPG CC	-1.747985333	0.461509964	0.653452916	1.031435043	0.087342945	0.49180252
JPG CC	-1.959144067	0.435650406	0.626149458	0.956033334	0.11701447	-0.614196974
JPG CC	-1.500868333	0.494135177	0.709226971	1.634114883	0.022455422	0.96457577
JPG CC	-1.572235	0.476687665	0.701115362	1.498893025	0.022943561	-0.364081538
JPG CC	-1.7535765	0.444222504	0.668262954	1.605095229	0.049995032	-2.110099528
JPG CC	-1.879457667	0.430144342	0.641246268	1.265013719	0.049902805	-2.083862133
JPG CC	-1.7719113	0.444403647	0.661981221	1.351116444	0.0433418	-1.911708478
JPG CC	-1.6971937	0.457986764	0.67200461	1.595324632	0.040194712	-0.612390589
JPG CC	-1.804510767	0.456345274	0.641833835	1.08269713	0.066351092	0.818969801
JPG CC	-1.8257649	0.43859763	0.644486286	1.187525955	0.049477509	-1.651138199
JPG CC	-1.8235165	0.442448603	0.647805728	1.111674492	0.05314178	-1.225174327
JPG CC	-1.733343433	0.460018943	0.649971911	1.070717848	0.06529023	0.025428581
JPG CC	-2.041243867	0.425467843	0.605704454	0.964400658	0.117543712	-0.763843333
JPG CC	-2.1263404	0.420565068	0.58583439	0.944968166	0.128514105	-0.060569541
JPG CC	-2.163617567	0.39386669	0.600949231	1.452589099	0.104568449	-3.865098145
JPG CC	-1.9705412	0.412034855	0.631139201	1.532535394	0.066019551	-3.484936445
JPG CC	-2.152922233	0.399370393	0.59476731	1.52537517	0.079490596	-2.659932947
JPG CC	-2.0485543	0.409569463	0.611271962	1.304008805	0.078342433	-2.768255712
JPG CC	-1.8023664	0.437578469	0.654151101	1.398351808	0.04500307	-2.223217411
JPG CC	-2.131029767	0.404199179	0.599877517	1.271351206	0.090277895	-2.389063147
JPG CC	-1.7818327	0.453754601	0.651624428	1.133793108	0.067009587	-0.290026499
JPG CC	-1.569020067	0.478332439	0.707398286	1.267385627	0.033812895	-0.342687627
JPG CC	-1.6797676	0.459118248	0.689350896	1.236892554	0.0437406	-1.7691546
JPG CC	-2.8386746	0.365366944	0.506897339	0.78935809	0.217143638	-1.055409338
JPG CC	-1.657723833	0.468559835	0.689892449	1.2715574	0.054300814	-0.78467826
JPG CC	-2.775484567	0.367444817	0.514795299	0.822113351	0.213739572	-1.332396064
JPG CC	-2.7053373	0.35575884	0.523235624	1.381408249	0.178903521	-2.747931867
JPG CC	-2.074188733	0.403678344	0.611910258	1.596462095	0.078092758	-3.238144311
JPG CC	-2.087854367	0.406702963	0.614953735	1.503709365	0.107609723	-3.137116404
JPG CC	-2.307516667	0.387183604	0.580425031	1.27211093	0.143309784	-3.214413374
JPG CC	-1.906966767	0.420523452	0.639325193	1.497277274	0.056230781	-3.139398071
JPG CC	-1.870257633	0.432651335	0.647602358	1.424596678	0.063300646	-2.131477634
JPG CC	-1.900268033	0.427357473	0.639038282	1.298679018	0.058284396	-2.428157482
JPG CC	-1.932348033	0.420599022	0.636894541	1.319785518	0.065935987	-3.077768835
JPG CC	-1.8685801	0.43082045	0.64233905	1.150549157	0.054945891	-2.179022517
JPG CC	-2.378889733	0.389582305	0.570388221	1.061949686	0.19652239	-2.581589237
JPG CC	-1.8093274	0.445775798	0.662848695	1.113928527	0.078192458	-1.765526929
JPG CC	-1.894923733	0.43677785	0.643979463	1.030043829	0.093640518	-1.727358005
JPG CC	-2.610553267	0.373075737	0.541370952	1.286944145	0.262478589	-2.280248899
JPG CC	-2.137120133	0.406333838	0.609934914	1.478093777	0.140470458	-3.132815356
JPG CC	-2.1568954	0.404345224	0.605247992	1.615666143	0.13575059	-3.043540039
JPG CC	-3.209410733	0.326776497	0.480588571	0.828153266	0.312368146	-2.943267256
JPG CC	-2.3564127	0.38735843	0.581098671	1.199539036	0.192187735	-3.357926867
JPG CC	-2.321995467	0.390189485	0.582297784	1.374359954	0.200236087	-3.180160149
JPG CC	-3.379059133	0.329056787	0.464894545	0.692712816	0.311348727	-1.780010868
JPG CC	-2.478534833	0.37765092	0.555461363	1.006745459	0.162218469	-2.799422216
JPG CC	-2.006021	0.422613392	0.623744796	1.104302809	0.080154526	-1.953765075
JPG CC	-1.867334167	0.443297736	0.641722546	1.070289155	0.0880901	-1.03935764
JPG CC	-2.211305233	0.409768276	0.593270132	0.961833766	0.149685656	-1.69288093
JPG CC	-2.27615315	0.405313077	0.579146739	0.922271478	0.168027902	-1.292070224
JPG CC	-2.4487857	0.370013081	0.561822121	1.343285156	0.182144534	-3.885480212
JPG CC	-2.280039767	0.387867721	0.58550078	1.468626017	0.151694432	-3.368929134
JPG CC	-2.400959733	0.377047773	0.565981978	1.469196192	0.16047788	-3.381054333
JPG CC	-2.471982	0.370555217	0.558374593	1.140597503	0.177353841	-3.591345981
JPG CC	-2.185466933	0.399107263	0.601059751	1.240038623	0.146126011	-3.28025739
JPG CC	-2.504225267	0.369334597	0.55660501	1.098540253	0.205044784	-3.539865817
JPG CC	-2.165473	0.42647799	0.582854216	1.06814671	0.14614877	0.859835766
JPG CC	-2.0411186	0.425704314	0.621511378	1.197329502	0.110346462	-1.427412006
JPG CC	-2.0463471	0.426128676	0.619813878	1.130023532	0.105997029	-1.234996895
JPG CC	-3.307070733	0.354292057	0.460681423	0.592318177	0.332413614	0.69773366
JPG CC	-1.920299567	0.437830997	0.63723425	1.233234398	0.103485847	-1.313070707
JPG CC	-3.240957667	0.354686619	0.465742467	0.640236664	0.302913804	0.413228991
JPG CC	-3.5935253	0.303185444	0.452838495	0.827740709	0.461692878	-3.044827253
JPG CC	-2.587211533	0.359476989	0.546332203	1.403117365	0.233533158	-3.925437629
JPG CC	-2.4026183	0.382889194	0.572226847	1.37195102	0.205232465	-3.208862645
JPG CC	-2.8368078	0.34631915	0.51808027	1.016179929	0.274468062	-3.423115296
JPG CC	-2.373423833	0.375472368	0.577021874	1.200362792	0.183769287	-4.218740205
JPG CC	-2.1487984	0.411671831	0.598039832	1.333296307	0.135321048	-1.491965881
JPG CC	-2.253420333	0.390326928	0.590254784	1.117597044	0.130365773	-3.405742356
JPG CC	-2.2055307	0.395172848	0.599645822	1.282649913	0.157327905	-3.715740161
JPG CC	-2.105227133	0.405360073	0.608254366	1.086287348	0.091380369	-2.975981007
JPG CC	-2.888773933	0.356933707	0.505858421	0.933164166	0.292047017	-1.842614018
JPG CC	-2.063211033	0.415918572	0.620482316	1.012028707	0.127463094	-2.657004964
JPG CC	-2.1174606	0.412724188	0.609111105	0.98159525	0.134009153	-2.273239174
JPG CC	-3.8580886	0.325701106	0.433855197	0.562891401	0.779188524	-0.385056574
JPG CC	-2.7217416	0.376598062	0.535195597	0.991653397	0.383065782	-1.708427701
JPG CC	-2.846780967	0.34764102	0.52314259	1.058171618	0.527054104	-3.777323033
JPG CC	-4.1507096	0.282195958	0.419116117	0.325008641	0.67917587	-2.49848462
JPG CC	-3.000295333	0.346212894	0.503514622	0.858281339	0.425455253	-2.63197839
JPG CC	-3.365381067	0.337394601	0.471431215	0.523718656	0.81378679	-1.619459566
JPG CC	-3.748209133	0.327482284	0.435343286	0.528572533	0.413142562	-0.184735347
JPG CC	-3.398998433	0.314608524	0.466240004	0.638535141	0.38305746	-3.046727561
JPG CC	-2.174073933	0.41238459	0.606303427	1.01201461	0.141311029	-2.058360399
JPG CC	-2.130417067	0.418312675	0.603780707	0.961394373	0.150139656	-1.470662689
JPG CC	-2.5082251	0.380976464	0.557409978	0.838898782	0.246073783	-2.583516157
JPG CC	-2.56740575	0.377401422	0.549597702	0.801710525	0.276676577	-2.441034237
JPG CC	-3.133465067	0.3190441	0.491083491	1.013395633	0.383164973	-4.151818925
JPG CC	-2.546762567	0.359932857	0.55407394	1.246034718	0.219890738	-4.330278733
JPG CC	-2.997255933	0.331674117	0.500515765	1.183140345	0.297748258	-3.64085252
JPG CC	-3.5732214	0.304952313	0.455818797	0.630145058	0.503291712	-3.049817248
JPG CC	-2.4781957	0.370372784	0.563386562	1.105992444	0.242146759	-3.987881896
JPG CC	-3.020088167	0.329053552	0.502990125	0.849433179	0.396847817	-4.07602125
JPG CC	-3.606445967	0.323022327	0.448882624	0.547336678	0.431593509	-1.373606014
JPG CC	-2.966667867	0.345697189	0.503806698	0.869057088	0.246399889	-2.658814529
JPG CC	-3.024403433	0.341522603	0.497033931	0.862553831	0.235301601	-2.599846226
JPG CC	-3.2155987	0.349088451	0.475018738	0.635886553	0.31767891	-0.459587644
JPG CC	-2.419507967	0.383345921	0.566659157	1.065781936	0.19771879	-3.01748434
JPG CC	-3.222532267	0.348489256	0.472691726	0.64666451	0.296493771	-0.390589544
JPG CC	-3.8426705	0.293652114	0.439196119	0.655398702	0.520959837	-2.879431141
JPG CC	-3.383476533	0.313131638	0.469328344	0.934930401	0.376720313	-3.196009708
JPG CC	-2.882167967	0.3400471	0.514798438	1.079688128	0.32050261	-3.822735291
JPG CC	-3.789854067	0.293776258	0.441643055	0.526150859	0.56820777	-3.058197753
JPG CC	-2.848572433	0.338287171	0.515376261	1.168818369	0.244188825	-3.965449802
JPG CC	-3.087933867	0.338514096	0.493590317	0.910812181	0.402465833	-2.71424858
JPG CC	-2.2372866	0.384208021	0.596522244	1.173132812	0.131589348	-4.612625435
JPG CC	-2.914975933	0.332328436	0.512327292	0.963869038	0.338994831	-4.3965365
JPG CC	-2.560456433	0.363792869	0.55658785	0.891494336	0.227254268	-4.195644882
JPG CC	-3.045517367	0.343519722	0.494279175	0.842917014	0.316823902	-2.286844379
JPG CC	-2.7041693	0.353208791	0.53487111	0.878210292	0.236488659	-3.889650864
JPG CC	-2.351083667	0.383373621	0.582525254	0.890972397	0.213735496	-3.85192914
JPG CC	-4.5883519	0.289243262	0.394742563	0.032371067	1.246171615	-0.575957937
JPG CC	-3.770500967	0.305177963	0.44001464	0.244801972	0.998786446	-2.074916316
JPG CC	-3.614763933	0.300524251	0.451232816	0.278321202	1.046791385	-2.979666657
JPG CC	-4.2077481	0.274661218	0.416543841	0.233944526	0.811773938	-2.81826437
JPG CC	-3.927724833	0.290939674	0.432470436	0.298070797	0.826295484	-2.71415188
JPG CC	-4.481801033	0.276326803	0.39641092	0.028539497	1.273194042	-1.273204167
JPG CC	-3.9200877	0.30557151	0.429590496	0.397710977	0.533106928	-1.459614773
JPG CC	-4.4697331	0.262690939	0.400497007	0.105167329	0.856599688	-2.543536006
JPG CC	-2.890624267	0.3423267	0.518214425	0.743509863	0.347974622	-3.855698953
JPG CC	-2.397579133	0.385326243	0.573846478	0.870280833	0.228862546	-3.28370987
JPG CC	-3.244747033	0.324797876	0.479337654	0.584601875	0.406775352	-3.002521089
JPG CC	-3.578979333	0.307575117	0.451977219	0.459621429	0.45402821	-2.669706977
JPG CC	-3.996533867	0.286382502	0.429080841	0.475417165	0.647866684	-2.794053956
JPG CC	-3.116049767	0.339082194	0.489269687	1.043395472	0.324115078	-2.248758726
JPG CC	-4.036493433	0.288785599	0.426326568	0.48854461	0.691871735	-2.43203973
JPG CC	-4.070829367	0.287822056	0.421255068	0.306656204	0.754668447	-2.240768761
JPG CC	-3.2121723	0.331523271	0.483062299	0.814475178	0.373985612	-2.601095408
JPG CC	-3.668646267	0.307347698	0.451045594	0.551232789	0.554158567	-2.615575158
JPG CC	-3.859014467	0.341354283	0.420797953	0.422992986	0.514028227	1.863523323
JPG CC	-3.1847924	0.359489506	0.479504264	0.780059837	0.302450972	0.215942483
JPG CC	-3.635361667	0.338466114	0.440035617	0.593418104	0.363311941	0.546312021
JPG CC	-2.875033467	0.394003282	0.480244836	0.694707494	0.29732534	3.60426272
JPG CC	-3.009855367	0.364608852	0.492408492	0.872455379	0.283781091	-0.224798562
JPG CC	-2.885491567	0.392276925	0.475691806	0.717255652	0.268408444	3.609214932
JPG CC	-3.7766563	0.299363091	0.445072401	0.626420831	0.577923166	-2.772355719
JPG CC	-3.7089617	0.302149611	0.44714054	0.689331	0.521160766	-2.717378675
JPG CC	-3.995140633	0.308026078	0.428076279	0.514902597	0.66429374	-1.235488413
JPG CC	-4.1891125	0.283144903	0.417690575	0.278663103	0.788202624	-2.323301236
JPG CC	-3.3718014	0.315983774	0.471811109	0.862871953	0.413313427	-3.167171825
JPG CC	-4.109319867	0.315984979	0.418871523	0.396355771	0.698970475	-0.079481243
JPG CC	-2.4665872	0.37269616	0.560428096	1.133070241	0.177470016	-3.499629938
JPG CC	-3.494703867	0.318703817	0.46135648	0.657619277	0.51121234	-2.388842876
JPG CC	-3.4533484	0.315153752	0.464441803	0.564954018	0.4025246	-2.852920902
JPG CC	-2.898457033	0.37945881	0.500710918	0.814434075	0.343266134	0.811379444
JPG CC	-3.094050167	0.341655291	0.491675145	0.73406826	0.297710722	-2.304670775
JPG CC	-2.620621267	0.381135246	0.544770599	0.782634542	0.279533907	-1.657750124
JPG CC	-4.1210232	0.33090788	0.416828643	0.124103868	1.214572161	1.058538415
JPG CC	-3.992791833	0.316120329	0.425550616	0.257288416	1.057581571	-0.562488062
JPG CC	-4.232114767	0.275335571	0.411000593	0.13190849	1.175931885	-2.300082528
JPG CC	-4.1827862	0.280589997	0.417774838	0.206226068	0.856634167	-2.5150366
JPG CC	-4.315902533	0.296017841	0.409281781	0.198680122	0.935120969	-1.005092878
JPG CC	-4.855521233	0.288721521	0.382431869	0.024277706	1.338703204	0.090024216
JPG CC	-4.0907858	0.331490563	0.411185282	0.28278613	0.676268606	1.640191125
JPG CC	-4.668821767	0.256361591	0.39197019	0.049947475	0.976164575	-2.409448036
JPG CC	-4.066390533	0.305741974	0.420963489	0.336649928	0.576777041	-1.044547202
JPG CC	-2.756130167	0.37422024	0.523091743	0.744629832	0.315558715	-1.221217999
JPG CC	-3.7902378	0.299943852	0.438782078	0.344754839	0.557265741	-2.449364529
JPG CC	-4.099116667	0.286071281	0.418168985	0.238076215	0.605474666	-2.191071432
JPG CC	-1.793341633	0.430096791	0.667509766	1.699347195	0.035837467	-3.680109054
JPG CC	-1.774043367	0.431772388	0.667066411	1.637051361	0.029141094	-3.549183249
JPG CC	-1.8717461	0.419853546	0.651865299	1.579277184	0.046876988	-3.98150298
JPG CC	-1.8484971	0.42989037	0.652823185	1.556623381	0.061611861	-2.93506792
JPG CC	-1.930713967	0.418674173	0.641719883	1.351947674	0.064677083	-3.556430117
JPG CC	-1.828788733	0.42872512	0.658997435	1.356620324	0.052259427	-3.583224739
JPG CC	-1.707636467	0.454995204	0.672264939	1.346333394	0.045250197	-1.399792456
JPG CC	-2.331347967	0.391155463	0.56670325	1.081749896	0.122279376	-2.094246199
JPG CC	-2.3041395	0.390955099	0.573317479	1.118185732	0.115178598	-2.566416589
JPG CC	-1.5075078	0.490796601	0.71956268	1.140780598	0.038430515	0.027486616
JPG CC	-1.6626761	0.465619466	0.684840342	1.140774653	0.051926018	-0.986519663
JPG CC	-1.950987767	0.426360558	0.626821735	1.115927112	0.080064678	-1.930582677
JPG CC	-1.8415931	0.427565073	0.661879053	1.581974858	0.049659585	-3.876304312
JPG CC	-1.905809433	0.415557011	0.649756147	1.702320529	0.064141557	-4.59368028
JPG CC	-1.863352633	0.427243345	0.653877043	1.561990025	0.064024872	-3.454055163
JPG CC	-1.822261033	0.435163833	0.657627139	1.48251998	0.065450055	-2.696250468
JPG CC	-1.796452267	0.436445079	0.663973547	1.468281059	0.058255013	-2.8291935
JPG CC	-1.939055233	0.420210723	0.631553526	1.408849518	0.06630897	-2.882173692
JPG CC	-1.7073828	0.454600268	0.676797709	1.173394886	0.04819262	-1.64175099
JPG CC	-2.0354248	0.416961079	0.61469074	1.211487576	0.0760867	-2.13263542
JPG CC	-2.366870667	0.394507742	0.566828693	0.939037632	0.174340252	-1.877905371
JPG CC	-2.525876233	0.379097792	0.537674383	1.026915764	0.165292013	-1.892221206
JPG CC	-2.046029167	0.405458567	0.623289489	1.479456966	0.102770793	-4.163458291
JPG CC	-1.989988833	0.41651077	0.632360635	1.648251047	0.095027485	-3.425864581
JPG CC	-2.263969067	0.384277364	0.586321039	1.416227825	0.102970532	-3.937004643
JPG CC	-2.011375333	0.411711508	0.622554837	1.399128177	0.083431887	-3.331656931
JPG CC	-2.016619667	0.413423649	0.62795829	1.25661973	0.098205995	-3.423844854
JPG CC	-1.942144867	0.426932775	0.632933249	1.398281832	0.080076397	-2.155881315
JPG CC	-2.0046487	0.424696382	0.624162157	1.131220781	0.12046966	-1.862432773
JPG CC	-1.776262433	0.44393616	0.665789034	1.225232584	0.048173767	-2.215325362
JPG CC	-2.209722433	0.400787772	0.590594099	1.121757777	0.133168582	-2.652578674
JPG CC	-2.152248933	0.421000727	0.592109975	0.98304642	0.148389047	-0.600974785
JPG CC	-2.237744767	0.409804968	0.591709451	0.960511001	0.165745334	-1.649182545
JPG CC	-2.1490062	0.417188356	0.597719072	0.976979669	0.154074153	-1.165822541
JPG CC	-2.6501297	0.358834441	0.538989113	1.261965652	0.248526538	-3.52221516
JPG CC	-2.354550667	0.374076527	0.57418727	1.4195665	0.133993357	-4.226238245
JPG CC	-2.5698784	0.357657972	0.548745496	1.259691745	0.195390533	-4.295395816
JPG CC	-2.529423267	0.37153672	0.54967368	1.380724786	0.212781638	-2.920773292
JPG CC	-3.4009982	0.311302345	0.469092375	0.787327914	0.39014499	-3.441239046
JPG CC	-2.668865167	0.351839782	0.536761039	1.083463308	0.25924369	-4.201953382
JPG CC	-2.4250738	0.38837581	0.556013879	1.155950109	0.162876624	-1.647334341
JPG CC	-2.981663667	0.346550656	0.499991249	0.782915978	0.271762235	-2.274673596
JPG CC	-3.430163767	0.319233686	0.463120524	0.612674125	0.383663303	-2.514517974
JPG CC	-1.979262	0.422608999	0.625859539	1.054784707	0.092238434	-2.204893005
JPG CC	-2.270559533	0.390067127	0.585410253	0.941869824	0.171483602	-3.467456305
JPG CC	-2.9786456	0.344638947	0.49694296	0.737834269	0.244968421	-2.39482413
JPG CC	-2.7491173	0.351057592	0.52872032	1.193104907	0.272959484	-3.702383636
JPG CC	-2.638105	0.347313837	0.540279668	1.354001969	0.231084139	-4.759401067
JPG CC	-2.624778633	0.35788041	0.540738924	1.280058223	0.213522678	-3.812099253
JPG CC	-2.5378519	0.376636276	0.547849801	1.13308196	0.230445346	-2.371369017
JPG CC	-2.389976767	0.375203044	0.569555819	1.34530735	0.162768432	-3.867355341
JPG CC	-2.702920967	0.355846019	0.531496449	1.128890316	0.235349667	-3.443682175
JPG CC	-2.756784967	0.356866778	0.527072411	0.78055443	0.279492634	-3.072306659
JPG CC	-2.607573733	0.366047705	0.541938768	1.022738046	0.189497364	-3.088004604
JPG CC	-2.984819267	0.357715783	0.49925289	0.664410594	0.340516996	-1.404284591
JPG CC	-2.680835233	0.366663032	0.529804109	0.942287477	0.245056232	-2.426250516
JPG CC	-3.217582933	0.3273157	0.482946583	0.872736645	0.44782728	-3.05537785
JPG CC	-3.3488457	0.321080345	0.473049679	0.712488397	0.616162435	-2.954104883
JPG CC	-3.432865767	0.313173902	0.464818987	0.784089958	0.50894183	-3.069256363
JPG CC	-3.283682267	0.326470765	0.475329579	0.890994647	0.36164082	-2.635984558
JPG CC	-3.061811933	0.33173999	0.497951638	0.81211465	0.386029946	-3.564301626
JPG CC	-3.079989433	0.331142054	0.494728712	0.863605351	0.458205587	-3.474106618
JPG CC	-3.0060264	0.351604609	0.501071715	0.666650192	0.423614795	-2.124837488
JPG CC	-2.928570733	0.339931916	0.50711047	0.85199056	0.256534976	-3.391823687
JPG CC	-3.342871767	0.321643407	0.468817117	0.661012473	0.409694675	-2.608931504
JPG CC	-2.690598233	0.381962816	0.525744499	0.736099795	0.31231923	-0.735183447
JPG CC	-2.865228667	0.354124349	0.514211139	0.749647271	0.314764852	-2.555850473
JPG CC	-3.013492433	0.345204057	0.495514571	0.69282984	0.312404833	-2.206760248
JPG CC	-2.9237862	0.354337151	0.506358049	1.065968937	0.341029593	-1.952669693
JPG CC	-2.5607851	0.356006146	0.55044636	1.315879555	0.20458467	-4.557906341
JPG CC	-2.735376367	0.347100143	0.530200085	1.189415498	0.248474225	-4.104523729
JPG CC	-2.756800633	0.376092075	0.518848155	1.232940563	0.310035812	-0.531742098
JPG CC	-3.3862619	0.314386724	0.471187135	0.771959682	0.412342584	-3.317418632
JPG CC	-2.8562174	0.338422879	0.516982193	1.01530352	0.322341709	-4.147176882
JPG CC	-2.7048969	0.385735255	0.517781934	0.980262974	0.248676852	0.513638992
JPG CC	-2.855519933	0.361468336	0.510221614	0.835250137	0.280900493	-1.561404639
JPG CC	-3.258934667	0.329236931	0.479445079	0.654508876	0.39986701	-2.639200972
JPG CC	-2.2075157	0.411517509	0.581927237	0.97460793	0.150204538	-0.764146463
JPG CC	-2.585908733	0.371438426	0.542254508	0.792682838	0.260188717	-2.74677198
JPG CC	-2.856516867	0.353805134	0.511132587	0.787401627	0.247832375	-2.398524777
JPG CC	-2.9956967	0.349319692	0.501351122	1.060905299	0.380751452	-2.188650883
JPG CC	-2.931257933	0.331916289	0.508712637	1.143280061	0.319581872	-4.193084226
JPG CC	-2.7516107	0.349286518	0.527241212	1.219200991	0.254276186	-3.740119406
JPG CC	-2.831930133	0.371896134	0.509246872	0.938899886	0.322292963	-0.445811839
JPG CC	-2.5545448	0.365254342	0.54939648	1.214716021	0.188522954	-3.589960395
JPG CC	-2.8726997	0.342661839	0.513701219	1.056984051	0.268469079	-3.5499733
JPG CC	-2.940662233	0.361072207	0.503492611	0.694606096	0.348071434	-1.278080447
JPG CC	-2.698437733	0.356912452	0.533072314	0.954416734	0.217854616	-3.444440374
JPG CC	-2.983715833	0.371557583	0.491307083	0.584382943	0.392730735	0.249011919
JPG CC	-2.601558367	0.372176593	0.540168395	0.892498469	0.271705167	-2.548757593
JPG CC	-3.590737633	0.326504404	0.450959387	0.620314845	0.623137016	-1.302113661
JPG CC	-4.270740233	0.294337887	0.412124134	0.145568404	1.081250207	-1.295442109
JPG CC	-3.765274133	0.299087079	0.442941427	0.494046621	0.653359694	-2.765901828
JPG CC	-3.832745167	0.317327107	0.437146889	0.41507151	0.708132001	-1.129432072
JPG CC	-3.315883433	0.318025796	0.47704717	0.653854627	0.491454932	-3.406919454
JPG CC	-3.496699033	0.312111603	0.462150487	0.528279207	0.695062983	-3.031351456
JPG CC	-3.120064167	0.358668514	0.483670101	0.617548892	0.430016144	-0.433310811
JPG CC	-3.115289267	0.340342546	0.490386033	0.723377774	0.356988891	-2.331400148
JPG CC	-3.1697449	0.331484984	0.486211643	0.656394683	0.415143864	-2.812560982
JPG CC	-3.172284533	0.366195745	0.471432962	0.519990353	0.442155761	1.012791906
JPG CC	-2.885474833	0.355174628	0.51228337	0.734022401	0.327332822	-2.346772131
JPG CC	-3.098984633	0.340034278	0.491144998	0.613280817	0.359938278	-2.390056363
JPG CC	-3.4416024	0.315206639	0.464400206	0.742383441	0.589717146	-2.864608046
JPG CC	-3.000520167	0.326023244	0.504157019	0.955613983	0.396098453	-4.387063789
JPG CC	-3.157972333	0.317969548	0.488516183	0.97498448	0.44122704	-4.141890273
JPG CC	-3.2890314	0.338134556	0.474660197	0.905343969	0.505288599	-1.474298511
JPG CC	-3.6215362	0.300135144	0.454110039	0.590248766	0.580397492	-3.388050705
JPG CC	-3.2610568	0.315375455	0.478894853	0.800381476	0.468195456	-3.738254818
JPG CC	-3.164390767	0.358555155	0.477587424	0.773384185	0.36521745	0.217728115
JPG CC	-3.084348133	0.34245036	0.49004305	0.739340978	0.380962402	-2.131201015
JPG CC	-3.3417775	0.325145001	0.471938507	0.614394161	0.504693457	-2.560261915
JPG CC	-2.598252667	0.368976186	0.54027346	0.864030477	0.23064033	-2.604338537
JPG CC	-2.944541033	0.339859814	0.505738114	0.639934677	0.378856983	-3.388137098
JPG CC	-2.939484567	0.348277147	0.506381222	0.712560073	0.318490777	-2.549946732
JPG CC	-3.4551602	0.308177801	0.464483522	0.725849382	0.603049256	-3.458606671
JPG CC	-3.358404267	0.30415629	0.471680547	0.827031769	0.50494381	-4.228409321
JPG CC	-3.3075991	0.314357107	0.475670765	0.881879998	0.537625188	-3.640837436
JPG CC	-3.374791367	0.332802278	0.467221781	0.647194091	0.557142433	-1.640079065
JPG CC	-3.105735633	0.324733334	0.492143558	0.9420519	0.390826244	-3.8029953
JPG CC	-3.4719888	0.307734927	0.462417151	0.688182327	0.528625015	-3.358953496
JPG CC	-3.3017291	0.32962555	0.474846991	0.539255885	0.480657442	-2.332124145
JPG CC	-3.0851569	0.331145859	0.493614568	0.770017825	0.324706993	-3.308444709
JPG CC	-3.228210333	0.349656524	0.476745523	0.504143154	0.477515789	-0.706371699
JPG CC	-2.8335793	0.35252622	0.515745129	0.80561411	0.373837336	-2.808303736
JPG CC	-4.048751833	0.290279603	0.424485895	0.318781554	0.906541897	-2.405234417
JPG CC	-3.978868967	0.288894154	0.428099321	0.210854897	1.007709338	-2.562675245
JPG CC	-4.103836767	0.278357393	0.422757614	0.269813245	0.922652019	-2.980799542
JPG CC	-3.947715233	0.298586429	0.431398229	0.347102629	0.808154166	-2.171385377
JPG CC	-3.860281033	0.287387558	0.435856612	0.360231773	0.718227515	-3.223440836
JPG CC	-3.6201722	0.299391442	0.451221992	0.432713308	0.776148269	-3.273712698
JPG CC	-3.6547691	0.325770089	0.444734208	0.386891747	0.614496409	-0.939613497
JPG CC	-3.545129067	0.304303181	0.457163263	0.482673861	0.546230467	-3.313658294
JPG CC	-3.472208433	0.316526977	0.462626678	0.46794765	0.590466509	-2.627106939
JPG CC	-3.3381629	0.348453794	0.46396054	0.440682172	0.534960294	-0.141093875
JPG CC	-3.2676305	0.327725027	0.477415901	0.530696804	0.505051154	-2.694202853
JPG CC	-3.3488345	0.323965131	0.470906712	0.490151359	0.490084949	-2.550364068
JPG LC	-2.496963933	0.318795345	0.50833209	1.487231695	0.040134247	23.13551692
JPG LC	-2.422696567	0.315997693	0.514023086	1.51615097	0.033933147	25.89557483
JPG LC	-2.450513767	0.324967869	0.508131684	1.58186123	0.038872117	22.93061367
JPG LC	-2.371263267	0.333505341	0.501447235	1.33045783	0.038254724	28.46606698
JPG LC	-2.297028967	0.338248919	0.513152572	1.375712273	0.028666203	24.09160815
JPG LC	-2.569869867	0.324014335	0.488154482	1.292134318	0.050382452	23.18929151
JPG LC	-2.227496933	0.352182934	0.500971917	1.143776013	0.047823203	36.27984209
JPG LC	-2.164432333	0.352814547	0.515268888	1.250586268	0.030426663	33.73752543
JPG LC	-2.3385001	0.338451052	0.496594619	1.145158904	0.050902862	35.49293222
JPG LC	-2.378091333	0.347541739	0.485920885	1.023359175	0.09563163	32.42141074
JPG LC	-2.375227533	0.344046987	0.499006354	1.165825501	0.07227721	26.00160422
JPG LC	-2.434604233	0.343204285	0.486784998	1.012100553	0.102576998	30.77253185
JPG LC	-2.455574667	0.320694692	0.508267456	1.574694552	0.044713312	23.91470059
JPG LC	-2.430743933	0.325775545	0.505166041	1.669643059	0.037349951	27.43870115
JPG LC	-2.304263433	0.329765597	0.523881995	1.775292242	0.028640556	27.44663096
JPG LC	-2.517844733	0.319176533	0.500352583	1.354441362	0.053609028	25.73945273
JPG LC	-2.2616346	0.33311076	0.523303086	1.50255288	0.018054016	27.7287719
JPG LC	-2.1959762	0.341798148	0.521963173	1.402310084	0.02542451	35.70653828
JPG LC	-2.417620033	0.335666275	0.498758916	1.227914292	0.035870587	22.20568522
JPG LC	-2.3060117	0.339994537	0.510854164	1.364377729	0.033653749	26.52025996
JPG LC	-2.417712467	0.3344687	0.494535175	1.124830642	0.046703914	24.48237418
JPG LC	-2.638232967	0.326241703	0.482573215	1.121906053	0.097924559	25.92534862
JPG LC	-2.4140759	0.343394985	0.489988394	1.041790421	0.100303431	27.62015134
JPG LC	-2.672468267	0.32907554	0.476970865	0.948103705	0.130422502	23.1494058
JPG LC	-2.06715	0.351460988	0.547908444	1.749890831	0.019416016	39.95072475
JPG LC	-2.216642667	0.339635272	0.528065841	1.568985837	0.024828179	31.8840956
JPG LC	-2.4243966	0.32586878	0.513024559	1.650767664	0.05175821	21.97649846
JPG LC	-2.5874335	0.316536426	0.491955285	1.276982131	0.051876763	25.6619062
JPG LC	-2.4659411	0.318196507	0.505299337	1.375791931	0.04567804	31.14144611
JPG LC	-2.387887133	0.320862017	0.509630886	1.643609309	0.041430686	39.62463546
JPG LC	-2.513478567	0.327878393	0.488101358	1.093043847	0.071045652	34.71703616
JPG LC	-2.509418733	0.327085768	0.493698991	1.198124044	0.053273581	22.78217723
JPG LC	-2.509547067	0.328739979	0.493147293	1.116767853	0.058085336	24.84595245
JPG LC	-2.383220533	0.347474358	0.494900609	1.083075718	0.074971487	20.57065157
JPG LC	-2.742146167	0.331063305	0.46971795	0.953452005	0.131247277	17.02348165
JPG LC	-2.8537283	0.324778413	0.457720753	0.927562964	0.143357851	17.91383092
JPG LC	-2.9234898	0.301289817	0.477582324	1.455205926	0.105740561	18.6445738
JPG LC	-2.696362167	0.305396365	0.492767082	1.552468933	0.064879201	21.75516455
JPG LC	-2.9042841	0.305126274	0.472115328	1.525514104	0.080277326	18.71001106
JPG LC	-2.7867397	0.307068581	0.481001779	1.310627048	0.078571046	20.26294741
JPG LC	-2.4856321	0.323257889	0.503657244	1.424091724	0.047617009	22.22670098
JPG LC	-2.8875874	0.305461187	0.470896472	1.265257279	0.091281688	21.46219303
JPG LC	-2.480204	0.328461261	0.494055007	1.145523905	0.070531357	32.79922298
JPG LC	-2.206568233	0.346580544	0.524368817	1.309158385	0.035672716	30.24204629
JPG LC	-2.350057267	0.331071199	0.517846583	1.265464153	0.044780231	30.52932777
JPG LC	-3.707123167	0.288964012	0.424223095	0.730543942	0.238023393	11.50048646
JPG LC	-2.3128139	0.343306141	0.515762415	1.301303828	0.05845764	27.01372491
JPG LC	-3.628046067	0.292917848	0.428890151	0.765522495	0.235480789	10.52255596
JPG LC	-3.575017533	0.274158488	0.43734607	1.307475714	0.17786355	12.81135741
JPG LC	-2.8124299	0.306346024	0.481559246	1.605887054	0.077699054	19.34190449
JPG LC	-2.840274333	0.307149902	0.482072534	1.513491002	0.105149155	20.52804022
JPG LC	-3.107507033	0.29153248	0.467254417	1.260412405	0.146221635	18.4831161
JPG LC	-2.621526167	0.308311922	0.498580587	1.52142148	0.055834019	21.6481639
JPG LC	-2.5827934	0.315818928	0.496965456	1.448706576	0.062933778	27.52981234
JPG LC	-2.612326133	0.314679874	0.49535665	1.312578076	0.058523031	23.47297903
JPG LC	-2.6609757	0.30716113	0.495838404	1.333886014	0.066723395	24.20027951
JPG LC	-2.546177	0.328582588	0.489040049	1.156548309	0.058850665	22.47273376
JPG LC	-3.181388467	0.303349537	0.46029185	1.039337326	0.209579519	14.3826388
JPG LC	-2.496312833	0.331169955	0.498986048	1.122793501	0.085123899	27.00948625
JPG LC	-2.596647967	0.328589798	0.489685991	1.030371123	0.102378277	23.68141691
JPG LC	-3.505900467	0.27579421	0.446772711	1.241255914	0.268387892	18.83315862
JPG LC	-2.910605633	0.305356071	0.481025094	1.488557348	0.136132575	21.56005833
JPG LC	-2.915414633	0.307374175	0.482952335	1.626840861	0.13315975	16.77767727
JPG LC	-4.178652567	0.263941776	0.414377771	0.725328462	0.315421139	9.599797465
JPG LC	-3.200450967	0.285394949	0.468690775	1.182971687	0.192145273	19.76444707
JPG LC	-3.154248533	0.289723929	0.467156825	1.3704224	0.198932514	22.62639694
JPG LC	-4.354550733	0.26147396	0.405549864	0.585182411	0.326802221	9.099945981
JPG LC	-3.3115999	0.297679704	0.449232147	0.975602552	0.166777492	15.03315876
JPG LC	-2.734233933	0.317104089	0.48198392	1.099103804	0.083574728	23.32579032
JPG LC	-2.5555037	0.334802048	0.491318589	1.072030253	0.096865566	20.8616498
JPG LC	-2.962681267	0.319340686	0.468197151	0.943618395	0.158453139	15.63960928
JPG LC	-3.053017533	0.315798937	0.453019326	0.899394412	0.184345067	19.35893738
JPG LC	-3.2846202	0.286235625	0.455768875	1.319356485	0.18334484	19.149366
JPG LC	-3.088315267	0.292868625	0.463978079	1.463845175	0.148182174	24.06998131
JPG LC	-3.2124777	0.29403941	0.45739078	1.449359636	0.162419227	16.85922054
JPG LC	-3.316174633	0.286369587	0.453396692	1.113566754	0.178198658	16.18937737
JPG LC	-2.977989833	0.293908134	0.476623762	1.235687492	0.148139033	22.46692836
JPG LC	-3.362322033	0.284555751	0.451384419	1.067718017	0.207969883	18.01124122
JPG LC	-2.993910133	0.30325759	0.458904945	1.058638187	0.152013574	38.13749119
JPG LC	-2.820836167	0.305561108	0.481151486	1.200698239	0.109566866	33.21145425
JPG LC	-2.824915	0.304318548	0.480598529	1.127797522	0.108745148	34.20578861
JPG LC	-4.282968233	0.269599298	0.397206491	0.514774193	0.368172612	15.82130565
JPG LC	-2.657356633	0.317697169	0.489411443	1.241291582	0.111441972	31.12901408
JPG LC	-4.1932198	0.274442062	0.399255791	0.559258721	0.334008474	14.52548268
JPG LC	-4.633435633	0.243073035	0.400888917	0.643010939	0.47609774	7.68322923
JPG LC	-3.456483933	0.278670204	0.449368787	1.361625025	0.232388392	16.16894594
JPG LC	-3.2378746	0.293207356	0.457831407	1.355594281	0.203028535	21.49440469
JPG LC	-3.761732	0.264607497	0.436077962	0.948206802	0.282139184	14.21815585
JPG LC	-3.215113667	0.277834806	0.466749644	1.178913202	0.182428858	19.41975193
JPG LC	-2.949813233	0.295282201	0.471281462	1.333240767	0.13493125	30.30301728
JPG LC	-3.0549722	0.291163581	0.470760192	1.100954453	0.133422673	19.79136425
JPG LC	-3.017353467	0.286102648	0.47998859	1.285376121	0.155789604	21.9293442
JPG LC	-2.862561767	0.304030755	0.477011934	1.078045201	0.0930182	20.97904701
JPG LC	-3.801685333	0.271976186	0.428184474	0.867590462	0.32070201	13.65710787
JPG LC	-2.825795533	0.312631611	0.476831079	1.004558853	0.137899999	26.05077257
JPG LC	-2.8939234	0.306982791	0.474001294	0.969838977	0.144859974	25.5588161
JPG LC	-5.0068107	0.244255472	0.387505034	0.446421629	0.840701704	15.14365627
JPG LC	-3.6515335	0.283817958	0.442093465	0.954722458	0.395432145	18.50885771
JPG LC	-3.768628133	0.273178437	0.444445322	1.001378305	0.553131674	9.666765861
JPG LC	-5.23395	0.239972816	0.381122869	0.208375986	0.710141287	4.631569322
JPG LC	-3.970266333	0.262415106	0.42720172	0.78754226	0.446857455	15.18494679
JPG LC	-4.418206667	0.255274481	0.410936186	0.457850948	0.883740668	14.88249756
JPG LC	-4.825031433	0.246827736	0.388033707	0.415772127	0.432915935	12.55900214
JPG LC	-4.371193967	0.262838047	0.408169387	0.523733602	0.407211857	5.492036681
JPG LC	-2.968259167	0.303624897	0.475129735	0.996511011	0.143763105	25.06688803
JPG LC	-2.8875068	0.316609972	0.472401969	0.947889359	0.162888004	20.18410668
JPG LC	-3.344674467	0.300395055	0.452121308	0.806590219	0.264918435	12.98767392
JPG LC	-3.421637433	0.296701798	0.446380577	0.76906006	0.303436931	14.13131153
JPG LC	-4.069824233	0.267568149	0.421163802	0.899812065	0.393332331	9.234320516
JPG LC	-3.423280467	0.272535343	0.453791751	1.210215255	0.220352381	17.95519109
JPG LC	-3.923625167	0.268123808	0.426034797	1.073337902	0.306833864	10.67217503
JPG LC	-4.567843067	0.25367	0.403515569	0.491795984	0.53396788	5.631344248
JPG LC	-3.3380645	0.276724648	0.460334775	1.07964091	0.245781307	17.40263883
JPG LC	-3.9838977	0.260984068	0.428029972	0.770097483	0.412101402	11.25058258
JPG LC	-4.6686024	0.241236452	0.397601204	0.438859038	0.456528692	12.82811127
JPG LC	-3.901002167	0.261720236	0.427714612	0.792435541	0.256157067	13.38668134
JPG LC	-3.9662733	0.259430235	0.424299696	0.779250518	0.243502135	12.66171097
JPG LC	-4.153470533	0.269785837	0.406537136	0.556590941	0.348202895	13.93219008
JPG LC	-3.239249133	0.297904852	0.454760768	1.037767944	0.209959636	17.98044745
JPG LC	-4.161930567	0.27224564	0.404581635	0.559578033	0.326336672	12.81050691
JPG LC	-4.909366267	0.239389857	0.391996567	0.470858142	0.532688086	6.706763315
JPG LC	-4.3692161	0.257599834	0.407646345	0.761515134	0.385890162	8.687134057
JPG LC	-3.816166267	0.270590698	0.430809889	1.007802074	0.325274281	14.91035378
JPG LC	-4.829516567	0.246627324	0.394377381	0.383993315	0.59424152	5.785762947
JPG LC	-3.755310033	0.261402507	0.436464774	1.082092646	0.250383811	10.95883777
JPG LC	-4.0826196	0.25438736	0.421531281	0.824986646	0.420562821	16.56942011
JPG LC	-3.022097133	0.292158111	0.478010306	1.160386333	0.133696126	15.77984887
JPG LC	-3.837460833	0.258877383	0.4365699	0.881724249	0.354603905	9.687603837
JPG LC	-3.4249181	0.285049252	0.452460688	0.853590345	0.234906028	14.9108469
JPG LC	-3.960595633	0.267626922	0.423940769	0.753932501	0.345720077	9.224505511
JPG LC	-3.582785333	0.276827829	0.445313649	0.82674286	0.25531293	11.51765821
JPG LC	-3.181144667	0.29261666	0.465151672	0.867401933	0.231057134	18.2977247
JPG LC	-5.674761133	0.236648135	0.368558957	0.019774732	1.440128302	6.558100019
JPG LC	-4.6612037	0.257232632	0.399686214	0.181658433	1.078371646	2.197899968
JPG LC	-4.459078933	0.269649654	0.4066209	0.210815493	1.143367022	0.136776046
JPG LC	-5.246507333	0.242385753	0.379189383	0.14184146	0.859915094	3.527533798
JPG LC	-4.972252267	0.240091203	0.39150205	0.207915362	0.898844788	3.719190269
JPG LC	-5.307776433	0.24588502	0.375345741	0.015557101	1.423209371	0.777281598
JPG LC	-5.001132633	0.235541493	0.388140729	0.28176773	0.56768685	8.069422992
JPG LC	-5.437531767	0.233620857	0.373122042	0.04629815	0.941393065	0.446789053
JPG LC	-3.796712	0.27829284	0.434750342	0.682153961	0.365332097	9.465371922
JPG LC	-3.1988912	0.299652977	0.465322979	0.841860228	0.24694051	11.84997986
JPG LC	-4.157022167	0.274546958	0.416337325	0.492702795	0.448277033	4.394764263
JPG LC	-4.5368605	0.266781321	0.399905576	0.349761068	0.509245346	3.384836374
JPG LC	-5.082458133	0.242386205	0.385753984	0.32452271	0.667189285	5.971279919
JPG LC	-4.084901233	0.265684979	0.413520231	0.933505048	0.329046744	17.1696787
JPG LC	-5.1182581	0.245744328	0.383110919	0.33114435	0.724283226	7.268798222
JPG LC	-5.1070903	0.243456141	0.383336086	0.201858292	0.806913437	4.156297556
JPG LC	-4.187084867	0.259589782	0.414930601	0.711248857	0.387992523	12.68806879
JPG LC	-4.7273817	0.248822068	0.397966444	0.436889157	0.577846905	9.111161735
JPG LC	-5.038995567	0.244142522	0.375374045	0.34458822	0.542872939	24.9273143
JPG LC	-4.1950209	0.258554208	0.408806727	0.700213922	0.316701782	25.53017924
JPG LC	-4.7316204	0.24684214	0.387236109	0.489199199	0.375167405	21.39258066
JPG LC	-3.8396378	0.288847692	0.400950276	0.646661792	0.314428385	28.89048847
JPG LC	-3.9694538	0.267630031	0.416299866	0.797993772	0.307149439	22.42153807
JPG LC	-3.837101233	0.290776463	0.397863296	0.664534922	0.280234524	26.68208776
JPG LC	-4.871783133	0.240358305	0.393442726	0.47083759	0.593921189	8.472297348
JPG LC	-4.747716433	0.253664832	0.392966107	0.522339331	0.538017194	8.723555122
JPG LC	-5.1654959	0.239951427	0.379998276	0.38716588	0.674967411	17.3159732
JPG LC	-5.323936967	0.230055876	0.380077791	0.180701008	0.830446026	6.442337031
JPG LC	-4.3767535	0.250384455	0.410374333	0.71828832	0.427902912	9.177486371
JPG LC	-5.3401939	0.226464144	0.377900114	0.29690531	0.729085979	19.53166424
JPG LC	-3.3155864	0.278696917	0.456542269	1.104299752	0.181514743	19.5707805
JPG LC	-4.522465867	0.247341612	0.404276858	0.53994784	0.54148733	12.14423421
JPG LC	-4.449776167	0.258073836	0.404721004	0.463765686	0.424637271	7.983840286
JPG LC	-3.8526614	0.275227087	0.417989271	0.755350721	0.374162762	26.78912231
JPG LC	-4.042963033	0.26425538	0.41910965	0.652532201	0.321802956	13.70058129
JPG LC	-3.5234736	0.277960321	0.441336223	0.741941839	0.307199204	28.88444924
JPG LC	-5.330334033	0.247073978	0.37464892	0.09914168	1.426958905	18.73926554
JPG LC	-5.0779322	0.242878558	0.385505047	0.19083066	1.166123242	11.74010916
JPG LC	-5.156474167	0.246908666	0.381256311	0.071370739	1.332091755	0.259447692
JPG LC	-5.301726133	0.230445616	0.380300046	0.127592178	0.911693685	4.73809187
JPG LC	-5.504961	0.226632648	0.374167349	0.133067863	1.004987546	11.19774585
JPG LC	-6.030830133	0.22907732	0.360984484	0.014998306	1.504436988	9.122532397
JPG LC	-5.337105433	0.232301957	0.372202203	0.217583541	0.721600159	23.65783705
JPG LC	-5.632267967	0.228554655	0.368453154	0.019908402	1.086050242	0.397222951
JPG LC	-5.194003867	0.231728815	0.38158828	0.233138944	0.612481519	10.53299069
JPG LC	-3.655349833	0.28095876	0.433027154	0.697862056	0.348203065	20.14955735
JPG LC	-4.777021533	0.259543564	0.391501754	0.24984268	0.617438832	4.05591509
JPG LC	-5.0905321	0.254252914	0.380097444	0.148424715	0.681718474	2.814193312
JPG LC	-2.477529933	0.312005338	0.516763812	1.750601639	0.034678264	22.82606549
JPG LC	-2.4517304	0.315854387	0.515023944	1.682465629	0.029971814	22.05843077
JPG LC	-2.576229433	0.307446721	0.505902588	1.611682051	0.045792517	22.94989177
JPG LC	-2.561579067	0.308451173	0.503748925	1.588116511	0.062381097	28.82755375
JPG LC	-2.658558367	0.305801368	0.498781506	1.368291674	0.064583498	24.11896046
JPG LC	-2.516663867	0.318794865	0.508257462	1.378248762	0.054303701	21.40620289
JPG LC	-2.3815192	0.329407538	0.510949628	1.377912466	0.046957495	27.97645752
JPG LC	-3.098516033	0.306139286	0.46054431	1.058968538	0.12678116	11.58896534
JPG LC	-3.076432233	0.304988552	0.461324314	1.097282029	0.119693801	14.06157953
JPG LC	-2.107032167	0.364360291	0.524007037	1.182707746	0.043525744	27.34271479
JPG LC	-2.309269433	0.347581614	0.510921511	1.161471143	0.061338408	24.56426836
JPG LC	-2.652927333	0.325209341	0.482961572	1.118948514	0.08687179	20.7146551
JPG LC	-2.5406548	0.309947868	0.51449851	1.617161982	0.049896861	22.2553614
JPG LC	-2.6177654	0.303463037	0.5100988	1.743614149	0.061637169	21.27969529
JPG LC	-2.564909867	0.313082532	0.509092863	1.594899336	0.062866179	21.30282601
JPG LC	-2.514972067	0.319903721	0.505987807	1.51279599	0.068305517	23.44140918
JPG LC	-2.4880198	0.317896438	0.510286075	1.499668714	0.059529372	24.39969203
JPG LC	-2.6540598	0.313195305	0.493964031	1.422904496	0.069920758	19.98186202
JPG LC	-2.367856033	0.335848372	0.508672475	1.192008547	0.051777402	27.12549125
JPG LC	-2.764824733	0.316253644	0.476086551	1.208835931	0.079249754	21.9744497
JPG LC	-3.153568667	0.305543555	0.458293993	0.913387056	0.190925944	13.9632168
JPG LC	-3.293011733	0.314147781	0.439276829	0.986415497	0.176946209	10.43149936
JPG LC	-2.792871367	0.299336239	0.495337149	1.499696569	0.10229794	19.81113678
JPG LC	-2.713264233	0.310724079	0.499035936	1.675184475	0.092988307	18.68698481
JPG LC	-3.044995333	0.296221062	0.472201359	1.409827325	0.104772945	16.50538873
JPG LC	-2.7579681	0.301889061	0.490156343	1.414841877	0.084116369	23.14634412
JPG LC	-2.766758033	0.304569083	0.491660051	1.266437034	0.098932429	22.97449562
JPG LC	-2.666791967	0.314347019	0.493246831	1.413844708	0.082455608	22.84687789
JPG LC	-2.748744233	0.312344906	0.484103385	1.133415199	0.126376925	25.90437405
JPG LC	-2.4615094	0.325162746	0.506233508	1.243621368	0.049517933	26.89055893
JPG LC	-2.981094667	0.308124835	0.468859451	1.112360503	0.138886129	17.11835822
JPG LC	-2.901423133	0.321194498	0.465206368	0.967663072	0.160043752	18.64123416
JPG LC	-3.0125536	0.317204953	0.466077945	0.944442491	0.17446407	17.16671504
JPG LC	-2.884141367	0.326162425	0.466245024	0.962602152	0.170467409	16.67447113
JPG LC	-3.534501967	0.276781397	0.443855192	1.213821269	0.250895389	17.15520048
JPG LC	-3.163123867	0.283904953	0.466192224	1.40925766	0.131331521	17.26724515
JPG LC	-3.4367611	0.277812607	0.450059735	1.223479087	0.194482023	17.30239954
JPG LC	-3.405551733	0.266104217	0.451936567	1.348364759	0.21337695	24.01192903
JPG LC	-4.397805133	0.249313482	0.411242055	0.653290736	0.40492827	7.654749006
JPG LC	-3.5435644	0.270575662	0.449141738	1.036051134	0.274542285	12.52647667
JPG LC	-3.2798242	0.278418143	0.452919903	1.13100083	0.169186087	25.64387549
JPG LC	-3.871176	0.280656806	0.422395624	0.70708133	0.286300426	9.443607128
JPG LC	-4.371850067	0.276231872	0.401935461	0.512106752	0.407067318	7.505125379
JPG LC	-2.707058333	0.315333122	0.487064803	1.052330933	0.09890916	20.52245373
JPG LC	-3.057846833	0.301423195	0.468504767	0.924781896	0.189140687	14.39733084
JPG LC	-3.843941733	0.286298427	0.422411577	0.658875123	0.27293078	7.432871176
JPG LC	-3.638754067	0.279726547	0.438966081	1.140498992	0.275698431	14.87049539
JPG LC	-3.502900333	0.274618673	0.449641843	1.309222247	0.234044396	12.96970551
JPG LC	-3.4858426	0.278497865	0.449486185	1.235539046	0.21786175	13.82528803
JPG LC	-3.392875267	0.280181681	0.449390799	1.102221679	0.242388621	19.25187093
JPG LC	-3.207764733	0.282104274	0.465217317	1.331577799	0.164600737	16.30624731
JPG LC	-3.562926467	0.282634235	0.441856331	1.071873824	0.243306812	12.56903758
JPG LC	-3.6424722	0.281159112	0.436912556	0.731216365	0.297338758	12.86415725
JPG LC	-3.4540633	0.288366943	0.444155414	0.97948015	0.199965691	15.29457613
JPG LC	-3.892508667	0.277317032	0.421310305	0.601357754	0.374239363	14.98050477
JPG LC	-3.5145429	0.292779314	0.439354291	0.888217825	0.268632132	11.96615734
JPG LC	-4.1805552	0.268691442	0.415470874	0.77114255	0.465997811	10.83591348
JPG LC	-4.319480333	0.270519534	0.413654045	0.611137013	0.656902524	7.545084139
JPG LC	-4.413841533	0.265328528	0.407401914	0.646535426	0.54161964	7.921619811
JPG LC	-4.269867867	0.25345679	0.415034655	0.762354686	0.37460776	9.316184896
JPG LC	-3.995041067	0.267765856	0.428565209	0.725256447	0.404249902	7.519757182
JPG LC	-3.994681433	0.271426313	0.427664679	0.776223511	0.490064567	6.713725402
JPG LC	-3.971222867	0.266242759	0.424907614	0.610299329	0.460922114	15.34472594
JPG LC	-3.838552	0.266839928	0.432332728	0.780817693	0.265623299	9.177091741
JPG LC	-4.266633333	0.27117917	0.410342841	0.549009837	0.445895104	4.71036172
JPG LC	-3.5559596	0.29174838	0.435195806	0.69502205	0.344065602	15.44528621
JPG LC	-3.735704067	0.28934825	0.430817148	0.690855883	0.342002984	9.311559518
JPG LC	-3.8806271	0.29043489	0.420570305	0.618497826	0.349123464	7.283447297
JPG LC	-3.881639067	0.267174727	0.421851615	1.000089679	0.344892415	23.23373526
JPG LC	-3.412955	0.280807429	0.451385045	1.29008393	0.202084697	15.99199166
JPG LC	-3.632457433	0.268077958	0.442588817	1.129862688	0.252094166	14.97418579
JPG LC	-3.707042233	0.266170096	0.42894422	1.182463506	0.319446164	34.77862481
JPG LC	-4.4072465	0.247341991	0.411228257	0.64299905	0.424392862	9.938505083
JPG LC	-3.750494	0.266966913	0.439281988	0.94307115	0.338007682	9.382464149
JPG LC	-3.6577181	0.272500347	0.426940361	0.935329541	0.262152144	34.5403556
JPG LC	-3.7398204	0.28372995	0.424964295	0.774499059	0.295051943	14.92873625
JPG LC	-4.2192187	0.262224112	0.41414176	0.567055361	0.425359629	10.42245388
JPG LC	-3.0032711	0.303193024	0.459957429	0.960803476	0.160708192	26.33728448
JPG LC	-3.448277967	0.28883464	0.442633811	0.7569787	0.284642044	15.6432834
JPG LC	-3.7267824	0.288630423	0.426010904	0.720884086	0.270489914	11.66202625
JPG LC	-3.960354567	0.269502819	0.41923638	0.988923792	0.385868591	22.06395774
JPG LC	-3.865443867	0.263693543	0.430306945	1.063222517	0.327522541	14.02689188
JPG LC	-3.6328323	0.278836498	0.438979347	1.157646877	0.257556094	14.07888477
JPG LC	-3.786196933	0.267474966	0.422977941	0.887919914	0.34102161	29.8026425
JPG LC	-3.4168078	0.274567344	0.452589327	1.181374959	0.189142045	17.59683209
JPG LC	-3.775291133	0.266699418	0.435676271	0.976672586	0.277912381	11.36674766
JPG LC	-3.897470933	0.266218548	0.422698479	0.640440141	0.370055531	22.28214357
JPG LC	-3.578244933	0.277650519	0.440508306	0.903462069	0.231673168	15.39447102
JPG LC	-3.948350067	0.274771887	0.412035297	0.536180302	0.433890175	25.83479842
JPG LC	-3.4524176	0.287923582	0.444971687	0.849365071	0.297828426	14.82798292
JPG LC	-4.672531433	0.253635471	0.39530314	0.517896314	0.651832093	15.56961494
JPG LC	-5.332740133	0.249539792	0.378724199	0.09914219	1.233996499	6.135958144
JPG LC	-4.787602933	0.263543815	0.393018708	0.371933695	0.692647764	7.03038353
JPG LC	-4.9931688	0.236721072	0.390355592	0.320471698	0.758676317	14.00543473
JPG LC	-4.291291533	0.255681023	0.417399323	0.553574295	0.520558829	5.986039004
JPG LC	-4.495113633	0.259189592	0.408773359	0.430306242	0.749897455	5.026554204
JPG LC	-4.130619	0.259377815	0.411806148	0.562840107	0.470568893	26.57540781
JPG LC	-4.090375733	0.258565599	0.419831679	0.646548844	0.374679775	14.69624256
JPG LC	-4.099898933	0.273264869	0.417513515	0.569530535	0.450581003	7.572813577
JPG LC	-4.1862661	0.270126085	0.401032652	0.468403179	0.493196709	23.72494391
JPG LC	-3.782804133	0.284401478	0.428067369	0.677953314	0.35380053	12.21685141
JPG LC	-4.0121598	0.278103795	0.419008816	0.536664365	0.397063012	8.319402601
JPG LC	-4.513152967	0.248837786	0.401770783	0.624037883	0.606877769	17.03842856
JPG LC	-3.9659016	0.262028715	0.425712694	0.88449173	0.40126196	14.04686173
JPG LC	-4.1486988	0.254888773	0.419703376	0.858686933	0.46083838	11.41417577
JPG LC	-4.367294333	0.239795936	0.408025379	0.799200362	0.527385644	27.56326056
JPG LC	-4.702021767	0.239393051	0.401007208	0.45539021	0.605393479	8.549907833
JPG LC	-4.228869133	0.258271871	0.416381458	0.679143599	0.500822822	7.347033178
JPG LC	-4.2270225	0.249111324	0.407627557	0.691719213	0.384544637	31.55902451
JPG LC	-4.014374667	0.269704039	0.418761412	0.661450507	0.405320785	10.82149802
JPG LC	-4.309962567	0.265217608	0.408495647	0.528642849	0.541149845	10.71817862
JPG LC	-3.457421867	0.284359453	0.443200278	0.822098234	0.249747056	14.60891615
JPG LC	-3.874124667	0.269848827	0.427341428	0.581232628	0.417556536	9.80518399
JPG LC	-3.8384496	0.279099382	0.4260271	0.643117772	0.348445436	10.74564431
JPG LC	-4.506158433	0.247208177	0.406174657	0.600153711	0.629736237	10.73061435
JPG LC	-4.396905867	0.24714448	0.409416912	0.695527004	0.520233573	11.1078598
JPG LC	-4.293569133	0.261864558	0.41190271	0.758308599	0.564468087	10.29314155
JPG LC	-4.444903067	0.246708222	0.40341104	0.56464235	0.596339466	20.97581738
JPG LC	-4.0763635	0.258309173	0.421897248	0.845277033	0.402443244	11.64840227
JPG LC	-4.474436833	0.257826122	0.404531798	0.560955149	0.563052925	8.301381295
JPG LC	-4.323711767	0.249884512	0.409737327	0.461440316	0.515961931	14.65095623
JPG LC	-4.037600833	0.268810268	0.417716638	0.685164153	0.348737742	11.51404169
JPG LC	-4.249163933	0.257711246	0.406929546	0.444761378	0.526046064	22.11488729
JPG LC	-3.728026867	0.273921293	0.434139383	0.744218124	0.411347623	11.10000341
JPG LC	-5.181275433	0.242145058	0.382887042	0.214662859	0.98808441	7.936755576
JPG LC	-4.9654159	0.253642048	0.389763036	0.141369286	1.151887208	2.879774768
JPG LC	-5.179386233	0.245728396	0.383694451	0.173286184	1.022296445	4.057829483
JPG LC	-5.0809161	0.234829661	0.388157343	0.248109225	0.880053638	9.199086218
JPG LC	-4.917584467	0.242600976	0.392905219	0.24715095	0.787906921	3.057289768
JPG LC	-4.582162667	0.256427511	0.403920295	0.327650775	0.870124744	2.427377805
JPG LC	-4.798231933	0.233560861	0.392511919	0.314335309	0.676739251	22.71169663
JPG LC	-4.590267833	0.243101371	0.403959094	0.379595816	0.582848549	6.636635565
JPG LC	-4.46297	0.266112287	0.402292994	0.383441823	0.653430689	7.649173139
JPG LC	-4.370714233	0.258756692	0.399531474	0.381746754	0.597196512	20.85232697
JPG LC	-4.230222133	0.267768566	0.412707456	0.454856212	0.559081571	7.847832204
JPG LC	-4.3151297	0.267174834	0.407899448	0.408873127	0.544934877	7.5141331
JPG LC CC	-1.768265967	0.430049269	0.675858533	1.504699911	0.035846129	-4.574472538
JPG LC CC	-1.7003579	0.435391075	0.692116104	1.518705293	0.029793305	-4.872301745
JPG LC CC	-1.732484433	0.438623402	0.680530768	1.593636187	0.033051303	-3.741535388
JPG LC CC	-1.666366667	0.455703933	0.684054366	1.33540818	0.031452197	-2.006958772
JPG LC CC	-1.609876033	0.459776242	0.697159678	1.369096238	0.023249115	-2.628551574
JPG LC CC	-1.8347291	0.433619221	0.64962379	1.316945173	0.044350519	-2.376816771
JPG LC CC	-1.550908433	0.487385044	0.697728757	1.129309327	0.037176198	0.134632114
JPG LC CC	-1.498692667	0.489016285	0.719904848	1.231929976	0.023598659	-0.788662186
JPG LC CC	-1.634012167	0.468796163	0.686228136	1.14989219	0.041012354	-0.929392044
JPG LC CC	-1.6780833	0.475778603	0.675738828	1.036222	0.079371024	0.678079871
JPG LC CC	-1.67344	0.467000804	0.681133643	1.179089503	0.057621315	-1.063186538
JPG LC CC	-1.722056533	0.468749647	0.671323131	1.026832029	0.085969905	0.063833447
JPG LC CC	-1.734275967	0.436540437	0.681526151	1.585367714	0.038904557	-4.085010911
JPG LC CC	-1.7100106	0.444515799	0.683451946	1.675914985	0.031303921	-3.121602443
JPG LC CC	-1.608530133	0.453865893	0.714743508	1.754198651	0.023120541	-4.048697001
JPG LC CC	-1.781748967	0.435149967	0.670148624	1.372145664	0.047365976	-3.668110908
JPG LC CC	-1.570204167	0.459903908	0.714777665	1.481724419	0.013142562	-3.668068289
JPG LC CC	-1.516384667	0.477804981	0.728941646	1.37336754	0.020676788	-2.095405888
JPG LC CC	-1.713626233	0.450798621	0.671248562	1.242385054	0.030046716	-1.996126873
JPG LC CC	-1.6152414	0.463965185	0.697882044	1.369018108	0.027000517	-2.192267514
JPG LC CC	-1.7096067	0.452416793	0.668402931	1.142176567	0.038472298	-1.725712258
JPG LC CC	-1.882399833	0.440754458	0.646712401	1.157094366	0.086337623	-1.681204741
JPG LC CC	-1.708535667	0.465422422	0.670565081	1.057146424	0.083907627	-0.378554982
JPG LC CC	-1.9232488	0.43891372	0.636827278	0.982263427	0.114122492	-1.176339523
JPG LC CC	-1.411402	0.495862669	0.77412636	1.645622161	0.01455042	-2.794633635
JPG LC CC	-1.5344697	0.471519798	0.731237495	1.533500632	0.019783904	-3.041548877
JPG LC CC	-1.714938067	0.439785018	0.687598799	1.655585364	0.044806557	-4.05556817
JPG LC CC	-1.838776133	0.429891977	0.655853602	1.298810819	0.046331101	-3.272367947
JPG LC CC	-1.730119467	0.440871967	0.682810629	1.386107056	0.039885931	-3.867483546
JPG LC CC	-1.6633761	0.450612362	0.698825685	1.640135775	0.036451123	-3.499016455
JPG LC CC	-1.774733033	0.453045897	0.667394292	1.110199544	0.062316215	-1.393128556
JPG LC CC	-1.7825229	0.440479956	0.658960149	1.219442682	0.045627256	-2.572042777
JPG LC CC	-1.7820464	0.44459429	0.662941958	1.139267774	0.050005902	-2.19318631
JPG LC CC	-1.694344433	0.462821658	0.666906539	1.099156117	0.060234235	-0.908011777
JPG LC CC	-2.0038964	0.429489991	0.613082146	0.992324971	0.114021433	-1.050102844
JPG LC CC	-2.0902525	0.422343359	0.595796018	0.97520664	0.123384907	-0.692138044
JPG LC CC	-2.125073333	0.393389744	0.609414099	1.503251289	0.101078611	-4.540691501
JPG LC CC	-1.9309733	0.409617222	0.64397248	1.583631032	0.060909036	-4.75140262
JPG LC CC	-2.1156129	0.397666454	0.604348162	1.579734241	0.075336318	-3.57559481
JPG LC CC	-2.0117628	0.406969085	0.622674215	1.343825778	0.073432507	-3.934002537
JPG LC CC	-1.762083267	0.435583664	0.670993727	1.437480223	0.041220416	-3.691314561
JPG LC CC	-2.0922816	0.404280123	0.609160123	1.310984575	0.085529153	-3.153649021
JPG LC CC	-1.7496648	0.452146891	0.672152911	1.163206466	0.062664401	-2.001719849
JPG LC CC	-1.530689033	0.479452841	0.730561063	1.296189916	0.030213676	-2.019189801
JPG LC CC	-1.641949567	0.458442984	0.709235819	1.265601049	0.040114375	-3.401413031
JPG LC CC	-2.817124967	0.358903268	0.513891168	0.81208153	0.217649102	-2.114727924
JPG LC CC	-1.6185779	0.470304111	0.709215749	1.305903614	0.049304096	-2.116983248
JPG LC CC	-2.754614667	0.362738165	0.520680582	0.844365636	0.214364778	-2.184547338
JPG LC CC	-2.671494133	0.348125444	0.531541904	1.432196635	0.175197638	-4.005100527
JPG LC CC	-2.034794633	0.403177386	0.621958108	1.652861194	0.074360039	-4.06758429
JPG LC CC	-2.051400033	0.406045786	0.62460922	1.558456536	0.102270934	-3.97727949
JPG LC CC	-2.270210967	0.381997789	0.590621002	1.313344254	0.140383497	-4.47697372
JPG LC CC	-1.866660033	0.415560478	0.65531325	1.541190268	0.051921942	-4.868729552
JPG LC CC	-1.8310021	0.430065615	0.663474239	1.468439186	0.059202757	-3.668636024
JPG LC CC	-1.8608006	0.424574173	0.65442476	1.3346882	0.054197207	-3.920429942
JPG LC CC	-1.8939547	0.416214197	0.65116122	1.357022181	0.062021022	-4.690152032
JPG LC CC	-1.823161467	0.437856666	0.650073389	1.18188382	0.051007318	-2.162196938
JPG LC CC	-2.350822967	0.387813409	0.577016834	1.095023069	0.193330293	-3.261825329
JPG LC CC	-1.770850967	0.449670503	0.674490584	1.144441472	0.073811265	-2.332748782
JPG LC CC	-1.859881067	0.440513625	0.653682308	1.058888201	0.089165059	-2.164736089
JPG LC CC	-2.573240133	0.359647547	0.553106484	1.335420578	0.262578968	-4.317855831
JPG LC CC	-2.102384033	0.403461855	0.61989858	1.532235275	0.135538112	-4.189696057
JPG LC CC	-2.118263	0.398958544	0.616468378	1.678040615	0.129989393	-4.408732855
JPG LC CC	-3.1836401	0.322837979	0.484662841	0.852430633	0.316918507	-3.532715007
JPG LC CC	-2.317784633	0.377878009	0.592869865	1.237692702	0.189479361	-5.116792866
JPG LC CC	-2.2876433	0.383596031	0.591996038	1.424689754	0.196936986	-4.541395398
JPG LC CC	-3.345382433	0.318142441	0.471046437	0.709542747	0.318984521	-3.026351556
JPG LC CC	-2.452564567	0.3800999	0.5591492	1.034997745	0.159395108	-2.90181655
JPG LC CC	-1.968261767	0.423617916	0.634272915	1.135185341	0.076438962	-2.747304694
JPG LC CC	-1.831304467	0.444800538	0.654679871	1.101388411	0.083399786	-1.902993922
JPG LC CC	-2.1815435	0.410524163	0.599992081	0.990918471	0.146046353	-2.198315546
JPG LC CC	-2.250072867	0.409294585	0.582194845	0.949037692	0.163740804	-1.268330959
JPG LC CC	-2.4168074	0.370129977	0.567371949	1.392086506	0.180220002	-4.286502595
JPG LC CC	-2.246028433	0.388396806	0.592488461	1.526299645	0.147635438	-3.886158933
JPG LC CC	-2.3674216	0.377601087	0.571781227	1.526114342	0.15793137	-3.781102857
JPG LC CC	-2.441626067	0.369748527	0.564050513	1.178129021	0.173677341	-4.116208416
JPG LC CC	-2.147441867	0.393726884	0.613186166	1.278073736	0.142135125	-4.751877037
JPG LC CC	-2.472077867	0.368973947	0.562068518	1.134523449	0.202763235	-4.009732099
JPG LC CC	-2.1508871	0.415727877	0.605956278	1.099811725	0.14363538	-1.854303273
JPG LC CC	-2.011697267	0.419597679	0.637348076	1.232982855	0.105804933	-3.349569379
JPG LC CC	-2.014585667	0.419164777	0.637528993	1.160873793	0.103162289	-3.321725125
JPG LC CC	-3.2791729	0.338940919	0.473355574	0.606520751	0.342935782	-1.344976603
JPG LC CC	-1.885567633	0.434808313	0.653735441	1.270825021	0.098467219	-2.929014821
JPG LC CC	-3.217056933	0.342899816	0.476168054	0.656604613	0.311995163	-1.209678272
JPG LC CC	-3.5826513	0.29609435	0.456081779	0.860194322	0.471786183	-3.820634428
JPG LC CC	-2.554571067	0.357364911	0.552238527	1.456658455	0.232599511	-4.533993167
JPG LC CC	-2.371908533	0.383374583	0.578107684	1.425772526	0.202280361	-3.620478759
JPG LC CC	-2.804148033	0.337956489	0.525471139	1.04746126	0.27559907	-4.6442894
JPG LC CC	-2.3382093	0.368317433	0.586699171	1.237248723	0.180895652	-5.611224469
JPG LC CC	-2.116859667	0.402245325	0.614433097	1.377549504	0.131076581	-3.74383383
JPG LC CC	-2.218045067	0.386333482	0.6001442	1.149486087	0.127768479	-4.566364043
JPG LC CC	-2.1713148	0.383898941	0.612081931	1.321837605	0.153791189	-5.776061641
JPG LC CC	-2.068491067	0.404858322	0.617891533	1.116732015	0.087188045	-3.814359652
JPG LC CC	-2.859648133	0.34385211	0.514791024	0.959588224	0.297240077	-3.554254637
JPG LC CC	-2.033968933	0.42029906	0.62611144	1.040967344	0.122181034	-2.743965103
JPG LC CC	-2.087537467	0.412093697	0.618837082	1.009824268	0.130224121	-3.122790072
JPG LC CC	-3.801475833	0.303077039	0.443829205	0.585828677	0.808855633	-2.595805849
JPG LC CC	-2.691269733	0.364764814	0.544798511	1.027365518	0.386902278	-3.4291118
JPG LC CC	-2.812061033	0.337160266	0.530084285	1.099073911	0.532792032	-5.064384827
JPG LC CC	-4.135048567	0.278354129	0.421193785	0.337395895	0.700428608	-2.916914668
JPG LC CC	-2.959559333	0.334303575	0.51204828	0.884315259	0.433516853	-4.175900006
JPG LC CC	-3.3220069	0.31890941	0.480029517	0.539640418	0.830697569	-3.566251233
JPG LC CC	-3.698306567	0.306387919	0.446453576	0.540303669	0.429750504	-2.453840374
JPG LC CC	-3.3803739	0.311841393	0.468857491	0.651878121	0.393239935	-3.43899509
JPG LC CC	-2.139038667	0.408251578	0.618883239	1.040823484	0.138040802	-3.480149827
JPG LC CC	-2.1027608	0.416727267	0.614171579	0.989770987	0.146159131	-2.447997123
JPG LC CC	-2.492678333	0.379882111	0.561343674	0.861330595	0.245469129	-3.017070119
JPG LC CC	-2.550421167	0.376714558	0.553410278	0.825046092	0.275060147	-2.836284167
JPG LC CC	-3.1093426	0.323706168	0.492628847	1.048630654	0.391669533	-3.901942541
JPG LC CC	-2.5146316	0.356134836	0.560944703	1.290176156	0.217071963	-5.178660484
JPG LC CC	-2.9708193	0.330587111	0.504321307	1.225824329	0.301737446	-3.992549485
JPG LC CC	-3.548555633	0.300564105	0.459705515	0.649787649	0.516844963	-3.630843388
JPG LC CC	-2.4411491	0.36248132	0.572771035	1.14262785	0.238697005	-5.393681462
JPG LC CC	-2.9981233	0.325785915	0.506881172	0.875358398	0.400961332	-4.612123605
JPG LC CC	-3.545585667	0.303078525	0.459871317	0.560683735	0.445397794	-3.57047258
JPG LC CC	-2.925721233	0.333023166	0.512598079	0.893809855	0.248431594	-4.326673975
JPG LC CC	-2.9817491	0.328582637	0.505728224	0.886470952	0.238517477	-4.273323045
JPG LC CC	-3.162354667	0.339184776	0.486068659	0.652375942	0.326880351	-2.020759018
JPG LC CC	-2.392716667	0.385579431	0.570940176	1.098739993	0.194060634	-3.176346366
JPG LC CC	-3.1871095	0.339102403	0.481633054	0.660045706	0.305794402	-1.771022722
JPG LC CC	-3.835519433	0.288460675	0.441707535	0.681554063	0.535738022	-3.461601775
JPG LC CC	-3.366863467	0.312371991	0.471623759	0.967182066	0.38591428	-3.426686502
JPG LC CC	-2.8587242	0.341253088	0.517778572	1.116475547	0.324510821	-3.940318452
JPG LC CC	-3.776647667	0.290833471	0.44378169	0.54438831	0.583298133	-3.434231126
JPG LC CC	-2.827907233	0.330412292	0.521205259	1.206779598	0.243370844	-5.052192632
JPG LC CC	-3.050269533	0.325575218	0.501611022	0.941018044	0.40934581	-4.307311421
JPG LC CC	-2.200533867	0.382521285	0.604568213	1.208188136	0.128235557	-5.394891956
JPG LC CC	-2.887542667	0.323712375	0.518077704	0.990994393	0.341356208	-5.50201513
JPG LC CC	-2.539107133	0.365826844	0.559882509	0.91610647	0.225960376	-4.286578561
JPG LC CC	-3.006379633	0.33140857	0.502775879	0.865523939	0.322572531	-3.83360698
JPG LC CC	-2.682770833	0.349053665	0.539872807	0.900897045	0.236902405	-4.61242074
JPG LC CC	-2.330757467	0.383231712	0.587565914	0.91574147	0.211599845	-4.291234691
JPG LC CC	-4.507456733	0.27373694	0.401910491	0.034005501	1.27029476	-1.976137755
JPG LC CC	-3.745154367	0.290449252	0.445956527	0.253207341	1.020466178	-3.471648691
JPG LC CC	-3.593043633	0.297578715	0.454157117	0.286554177	1.074194099	-3.357231419
JPG LC CC	-4.1860883	0.276541623	0.417352429	0.240881912	0.840338063	-2.744443665
JPG LC CC	-3.8742922	0.28185889	0.438656392	0.308663112	0.846441161	-3.740152113
JPG LC CC	-4.462576	0.266116928	0.401151448	0.032587961	1.295760883	-2.184959746
JPG LC CC	-3.856401967	0.288118409	0.439111729	0.409672086	0.548379706	-3.341426773
JPG LC CC	-4.482997567	0.259441996	0.401366184	0.106888215	0.889054999	-2.831746514
JPG LC CC	-2.876350233	0.343462252	0.520397524	0.762291333	0.35125385	-3.937691354
JPG LC CC	-2.373016267	0.381239415	0.580851784	0.895346288	0.227187348	-4.196335268
JPG LC CC	-3.2357285	0.322300703	0.481240256	0.593176922	0.417727401	-3.326691773
JPG LC CC	-3.576113967	0.307266144	0.452882351	0.464604729	0.468554512	-2.774690896
JPG LC CC	-3.9733953	0.284995179	0.431314673	0.491808722	0.672535037	-3.045384269
JPG LC CC	-3.082356133	0.33644638	0.494367105	1.0813905	0.329523843	-2.838750052
JPG LC CC	-4.007011	0.28867747	0.428479191	0.509142249	0.718292226	-2.583730218
JPG LC CC	-4.0310499	0.282007966	0.425281169	0.320254634	0.775839828	-2.926642687
JPG LC CC	-3.170312133	0.324276857	0.489884145	0.84161446	0.377075122	-3.63859767
JPG LC CC	-3.619541267	0.301817496	0.456433316	0.570758187	0.567426306	-3.371428697
JPG LC CC	-3.815293433	0.316403539	0.438051995	0.437830108	0.539954294	-1.100830945
JPG LC CC	-3.125477867	0.340892134	0.495560404	0.806108704	0.312381564	-2.451173729
JPG LC CC	-3.586118933	0.317880823	0.453159743	0.609962523	0.379030736	-1.922592209
JPG LC CC	-2.875384233	0.381498432	0.506517812	0.720218457	0.303971269	0.78748345
JPG LC CC	-2.9681293	0.349214908	0.506486094	0.899803912	0.291458329	-2.482656345
JPG LC CC	-2.889000833	0.380614473	0.500022226	0.743715718	0.273658912	1.047560106
JPG LC CC	-3.7341474	0.294626547	0.450222211	0.652636487	0.595886655	-3.488425597
JPG LC CC	-3.685626167	0.303815457	0.448624123	0.716413383	0.539213933	-2.707820644
JPG LC CC	-3.9418868	0.299301834	0.433861407	0.536660968	0.690542346	-2.231652699
JPG LC CC	-4.143907333	0.275055757	0.423061143	0.291566521	0.808031707	-3.25543803
JPG LC CC	-3.3282567	0.309307572	0.478107967	0.894994365	0.421072361	-4.120372453
JPG LC CC	-4.015277467	0.291616156	0.432052828	0.414410297	0.726088356	-2.648184347
JPG LC CC	-2.4312035	0.366112867	0.569068242	1.168637142	0.174793573	-4.760961825
JPG LC CC	-3.4384503	0.307602644	0.469121331	0.678836007	0.524424708	-3.73298111
JPG LC CC	-3.421999133	0.312180058	0.468053692	0.579383338	0.411470252	-3.338013301
JPG LC CC	-2.861447267	0.364330302	0.518859065	0.841418287	0.351347096	-1.732944369
JPG LC CC	-3.055232367	0.332809958	0.49878596	0.753282498	0.303887874	-3.507169415
JPG LC CC	-2.5895674	0.37229091	0.555505417	0.803470986	0.282681504	-3.24727719
JPG LC CC	-4.0632624	0.308534019	0.428714924	0.128899148	1.244459561	-1.240104448
JPG LC CC	-3.911306133	0.294608195	0.436404874	0.266293174	1.086670013	-2.713997371
JPG LC CC	-4.192749433	0.271248366	0.414380347	0.139378854	1.214733005	-2.775411815
JPG LC CC	-4.149732567	0.273076513	0.421954991	0.212811361	0.876367287	-3.332559087
JPG LC CC	-4.222333	0.278929246	0.41880964	0.207701355	0.961216883	-2.765135037
JPG LC CC	-4.760582233	0.268591639	0.391122726	0.027869113	1.371382373	-1.663899234
JPG LC CC	-4.028045133	0.302521224	0.428282658	0.291375104	0.703887365	-1.56417326
JPG LC CC	-4.671293333	0.253810454	0.393229753	0.051501232	1.01296677	-2.655494823
JPG LC CC	-3.989976067	0.285733504	0.430539847	0.343355813	0.597950631	-3.042803603
JPG LC CC	-2.727241233	0.363427609	0.53369334	0.764895761	0.320607575	-2.889558416
JPG LC CC	-3.782689433	0.299356803	0.439912622	0.347755689	0.578020998	-2.581046491
JPG LC CC	-4.0945725	0.28702541	0.41873244	0.240280655	0.631190633	-2.179970819
JPG LC CC	-1.752487333	0.42398133	0.685933601	1.751196952	0.032959076	-5.771995783
JPG LC CC	-1.732876167	0.427723221	0.684426847	1.687063717	0.025955621	-5.30725779
JPG LC CC	-1.829762067	0.416425266	0.666581834	1.628528457	0.043107242	-5.482713265
JPG LC CC	-1.8109549	0.423858916	0.670182612	1.604625773	0.05719466	-4.945578481
JPG LC CC	-1.8924584	0.414600118	0.655693871	1.391134686	0.06021827	-5.079232536
JPG LC CC	-1.790171267	0.428182143	0.672367445	1.395612862	0.048745131	-4.69724933
JPG LC CC	-1.670882367	0.452097049	0.693385007	1.38150693	0.041035283	-3.318641096
JPG LC CC	-2.297591633	0.387555174	0.576525565	1.112901294	0.119126513	-3.152459076
JPG LC CC	-2.2687377	0.390493002	0.580756438	1.15164127	0.111119264	-3.214504169
JPG LC CC	-1.464743567	0.499032932	0.735229257	1.163480259	0.03502611	-0.337897083
JPG LC CC	-1.620454767	0.47074218	0.699907718	1.169480261	0.048372148	-1.615191323
JPG LC CC	-1.9101445	0.430418538	0.6355363	1.149720984	0.074731664	-2.280316368
JPG LC CC	-1.7996461	0.420219236	0.679011712	1.630233378	0.045295716	-6.015519438
JPG LC CC	-1.867285767	0.408008315	0.66460031	1.758767865	0.060722035	-6.486750196
JPG LC CC	-1.8243732	0.420640885	0.67005842	1.61136189	0.058882596	-5.416021503
JPG LC CC	-1.783062767	0.432680728	0.673627282	1.527210193	0.06175742	-4.222673697
JPG LC CC	-1.758655467	0.432508993	0.681379168	1.509232607	0.053575908	-4.645807079
JPG LC CC	-1.902276067	0.416463605	0.645290889	1.451644752	0.061704768	-4.324575303
JPG LC CC	-1.666233	0.457826422	0.691793352	1.202520014	0.044346952	-2.507695197
JPG LC CC	-1.9944229	0.420458993	0.623527526	1.247974027	0.071088454	-2.516993042
JPG LC CC	-2.334434833	0.391105994	0.577131672	0.964573732	0.173181558	-2.918155591
JPG LC CC	-2.4888925	0.386826559	0.538992285	1.060027532	0.160640763	-1.471649468
JPG LC CC	-2.009733567	0.397873337	0.636588951	1.52751218	0.098562333	-5.883826902
JPG LC CC	-1.9526432	0.410002586	0.646051105	1.708190938	0.089195292	-5.140401519
JPG LC CC	-2.227506233	0.382379108	0.594034416	1.465564702	0.099006482	-4.688160058
JPG LC CC	-1.9767483	0.405474891	0.636324672	1.440800555	0.078916514	-5.024901154
JPG LC CC	-1.980817333	0.409122951	0.640562332	1.29144576	0.093896816	-4.846485661
JPG LC CC	-1.906230533	0.421635107	0.648624391	1.44222336	0.075449435	-3.957032246
JPG LC CC	-1.972955733	0.421451003	0.63816814	1.162988893	0.11626137	-3.325294835
JPG LC CC	-1.735505267	0.444342454	0.68201639	1.257156785	0.043789346	-3.465900953
JPG LC CC	-2.176021733	0.40101575	0.598206242	1.157546667	0.127758967	-3.240063469
JPG LC CC	-2.121353167	0.419786427	0.604483234	1.01272355	0.144073584	-1.64785807
JPG LC CC	-2.207744833	0.410495628	0.598896071	0.989570568	0.160836087	-2.179566445
JPG LC CC	-2.116988	0.420634084	0.60372486	1.006028366	0.14876254	-1.380768904
JPG LC CC	-2.6190595	0.356048551	0.544959628	1.307678001	0.248582418	-4.202690048
JPG LC CC	-2.3168079	0.369921113	0.582619531	1.472069997	0.12887452	-5.234115461
JPG LC CC	-2.540088133	0.357466275	0.553401697	1.305008352	0.193420651	-4.661115511
JPG LC CC	-2.487714467	0.356852391	0.562838914	1.430420039	0.211664386	-5.234120154
JPG LC CC	-3.3739489	0.303377401	0.473599417	0.816817023	0.397311328	-4.353914147
JPG LC CC	-2.639568167	0.34331865	0.543644359	1.118688478	0.25803676	-5.397742753
JPG LC CC	-2.392938233	0.373416464	0.571048092	1.192459489	0.160939014	-4.196851987
JPG LC CC	-2.947380667	0.344850573	0.505251674	0.803649834	0.274934121	-2.802942158
JPG LC CC	-3.4154032	0.325416668	0.462902187	0.631499754	0.391669533	-2.098526829
JPG LC CC	-1.9469954	0.420576532	0.638473261	1.084039089	0.087450798	-3.406104969
JPG LC CC	-2.2441119	0.389759491	0.591458078	0.968918069	0.167567958	-3.988531944
JPG LC CC	-2.955341967	0.344623892	0.500147704	0.755455346	0.249077351	-2.644589279
JPG LC CC	-2.722296	0.352024958	0.532250424	1.23740651	0.273558703	-3.882668709
JPG LC CC	-2.609431833	0.346466444	0.544807908	1.405755932	0.229558577	-5.148365343
JPG LC CC	-2.5926884	0.35244475	0.547309184	1.327819433	0.211291403	-4.733400033
JPG LC CC	-2.500590033	0.366136855	0.559240819	1.172591851	0.228577883	-4.161217904
JPG LC CC	-2.3540207	0.366971977	0.579146654	1.391289246	0.159069342	-5.329101813
JPG LC CC	-2.675230567	0.353785149	0.536305617	1.166487394	0.234304092	-3.959469042
JPG LC CC	-2.739312333	0.354351778	0.53108892	0.800868086	0.279760992	-3.599036523
JPG LC CC	-2.578607133	0.367095183	0.546404903	1.052609481	0.18883802	-3.357313663
JPG LC CC	-2.939724433	0.349932319	0.509045722	0.681347529	0.346444813	-2.69369922
JPG LC CC	-2.649728133	0.365123823	0.53526371	0.970585453	0.245724409	-2.981916434
JPG LC CC	-3.193895467	0.326479071	0.485889381	0.901657958	0.45733937	-3.311924521
JPG LC CC	-3.3225012	0.3192068	0.476407119	0.734032932	0.633303695	-3.289002487
JPG LC CC	-3.411551967	0.313876881	0.466846444	0.809273795	0.523916187	-3.144961023
JPG LC CC	-3.2549808	0.312736856	0.482300261	0.921756078	0.369157043	-4.158814787
JPG LC CC	-3.040776733	0.324635102	0.502595811	0.833926693	0.391769063	-4.425626173
JPG LC CC	-3.056993	0.324742449	0.499060324	0.890462688	0.466508539	-4.240880446
JPG LC CC	-2.973883767	0.338173566	0.509552347	0.683853956	0.431065796	-3.786709619
JPG LC CC	-2.906946533	0.330814373	0.512787192	0.875046899	0.256882652	-4.537082373
JPG LC CC	-3.317513067	0.318197994	0.472386685	0.677246582	0.420842898	-3.100436258
JPG LC CC	-2.6661335	0.371488467	0.537508396	0.756564784	0.316972008	-2.438389625
JPG LC CC	-2.847889967	0.353817047	0.517165267	0.767942639	0.318036437	-2.822052255
JPG LC CC	-2.999351967	0.346833977	0.496897148	0.707756131	0.31807805	-2.230786834
JPG LC CC	-2.891494033	0.347573595	0.513591631	1.106379864	0.345046466	-3.060476355
JPG LC CC	-2.528562133	0.358929837	0.554500554	1.369019467	0.201346034	-4.603965565
JPG LC CC	-2.7001259	0.342686221	0.53655371	1.232307375	0.247731826	-4.934159498
JPG LC CC	-2.718435267	0.359749156	0.53422656	1.285759295	0.31417956	-3.137406747
JPG LC CC	-3.349041767	0.305807662	0.476991048	0.799170129	0.419056451	-4.370812041
JPG LC CC	-2.824321167	0.331092319	0.523221869	1.049032851	0.323261429	-5.165031538
JPG LC CC	-2.685792367	0.36827733	0.535461135	1.012807284	0.252524558	-2.38657261
JPG LC CC	-2.820711033	0.357674216	0.517199317	0.858638017	0.284589222	-2.391322353
JPG LC CC	-3.223380167	0.321986126	0.48508921	0.669726454	0.40836053	-3.59211093
JPG LC CC	-2.1826374	0.405564225	0.595687475	1.00434077	0.146001343	-2.388341773
JPG LC CC	-2.5663932	0.369908204	0.546844108	0.814883999	0.259097452	-3.244842646
JPG LC CC	-2.835883667	0.356199584	0.513134571	0.808395009	0.249735676	-2.403769215
JPG LC CC	-2.966229733	0.345756104	0.506412802	1.100619346	0.386163955	-2.857099458
JPG LC CC	-2.906251633	0.330893763	0.512266935	1.186659058	0.320641714	-4.524619708
JPG LC CC	-2.722214633	0.349719821	0.531264359	1.265442582	0.253837302	-3.990753285
JPG LC CC	-2.797550733	0.356909081	0.523384413	0.973732541	0.325289737	-2.805965499
JPG LC CC	-2.519300067	0.356889286	0.558025287	1.256439862	0.185119398	-4.966851975
JPG LC CC	-2.8390263	0.333722103	0.520540448	1.092449384	0.268150107	-4.751518807
JPG LC CC	-2.905774267	0.347538062	0.514840219	0.714035191	0.352794019	-3.1876439
JPG LC CC	-2.668376433	0.355363127	0.538279255	0.981195601	0.218305219	-3.973632731
JPG LC CC	-2.949069167	0.36009307	0.50619056	0.599296665	0.401935572	-1.663205467
JPG LC CC	-2.5723165	0.367381086	0.547672104	0.918659604	0.273267756	-3.506887721
JPG LC CC	-3.546592167	0.314888291	0.457990734	0.643300697	0.643609309	-2.595992038
JPG LC CC	-4.204146333	0.286189382	0.41742271	0.154484673	1.107926487	-2.100396349
JPG LC CC	-3.748863267	0.305193151	0.443190415	0.509050362	0.675730871	-2.362230984
JPG LC CC	-3.7582053	0.297236921	0.447688981	0.429149586	0.728533298	-3.230299401
JPG LC CC	-3.283196833	0.308125741	0.482769473	0.671928345	0.500392261	-4.535488291
JPG LC CC	-3.470621867	0.304284066	0.466170045	0.542655025	0.711029415	-3.834549578
JPG LC CC	-3.079429467	0.340513732	0.497187214	0.636238135	0.441109506	-2.798805595
JPG LC CC	-3.076806167	0.328011629	0.498710394	0.742713792	0.362941676	-3.888949619
JPG LC CC	-3.1410525	0.329624031	0.490144756	0.672610109	0.423605793	-3.234338614
JPG LC CC	-3.149880633	0.35036567	0.48638193	0.533649927	0.455636657	-1.2574535
JPG LC CC	-2.865715467	0.353489861	0.515898693	0.752309447	0.331619751	-2.776372736
JPG LC CC	-3.082330533	0.33676846	0.494688386	0.623909479	0.367960643	-2.902746631
JPG LC CC	-3.4193171	0.312545453	0.467595806	0.765796458	0.604946613	-3.289685843
JPG LC CC	-2.982614867	0.328816181	0.505909097	0.990930021	0.39943526	-4.297657052
JPG LC CC	-3.130727567	0.316815693	0.491960991	1.00936874	0.450821166	-4.462765996
JPG LC CC	-3.2250878	0.320517716	0.487152718	0.94170847	0.517715257	-3.765560882
JPG LC CC	-3.582520433	0.293663721	0.459140577	0.609934838	0.594180545	-4.205249269
JPG LC CC	-3.2352646	0.312104131	0.482592347	0.825773206	0.478136579	-4.228576052
JPG LC CC	-3.1211092	0.336235892	0.494505423	0.79798477	0.375742506	-2.830238866
JPG LC CC	-3.046512467	0.334784234	0.497627492	0.759848089	0.387013867	-3.256422379
JPG LC CC	-3.311725367	0.322889579	0.475689439	0.631468842	0.517374035	-2.984921756
JPG LC CC	-2.572044933	0.364697837	0.546891989	0.88846631	0.229932919	-3.500915058
JPG LC CC	-2.9260035	0.336126202	0.509661765	0.655363374	0.381696989	-3.975052881
JPG LC CC	-2.911232167	0.345922637	0.51104424	0.730577062	0.324269978	-3.088167166
JPG LC CC	-3.424938933	0.304051196	0.468317991	0.751018443	0.616886491	-4.016328118
JPG LC CC	-3.3460282	0.305064726	0.473122325	0.85202351	0.516872988	-4.260957229
JPG LC CC	-3.2853781	0.31690701	0.47754132	0.914602648	0.55136476	-3.571983669
JPG LC CC	-3.329055567	0.319104548	0.475994393	0.66903297	0.568486658	-3.310379123
JPG LC CC	-3.080808	0.320900937	0.496144557	0.972931374	0.396410971	-4.376444428
JPG LC CC	-3.450245067	0.309025497	0.464271688	0.710430536	0.544747875	-3.388982866
JPG LC CC	-3.260912033	0.31784336	0.482596412	0.551050714	0.487712701	-3.780397899
JPG LC CC	-3.067129367	0.334029806	0.495241513	0.789168202	0.330051047	-3.222055874
JPG LC CC	-3.184721133	0.335492418	0.488495156	0.514813088	0.488146659	-2.634378582
JPG LC CC	-2.8029468	0.344523766	0.523039646	0.826467029	0.377372354	-3.979495839
JPG LC CC	-4.0121814	0.287182581	0.427619637	0.328986449	0.937440055	-2.800163465
JPG LC CC	-3.9295415	0.287423059	0.431867714	0.220363761	1.038607665	-2.868968903
JPG LC CC	-4.067702933	0.282168924	0.424402111	0.280804869	0.959992799	-2.815937394
JPG LC CC	-3.880074	0.28732587	0.438591192	0.358497639	0.830139792	-3.402711446
JPG LC CC	-3.844029433	0.282428715	0.438359568	0.368310697	0.740443113	-3.72493
JPG LC CC	-3.593942033	0.295071081	0.454495578	0.445156611	0.7962683	-3.768070049
JPG LC CC	-3.595497933	0.304565523	0.456229548	0.395213892	0.63005351	-3.276795389
JPG LC CC	-3.515331067	0.295764302	0.461919923	0.493232546	0.555984079	-4.255081624
JPG LC CC	-3.456115467	0.31802025	0.464143299	0.47785854	0.609072018	-2.639948893
JPG LC CC	-3.299139633	0.3331592	0.476158051	0.448634561	0.549181552	-2.13261113
JPG LC CC	-3.2509766	0.323888917	0.480874504	0.538003946	0.519389096	-3.214072345
JPG LC CC	-3.330859567	0.321608569	0.473774195	0.497029807	0.503722443	-2.937967183
TIF	-2.5078385	0.327197014	0.494796855	1.487560379	0.044007848	11.41355697
TIF	-2.4355681	0.326894495	0.495885281	1.516139021	0.037940457	12.85414623
TIF	-2.459119867	0.334044042	0.491178923	1.579490418	0.042926497	11.8947514
TIF	-2.3808265	0.338527917	0.480600488	1.332311413	0.042921232	16.80578602
TIF	-2.321558	0.338650402	0.498505139	1.379948041	0.032000139	14.48239391
TIF	-2.593624067	0.322631597	0.478491592	1.295834579	0.054237235	13.62958449
TIF	-2.2287048	0.353584788	0.4683419	1.148791659	0.05207822	24.48704686
TIF	-2.173943333	0.354541648	0.485247888	1.255264551	0.034577933	22.80225372
TIF	-2.3452964	0.341084774	0.469794129	1.150129964	0.055442674	23.90030637
TIF	-2.369193833	0.348771793	0.457575656	1.02770483	0.101369958	23.55412624
TIF	-2.386344133	0.346757644	0.475976475	1.16860243	0.078026238	19.64238697
TIF	-2.422233833	0.346006523	0.459067949	1.016495014	0.108274557	22.48912885
TIF	-2.4702848	0.328287237	0.491913864	1.571416009	0.049701566	13.00827911
TIF	-2.4382073	0.335255043	0.484499308	1.663687074	0.041213818	13.82358993
TIF	-2.318704133	0.33918355	0.503991671	1.767725041	0.032210582	13.67981847
TIF	-2.530272233	0.326001624	0.483723766	1.354504103	0.058971411	14.34433147
TIF	-2.280689167	0.340341951	0.502535942	1.505154216	0.02110116	15.58351323
TIF	-2.206948867	0.34771949	0.494724226	1.40512186	0.029224188	21.37280802
TIF	-2.444476267	0.333170576	0.487599631	1.233490816	0.039473759	14.83955227
TIF	-2.3360094	0.337608915	0.497780156	1.366956042	0.037520448	17.92514788
TIF	-2.438724	0.334051189	0.479466604	1.131832135	0.050610034	17.38851139
TIF	-2.638558533	0.331807646	0.462461591	1.123497612	0.104612254	18.6331145
TIF	-2.430715133	0.341769081	0.471256104	1.04757282	0.104843934	21.18762612
TIF	-2.685427333	0.328809747	0.46442104	0.954086837	0.135579309	17.65863283
TIF	-2.1411373	0.358057499	0.496859128	1.736105947	0.029429365	20.89577132
TIF	-2.223963833	0.350342495	0.500281028	1.566748528	0.028726426	16.68089351
TIF	-2.4320335	0.336479162	0.494761666	1.643014873	0.057572553	11.73444609
TIF	-2.601447967	0.321813067	0.477246678	1.280379397	0.05597747	14.89416857
TIF	-2.4771757	0.327126568	0.485289223	1.377822374	0.050059442	18.23519961
TIF	-2.384807033	0.333655745	0.482912895	1.638215932	0.045955893	22.0732026
TIF	-2.499612333	0.334378856	0.46144616	1.097270525	0.076350768	22.41888161
TIF	-2.5278274	0.329569932	0.479038191	1.20224943	0.058239161	15.60666724
TIF	-2.5235837	0.330730501	0.477558688	1.123238902	0.062271451	16.92282606
TIF	-2.396012533	0.348356468	0.477108365	1.087188044	0.080910833	15.89487083
TIF	-2.754828767	0.330628046	0.460359602	0.95768613	0.137307784	12.93111753
TIF	-2.8601815	0.326565028	0.445438704	0.929808848	0.150072842	13.97882662
TIF	-2.9330116	0.308410065	0.469394624	1.452367791	0.111510359	8.888172574
TIF	-2.7062166	0.314243668	0.480501042	1.548716254	0.070450994	10.85898754
TIF	-2.907765467	0.312859981	0.462109904	1.521290397	0.085826316	9.24598481
TIF	-2.791366533	0.31525168	0.469130485	1.310800248	0.084763571	11.57739525
TIF	-2.4994188	0.330683108	0.487361684	1.424073835	0.051688049	13.10886933
TIF	-2.8991109	0.310202834	0.460684819	1.266083494	0.097414017	12.52838178
TIF	-2.477019233	0.333575434	0.472516732	1.150194904	0.076063274	21.70173554
TIF	-2.218683167	0.349459673	0.502065345	1.312550663	0.040465421	19.44339461
TIF	-2.361457267	0.336406741	0.498757302	1.270690422	0.048780286	19.52934003
TIF	-3.682510833	0.300830447	0.414659125	0.73677932	0.244991908	9.351688127
TIF	-2.324590833	0.345675749	0.496962987	1.302508727	0.065339811	18.60905059
TIF	-3.606851667	0.303071786	0.420769934	0.773608062	0.24218805	8.983757214
TIF	-3.560524067	0.289858708	0.427570634	1.307788229	0.185559067	6.992756155
TIF	-2.822772033	0.312953699	0.471660189	1.600693553	0.08272496	9.686246371
TIF	-2.844845767	0.313808217	0.472459107	1.508665401	0.112754412	10.13627209
TIF	-3.109022133	0.303057135	0.45663779	1.259810575	0.153103641	10.31284524
TIF	-2.629645	0.320003004	0.483536144	1.519766397	0.061253637	11.67167377
TIF	-2.592841567	0.32369203	0.481115253	1.445478988	0.068080483	15.66885122
TIF	-2.620186633	0.322961432	0.480325842	1.314350573	0.063509888	15.17051171
TIF	-2.668707733	0.317260326	0.481668155	1.335657262	0.071923042	15.21320651
TIF	-2.574894433	0.325336953	0.480832359	1.161712574	0.063763683	15.80891476
TIF	-3.1818883	0.310528238	0.452535993	1.041624428	0.218549288	10.41546136
TIF	-2.512885933	0.331092478	0.486976295	1.128442757	0.090778834	18.34666865
TIF	-2.610099567	0.328439593	0.478985249	1.036095518	0.108741779	16.94585229
TIF	-3.479449767	0.296216003	0.433476557	1.240929684	0.276388976	10.75915633
TIF	-2.909582167	0.314192003	0.47096837	1.483511239	0.144505319	11.18363935
TIF	-2.911606167	0.31959413	0.472097646	1.615784716	0.141790447	9.137802844
TIF	-4.178986267	0.275420655	0.408855815	0.732548522	0.321431487	6.128645518
TIF	-3.192466433	0.301968266	0.456786137	1.184529222	0.199977831	11.29277729
TIF	-3.1512114	0.302332803	0.456750138	1.365107514	0.208014329	12.95262081
TIF	-4.340316233	0.279355301	0.397377026	0.595429943	0.332662891	7.253494894
TIF	-3.317276067	0.300301151	0.444454332	0.982562451	0.174535648	10.48595731
TIF	-2.7441817	0.320526546	0.470618894	1.103952922	0.08928432	16.05698987
TIF	-2.5613757	0.337573514	0.477445311	1.076190075	0.10336118	15.19508964
TIF	-2.9594919	0.323431768	0.460287805	0.947430767	0.166166373	11.77534785
TIF	-3.0644002	0.314725248	0.447061818	0.903831168	0.193322112	14.05139294
TIF	-3.290924133	0.292422569	0.449747714	1.318413228	0.190298333	9.648558613
TIF	-3.094999467	0.297644783	0.456331459	1.457332419	0.156116012	12.0027781
TIF	-3.217498033	0.299652389	0.451133299	1.444498208	0.169810775	8.529015793
TIF	-3.323658	0.293126501	0.446793452	1.116245667	0.186133002	9.299357218
TIF	-2.9792652	0.305762049	0.464337729	1.236710294	0.154823692	12.67604121
TIF	-3.3702178	0.290830667	0.445076793	1.071254758	0.215997821	10.40388335
TIF	-2.940919867	0.317861134	0.432122483	1.057641786	0.158938299	22.06845375
TIF	-2.8080085	0.316199687	0.463480395	1.201929465	0.115767133	20.21972787
TIF	-2.8142002	0.315846805	0.461243747	1.132061182	0.114551338	21.29393081
TIF	-4.215058167	0.290795353	0.38042982	0.522826955	0.371001241	12.33266073
TIF	-2.657286567	0.324868108	0.471794756	1.241128016	0.119021539	20.73203651
TIF	-4.141441867	0.291279359	0.384925447	0.568781619	0.336824887	11.73424159
TIF	-4.625213033	0.261023582	0.395077826	0.656256376	0.482498085	5.005072657
TIF	-3.461395633	0.287841054	0.442902304	1.358249953	0.239289238	8.245224938
TIF	-3.2425452	0.298174726	0.451259584	1.351085942	0.212080318	11.39540595
TIF	-3.7547978	0.281038735	0.427585545	0.955480604	0.288375623	8.393924124
TIF	-3.212990067	0.292487826	0.456934229	1.183448574	0.189486224	10.6354641
TIF	-2.931025667	0.310222143	0.453026788	1.329877366	0.142138143	17.74022485
TIF	-3.0592233	0.301185239	0.460478647	1.106716236	0.139311292	12.94253295
TIF	-3.0145607	0.304113082	0.467137677	1.284802736	0.16351065	14.03224931
TIF	-2.871575233	0.309762609	0.466895545	1.082894411	0.099123888	14.39030489
TIF	-3.782442967	0.291250286	0.416864638	0.87381172	0.325791289	10.47137861
TIF	-2.8407617	0.311610108	0.469588064	1.01207659	0.14600071	18.81147837
TIF	-2.8976333	0.311783339	0.462789488	0.975986241	0.151587189	18.05956554
TIF	-4.940046333	0.273740091	0.374483286	0.458096358	0.840495567	10.67999872
TIF	-3.615831633	0.301908079	0.430597208	0.956001534	0.401752763	10.89492323
TIF	-3.763241933	0.292079498	0.437396028	1.003639215	0.558184527	6.446759593
TIF	-5.2222121	0.254141644	0.377636215	0.218816071	0.715448761	3.736605692
TIF	-3.9571163	0.28182027	0.417602876	0.796726772	0.450783685	10.25416738
TIF	-4.386520867	0.280977629	0.4005199	0.468081954	0.883796439	11.16827168
TIF	-4.761599167	0.27565671	0.373848894	0.43103803	0.435803975	9.889970042
TIF	-4.3635726	0.273638744	0.404456175	0.537034925	0.411528794	4.660711791
TIF	-2.963127767	0.312967145	0.461768631	1.002667737	0.149945593	16.76364634
TIF	-2.880993767	0.322735331	0.460474693	0.952238835	0.170025254	14.91783112
TIF	-3.335691667	0.30686322	0.446594087	0.814158257	0.272652078	9.730187733
TIF	-3.413457433	0.302576564	0.440916664	0.77639314	0.31202316	10.64417558
TIF	-4.083065833	0.270342552	0.419115648	0.901758858	0.399437013	5.33410971
TIF	-3.423588633	0.284174342	0.44647211	1.212159906	0.227419133	9.169278676
TIF	-3.925008167	0.277325336	0.421510173	1.078036497	0.313295647	5.846845934
TIF	-4.5594893	0.268182231	0.399116137	0.503130269	0.538741636	4.100403017
TIF	-3.338898033	0.292405343	0.450685697	1.081814641	0.253962499	10.20857175
TIF	-3.9868255	0.272289102	0.423217322	0.778302923	0.418336685	7.430185045
TIF	-4.632049567	0.270309203	0.385142061	0.455829752	0.459837295	9.854345852
TIF	-3.889326867	0.281492671	0.417597157	0.803453223	0.262285438	10.12588777
TIF	-3.951288267	0.279885566	0.41443832	0.790466138	0.249132667	9.669005328
TIF	-4.127235767	0.28728526	0.393860994	0.56691905	0.350228645	10.51456271
TIF	-3.249168933	0.300399106	0.449212277	1.042680504	0.21887522	13.32365047
TIF	-4.128251	0.288125483	0.393294005	0.573150899	0.327871497	10.20137017
TIF	-4.8944837	0.255626713	0.387507991	0.486674825	0.541382791	4.171622274
TIF	-4.3647789	0.267030535	0.40411859	0.772206747	0.392860803	4.762700276
TIF	-3.821526533	0.276126508	0.426914873	1.012008315	0.331530115	8.267105729
TIF	-4.825592	0.25945414	0.390832485	0.394741802	0.600503215	4.111613328
TIF	-3.748490667	0.278791376	0.429002959	1.090380844	0.256882373	6.508719214
TIF	-4.065989333	0.274641529	0.411892078	0.834600357	0.425953174	10.94448807
TIF	-3.033067633	0.300814397	0.470552962	1.165095282	0.139981059	10.58651825
TIF	-3.831653833	0.276454659	0.430465789	0.892316482	0.361050397	7.189350797
TIF	-3.430147067	0.289270604	0.448519472	0.861258861	0.242798668	10.47003258
TIF	-3.947623667	0.287757776	0.414554746	0.765564192	0.3504089	7.466429692
TIF	-3.5814647	0.287765786	0.439474836	0.836337784	0.2623918	8.916609113
TIF	-3.181787267	0.298252993	0.459257262	0.875607594	0.239306789	13.71043997
TIF	-5.562399333	0.265600104	0.362524052	0.022588653	1.439294353	6.879196224
TIF	-4.646247	0.284679343	0.393630745	0.189077799	1.077548564	3.104237692
TIF	-4.461814133	0.284202419	0.403628082	0.216432748	1.143966566	0.872554877
TIF	-5.238948967	0.249542484	0.377844495	0.149865909	0.864728273	2.624788025
TIF	-4.950000633	0.261957369	0.386365946	0.218520153	0.901594049	3.807627345
TIF	-5.2333169	0.272957035	0.371872416	0.017394451	1.423557644	2.195967461
TIF	-4.960270633	0.266040279	0.378481214	0.299586492	0.570304917	6.853095429
TIF	-5.387005667	0.248960536	0.371684624	0.055512705	0.940300279	1.110192187
TIF	-3.796731367	0.28431489	0.431827153	0.691967787	0.373208522	7.224919836
TIF	-3.190460167	0.31039156	0.457629855	0.849455978	0.253466141	9.279558249
TIF	-4.149301333	0.28485957	0.413189372	0.505650318	0.450871268	3.97486427
TIF	-4.529113933	0.275306507	0.397517111	0.363403531	0.509890068	3.257618443
TIF	-5.073153967	0.253671353	0.382872018	0.33632537	0.672400456	4.212240975
TIF	-4.080768433	0.274650189	0.406970673	0.939632092	0.33627921	9.837535444
TIF	-5.118086333	0.254849749	0.380311872	0.339883418	0.728560286	4.746194609
TIF	-5.0941759	0.260464008	0.379030104	0.21133508	0.810121579	3.759482141
TIF	-4.1817566	0.275033214	0.407390145	0.719517734	0.394059047	8.72331775
TIF	-4.7249785	0.263694741	0.392625273	0.447507691	0.581313241	6.725306861
TIF	-4.897955567	0.275635694	0.352132532	0.356110341	0.54290293	16.09916825
TIF	-4.135804767	0.283934765	0.389501438	0.70864596	0.320249742	15.51943372
TIF	-4.660221833	0.273391174	0.369422097	0.504034524	0.37816964	14.44456203
TIF	-3.6963481	0.305272667	0.369197114	0.642576532	0.318460538	18.85204375
TIF	-3.930962567	0.28855953	0.398981133	0.805353177	0.311216141	15.30157377
TIF	-3.7075876	0.305243567	0.367859478	0.658017146	0.284847237	19.05601906
TIF	-4.859739667	0.256247687	0.388346914	0.484311861	0.600951832	5.421982167
TIF	-4.755852367	0.259617465	0.390337152	0.529991142	0.543780683	5.310644806
TIF	-5.152232767	0.256217869	0.372372479	0.399298883	0.675712431	11.22035942
TIF	-5.289618	0.250979001	0.375221461	0.191414962	0.836992105	5.091939239
TIF	-4.364275267	0.267718478	0.404245901	0.731498062	0.434106917	6.16570039
TIF	-5.2545142	0.261067863	0.362714911	0.311604381	0.73254466	12.91332411
TIF	-3.3178533	0.291781072	0.447279621	1.108032776	0.1886864	13.44233052
TIF	-4.505012833	0.267712822	0.396545703	0.553768385	0.545903365	9.725902745
TIF	-4.447510033	0.269253229	0.400407771	0.47405211	0.429705166	6.741094546
TIF	-3.787630533	0.296015854	0.396281968	0.759755511	0.378175081	17.16803093
TIF	-4.0383046	0.280005542	0.410593653	0.663192042	0.326001205	10.59384893
TIF	-3.511329733	0.291584136	0.42799848	0.75102836	0.312344529	18.75771033
TIF	-5.2150146	0.277491031	0.360010832	0.105704486	1.423847947	14.0852309
TIF	-5.0341779	0.274509642	0.374351213	0.201806174	1.161252724	9.01877518
TIF	-5.1417938	0.26365982	0.378524964	0.076212988	1.326527128	1.126020288
TIF	-5.2679248	0.250244481	0.376074694	0.13935324	0.916551996	4.25374987
TIF	-5.435824133	0.256040929	0.365145489	0.144443537	1.010337759	9.420900814
TIF	-5.8879141	0.26270204	0.353085835	0.017121349	1.503118764	9.126185823
TIF	-5.173769767	0.270097727	0.349938327	0.232500479	0.722113957	15.14557235
TIF	-5.565615367	0.243652944	0.367461989	0.025085184	1.084257639	1.010707687
TIF	-5.1474241	0.261207769	0.37094161	0.250701774	0.613143481	9.331369726
TIF	-3.6268158	0.297755574	0.420293523	0.705201998	0.352650406	14.44751202
TIF	-4.7674966	0.268622018	0.389110186	0.260882017	0.617206662	3.754731387
TIF	-5.0823086	0.262145041	0.378215569	0.157991218	0.680407643	2.817122807
TIF	-2.481979167	0.327343241	0.500767152	1.744256881	0.038278148	9.856854766
TIF	-2.4658691	0.327177646	0.499422371	1.677905926	0.033362314	10.72195234
TIF	-2.5900327	0.317804675	0.492549974	1.606977003	0.050377652	11.22405483
TIF	-2.569537633	0.320407383	0.486616464	1.58320994	0.068029935	15.91472251
TIF	-2.666617733	0.316274788	0.485324318	1.369325148	0.069910933	13.13865106
TIF	-2.5292123	0.325541248	0.495924644	1.380087049	0.059183434	11.35784978
TIF	-2.388610833	0.337288528	0.490372968	1.3785039	0.052328505	17.3735477
TIF	-3.0938328	0.315702315	0.449843365	1.061459245	0.133448552	8.179743526
TIF	-3.081057033	0.311166759	0.452922061	1.100963544	0.126809332	9.497110784
TIF	-2.134537067	0.358942163	0.507959246	1.190351243	0.047773003	19.15960115
TIF	-2.3347769	0.346472714	0.495938545	1.166328278	0.066110148	16.46123124
TIF	-2.672509667	0.32512336	0.473311611	1.122126134	0.094424639	14.13412555
TIF	-2.5498059	0.324888756	0.499038736	1.612457471	0.055174487	10.64333473
TIF	-2.623767233	0.319641225	0.49666708	1.735208361	0.066231078	9.192212023
TIF	-2.568236867	0.327075526	0.494135312	1.588854163	0.068766222	10.36439376
TIF	-2.525371967	0.328307007	0.490581794	1.510910067	0.073088639	13.36134255
TIF	-2.4961661	0.32800247	0.493801628	1.498355101	0.064858723	12.95516053
TIF	-2.657195233	0.323107081	0.480584433	1.422462604	0.076022905	11.17688577
TIF	-2.385657633	0.33679752	0.493956458	1.197792041	0.056522269	17.92414573
TIF	-2.781989167	0.316928222	0.466763032	1.211558239	0.086442726	14.21105511
TIF	-3.1478164	0.314414327	0.447257785	0.9184007	0.197518685	9.859619615
TIF	-3.314243933	0.311238051	0.436107345	0.989114265	0.186521944	7.660746831
TIF	-2.7918751	0.315472838	0.482757408	1.495622853	0.108587852	9.175190059
TIF	-2.712955	0.324228556	0.485935296	1.66393104	0.100521868	9.532210405
TIF	-3.049829333	0.305191226	0.464680721	1.407410932	0.111484032	7.978063311
TIF	-2.7585423	0.314359366	0.476354293	1.413685255	0.090831839	12.59850674
TIF	-2.770426667	0.314934758	0.479250578	1.268832767	0.105229717	12.4521449
TIF	-2.6639685	0.325596591	0.477427788	1.410735368	0.088754264	12.96814442
TIF	-2.7443059	0.320240742	0.468974849	1.134881188	0.133800109	16.47974947
TIF	-2.477027933	0.329304046	0.490520822	1.247146438	0.055136927	16.32978413
TIF	-2.9873996	0.312865521	0.460315767	1.11464093	0.147875038	11.5227697
TIF	-2.8931219	0.32646571	0.451098158	0.970110337	0.167685985	13.38997396
TIF	-3.012254033	0.320898093	0.457342902	0.948758014	0.183192242	11.86408316
TIF	-2.889447533	0.326686081	0.45851058	0.966978265	0.179376538	11.758064
TIF	-3.531674633	0.286387227	0.437139987	1.215643535	0.257871753	9.010978727
TIF	-3.166569567	0.295621287	0.457801141	1.405043405	0.139519278	8.681212979
TIF	-3.442853667	0.284799537	0.445004273	1.224257303	0.202918064	9.470791139
TIF	-3.392518	0.288607182	0.437648335	1.345857514	0.220791848	14.10504994
TIF	-4.391590933	0.267069054	0.405477711	0.664961061	0.411679035	5.795101731
TIF	-3.541626033	0.287311558	0.441726601	1.041476469	0.282678043	8.150349542
TIF	-3.2531147	0.299449247	0.435102315	1.131613618	0.176013137	16.64074635
TIF	-3.869092167	0.289508418	0.416381478	0.715493693	0.292281718	6.889095044
TIF	-4.386084833	0.276572169	0.400652835	0.516994228	0.41558513	5.631485108
TIF	-2.706104	0.322481082	0.473929298	1.057916292	0.105573902	15.43146697
TIF	-3.0629005	0.307648283	0.461445864	0.930938114	0.196886127	10.96242373
TIF	-3.845774233	0.292806743	0.417986228	0.669629068	0.277217057	5.889253824
TIF	-3.643321867	0.285404818	0.434878795	1.139474425	0.284500243	8.249974018
TIF	-3.507453433	0.283453785	0.44497783	1.307606395	0.242293535	6.887958008
TIF	-3.482473967	0.2919296	0.442470637	1.234167427	0.225947963	7.295806584
TIF	-3.379316167	0.297239496	0.436657618	1.101696671	0.249677993	11.63287338
TIF	-3.206930433	0.297740329	0.455304692	1.329435067	0.172110026	9.320142642
TIF	-3.5609303	0.291676431	0.436473689	1.074742249	0.251237272	7.789567949
TIF	-3.6331988	0.289854125	0.431528423	0.740602747	0.305154717	9.509854815
TIF	-3.461690667	0.292965506	0.438860078	0.984468548	0.207901472	10.7230298
TIF	-3.879539167	0.291947512	0.410516336	0.609490831	0.378988419	10.91362609
TIF	-3.5147067	0.300587928	0.432799172	0.892887258	0.275798542	9.070957376
TIF	-4.180598567	0.276958185	0.411486259	0.776740309	0.471351455	7.00279594
TIF	-4.321774867	0.280640569	0.409831844	0.617339878	0.659184675	5.351877211
TIF	-4.415953033	0.272781896	0.404670427	0.654015922	0.545565498	5.175700045
TIF	-4.252071	0.277152284	0.406299466	0.773506614	0.380574552	6.823202371
TIF	-3.987526233	0.283696459	0.423006902	0.735599506	0.409597599	5.396203269
TIF	-3.991192733	0.286181331	0.422549307	0.784383653	0.49572703	4.972753029
TIF	-3.954447433	0.286195243	0.414307491	0.620135487	0.465232989	11.16874537
TIF	-3.8317325	0.284018885	0.425110568	0.79002384	0.27167358	7.171851779
TIF	-4.2642534	0.283282456	0.405989628	0.561692027	0.44908259	4.175316746
TIF	-3.517267267	0.307837736	0.421271976	0.698558741	0.349404074	11.86740976
TIF	-3.731938267	0.295794307	0.426472658	0.700178923	0.348615308	7.124963233
TIF	-3.876519633	0.295084299	0.417503773	0.627514505	0.353866201	5.796472006
TIF	-3.868759067	0.279408358	0.412297225	1.003182524	0.351517806	13.35526244
TIF	-3.427460133	0.284666307	0.447188966	1.283960437	0.211481986	8.580157328
TIF	-3.6361722	0.280427136	0.435923687	1.132721998	0.258664205	8.658099615
TIF	-3.661549733	0.288185361	0.409832796	1.178244719	0.326708005	18.64409359
TIF	-4.398975867	0.265707727	0.405005113	0.655950804	0.432567296	7.209819494
TIF	-3.751617433	0.283505883	0.432948115	0.948871748	0.344467353	6.485138958
TIF	-3.582474233	0.294582679	0.403645653	0.936043154	0.269437338	18.75586542
TIF	-3.730021333	0.293493149	0.416325373	0.780552152	0.300984472	10.5121744
TIF	-4.216207467	0.277338427	0.407713028	0.57751228	0.430289457	7.818202731
TIF	-2.982661367	0.313138594	0.443625071	0.962689021	0.169093443	19.10671054
TIF	-3.445909	0.29573224	0.436111096	0.764894777	0.292468641	11.87262341
TIF	-3.732506667	0.291670185	0.422270233	0.729443479	0.277514907	8.824510769
TIF	-3.9556828	0.278464731	0.412341389	0.990587365	0.394065365	12.8534445
TIF	-3.868938433	0.272285943	0.42605491	1.065640548	0.335464467	7.890387197
TIF	-3.638963433	0.285334998	0.434507437	1.157877037	0.265754499	7.661709783
TIF	-3.733878533	0.28813996	0.405167892	0.890988357	0.346628474	17.83035764
TIF	-3.4142121	0.290059285	0.443218663	1.182105004	0.196822415	10.32681887
TIF	-3.768598567	0.284213304	0.428206729	0.983535859	0.284290327	7.341196308
TIF	-3.869002333	0.285858276	0.408894134	0.648659895	0.375413171	15.36951218
TIF	-3.5840085	0.285490731	0.434470505	0.91103116	0.238372346	10.85536837
TIF	-3.899987467	0.29120529	0.394123165	0.543907405	0.438509544	16.6166115
TIF	-3.444643233	0.298970499	0.43637082	0.856775145	0.303807461	11.44244934
TIF	-4.650052567	0.272153044	0.386077854	0.52752164	0.653656642	10.55020635
TIF	-5.3077149	0.267602329	0.373916312	0.103447358	1.237195068	5.869012158
TIF	-4.805888467	0.264996997	0.391838564	0.376072407	0.69673303	4.805664249
TIF	-4.946218167	0.26663833	0.378807241	0.334562669	0.76398982	10.44074546
TIF	-4.280327433	0.275973285	0.411328005	0.566099042	0.525208874	4.915596375
TIF	-4.481304533	0.276050489	0.404182114	0.44231384	0.753887506	4.608009453
TIF	-4.086409433	0.283319762	0.394729114	0.57136152	0.473648424	17.44025754
TIF	-4.076966833	0.278309382	0.410077573	0.657362123	0.379279073	10.92121319
TIF	-4.100861667	0.28323767	0.413074821	0.579915788	0.456263275	5.971780234
TIF	-4.1038658	0.29078001	0.381151407	0.473990504	0.49656652	16.7458086
TIF	-3.776902333	0.291871969	0.422928061	0.687004213	0.361038286	9.350222712
TIF	-3.998449567	0.288434733	0.414151656	0.549818236	0.40102964	6.642722701
TIF	-4.515781	0.25856965	0.39681977	0.632763116	0.610002809	10.14051758
TIF	-3.97508	0.266297178	0.422929392	0.886618024	0.410003917	8.0464627
TIF	-4.155489	0.264218077	0.415604756	0.86608764	0.466208328	7.666553741
TIF	-4.332031667	0.265838474	0.393846509	0.807563442	0.53290575	17.12393282
TIF	-4.693756633	0.256434812	0.395967712	0.469472036	0.611410091	6.565397241
TIF	-4.2266539	0.270476314	0.412188181	0.689963753	0.506315171	5.450785037
TIF	-4.149886533	0.277699498	0.385794895	0.704960137	0.388411138	18.62117047
TIF	-4.003409167	0.285056947	0.410240312	0.670021169	0.410469032	8.334383383
TIF	-4.315969967	0.274529625	0.403665597	0.536209476	0.546523988	8.241892759
TIF	-3.4506915	0.294813314	0.435038521	0.829496721	0.257419099	11.37448728
TIF	-3.8698607	0.28096493	0.422007	0.592460047	0.423454011	7.88784345
TIF	-3.8385186	0.288173646	0.420302341	0.653512895	0.352289196	8.494135332
TIF	-4.5031785	0.260219166	0.401476922	0.610603949	0.633363906	7.19843233
TIF	-4.3990223	0.254201367	0.406690685	0.703981464	0.526134191	6.741050589
TIF	-4.305072833	0.267045337	0.409284858	0.762415096	0.569568104	6.589560073
TIF	-4.419391833	0.267206392	0.392353288	0.575919303	0.600118134	14.57001053
TIF	-4.076971533	0.269953039	0.416921805	0.854686512	0.408616468	7.663434501
TIF	-4.4832032	0.264309207	0.401712074	0.569709218	0.566922034	5.835605828
TIF	-4.303077367	0.269787485	0.40072362	0.476203928	0.518357807	11.637473
TIF	-4.049035467	0.272231461	0.414800181	0.693643433	0.355059881	8.768764892
TIF	-4.211918967	0.278454583	0.392678144	0.456725056	0.529550247	15.95072001
TIF	-3.716931467	0.289309036	0.425983787	0.755114709	0.416079381	9.083796776
TIF	-5.172451833	0.254388365	0.378967767	0.225925322	0.988801672	6.436267659
TIF	-4.970862	0.26583996	0.386683136	0.14681475	1.153242553	2.974214648
TIF	-5.19268	0.251017689	0.382111229	0.180001548	1.020788822	3.192012303
TIF	-5.055609233	0.257256163	0.381370816	0.26183489	0.883617238	8.054796152
TIF	-4.899626767	0.258148806	0.389533536	0.261053144	0.791382504	3.11588353
TIF	-4.573351233	0.271155244	0.400496569	0.340174071	0.873045947	2.680304286
TIF	-4.753507133	0.262252189	0.378191087	0.32901849	0.677953587	16.85924955
TIF	-4.575183	0.261303397	0.398481011	0.394767427	0.586213631	6.271308745
TIF	-4.466928067	0.271892376	0.399614761	0.39352548	0.655640844	6.156685724
TIF	-4.319714267	0.280404273	0.383905427	0.39454189	0.598567631	15.05794273
TIF	-4.220325	0.278796019	0.408028051	0.469092747	0.561459293	6.825029729
TIF	-4.306903633	0.277040291	0.403811124	0.422433915	0.54693329	6.423104432
TIF CC	-1.804270367	0.433599831	0.665839032	1.503306741	0.043432859	-3.746567092
TIF CC	-1.740762233	0.441141054	0.676439903	1.516420723	0.037568364	-3.452421746
TIF CC	-1.772171133	0.443158374	0.666977995	1.587619061	0.041579417	-2.593979778
TIF CC	-1.7110379	0.458354788	0.666987894	1.330509397	0.039199955	-0.895967104
TIF CC	-1.654845167	0.457779328	0.685197678	1.364848453	0.029267013	-2.391165328
TIF CC	-1.873340133	0.430604069	0.646213513	1.315381024	0.051791077	-2.744967425
TIF CC	-1.5954191	0.488606698	0.661524115	1.118270062	0.043595738	1.683160699
TIF CC	-1.5463194	0.48993475	0.688298679	1.220450901	0.02997592	0.638409833
TIF CC	-1.677726567	0.471089237	0.662277589	1.143107242	0.047996083	0.387642814
TIF CC	-1.718760367	0.47743439	0.65071443	1.026532036	0.086966289	1.887594798
TIF CC	-1.719779867	0.468546542	0.659008358	1.169082465	0.065740863	-0.089171349
TIF CC	-1.759118633	0.471598475	0.645883397	1.018577329	0.09292802	1.335421658
TIF CC	-1.774693033	0.440209108	0.668898466	1.57988796	0.04784163	-3.113543796
TIF CC	-1.7516216	0.449946943	0.666836037	1.664492339	0.040072793	-1.634065936
TIF CC	-1.650412933	0.458647247	0.697541468	1.743476715	0.03046982	-2.562267053
TIF CC	-1.820111367	0.438922545	0.65762799	1.369982278	0.056034337	-2.759503863
TIF CC	-1.615101633	0.462839547	0.694650835	1.477016117	0.018807175	-2.384232955
TIF CC	-1.561674533	0.480892765	0.702848479	1.366482852	0.027218924	-0.386123544
TIF CC	-1.757443267	0.447030448	0.665474861	1.240705726	0.036624969	-2.300283553
TIF CC	-1.662868133	0.460174127	0.688955543	1.361903481	0.033767052	-2.347624474
TIF CC	-1.753780967	0.45132566	0.658904758	1.13984371	0.045222063	-1.542197849
TIF CC	-1.917376333	0.445115065	0.630646213	1.152331453	0.096149604	-0.747631046
TIF CC	-1.752218633	0.46432208	0.656646545	1.051231964	0.090461678	-0.06759622
TIF CC	-1.9544697	0.43879632	0.631694112	0.982297423	0.120376518	-1.266925993
TIF CC	-1.509044667	0.494899105	0.710753834	1.65176449	0.026475968	0.515325846
TIF CC	-1.578400767	0.477886508	0.704422964	1.524539362	0.02680541	-0.845062903
TIF CC	-1.753987133	0.445984313	0.673109814	1.647662169	0.054235831	-2.685473572
TIF CC	-1.8760516	0.432385232	0.646140738	1.300487492	0.05336387	-2.659230329
TIF CC	-1.7708227	0.446341451	0.665243196	1.385698451	0.046989854	-2.443260286
TIF CC	-1.701313467	0.459649728	0.676057375	1.632998562	0.044316755	-1.152873249
TIF CC	-1.806513433	0.458940403	0.644108982	1.10628166	0.070001148	0.213176015
TIF CC	-1.8233217	0.441238069	0.648475229	1.217531905	0.053315252	-2.201668634
TIF CC	-1.8204574	0.445364191	0.652546488	1.138364641	0.05758835	-1.818151776
TIF CC	-1.738935767	0.462762816	0.651677892	1.090980229	0.068211944	-0.444969405
TIF CC	-2.032038233	0.428712586	0.611181847	0.992335323	0.121877701	-1.416016904
TIF CC	-2.1175539	0.423986799	0.591160989	0.973849692	0.131839603	-0.707430116
TIF CC	-2.144727633	0.395698172	0.606340973	1.503486293	0.110655599	-4.253423395
TIF CC	-1.960227367	0.414049386	0.636672097	1.579446364	0.071417908	-4.032308478
TIF CC	-2.138193933	0.401282278	0.6004566	1.576458039	0.086160322	-3.169135809
TIF CC	-2.0365088	0.411842935	0.6164244	1.346298584	0.082758659	-3.296864068
TIF CC	-1.801352533	0.439657099	0.65881358	1.434920334	0.049026885	-2.720420826
TIF CC	-2.116368	0.406605776	0.605920403	1.312015868	0.095917046	-2.976039491
TIF CC	-1.782388133	0.45640649	0.654307736	1.161329073	0.070348318	-0.891019906
TIF CC	-1.576285133	0.48039617	0.711497065	1.288347795	0.037217158	-1.04328705
TIF CC	-1.6806838	0.461434779	0.693971047	1.264874544	0.046770811	-2.391258699
TIF CC	-2.7882302	0.36833613	0.513316074	0.825828099	0.222341298	-1.64696144
TIF CC	-1.661514833	0.470919369	0.693100493	1.297051778	0.058029946	-1.490505541
TIF CC	-2.729099467	0.370289281	0.521428136	0.857862814	0.218732	-1.913508041
TIF CC	-2.6650413	0.358009659	0.529466606	1.436185624	0.188358362	-3.205917263
TIF CC	-2.060472667	0.405708991	0.617618912	1.646999248	0.084540842	-3.743556422
TIF CC	-2.0720752	0.408725739	0.620722757	1.553058855	0.114437253	-3.643798725
TIF CC	-2.2806663	0.389433288	0.586536439	1.317757853	0.150145681	-3.697089743
TIF CC	-1.899752567	0.422553807	0.644368151	1.541388136	0.060633366	-3.649030991
TIF CC	-1.865935133	0.434776896	0.653046688	1.4650228	0.067655385	-2.71340619
TIF CC	-1.8930717	0.429883467	0.644668378	1.3360871	0.062709713	-3.01315533
TIF CC	-1.923417133	0.423020463	0.642560445	1.360860744	0.070219665	-3.665033595
TIF CC	-1.8644422	0.433688909	0.648240675	1.183060685	0.058646532	-2.816585123
TIF CC	-2.352067633	0.391996958	0.576223961	1.102480348	0.200092267	-3.087080414
TIF CC	-1.805645533	0.448537849	0.668089171	1.144751646	0.081496177	-2.414429915
TIF CC	-1.8888002	0.439764945	0.649433212	1.059690401	0.09668791	-2.365910251
TIF CC	-2.5715346	0.375290039	0.547847016	1.339905612	0.273620747	-2.721408947
TIF CC	-2.116580833	0.408340849	0.61583976	1.529287755	0.148093204	-3.580081729
TIF CC	-2.136694233	0.406321987	0.611122748	1.67191699	0.144127434	-3.502332542
TIF CC	-3.145043133	0.329049148	0.486986948	0.873127737	0.3193755	-3.309763727
TIF CC	-2.325978	0.38957823	0.587309475	1.245147845	0.199823202	-3.772594018
TIF CC	-2.292388567	0.392316763	0.588551109	1.425150797	0.209529553	-3.596939436
TIF CC	-3.303413867	0.33155983	0.47190306	0.73600986	0.31895672	-2.224311958
TIF CC	-2.445006533	0.38006442	0.561419605	1.045191954	0.167889057	-3.286692052
TIF CC	-1.994602667	0.425454231	0.629639559	1.138139455	0.08500508	-2.585172121
TIF CC	-1.864861933	0.446165388	0.645834917	1.099550118	0.091344169	-1.629405752
TIF CC	-2.1901606	0.412614665	0.599543989	0.995945674	0.154550415	-2.304311745
TIF CC	-2.2612577	0.407738458	0.584470894	0.953728434	0.172387165	-1.90207995
TIF CC	-2.415649533	0.372013081	0.567847715	1.394696949	0.190408732	-4.260362605
TIF CC	-2.254305533	0.390023567	0.591679296	1.519901719	0.160029127	-3.836205115
TIF CC	-2.370843167	0.379036449	0.571905657	1.524183944	0.169302658	-3.802279604
TIF CC	-2.439231567	0.372764775	0.564392249	1.184280868	0.182979693	-4.027691076
TIF CC	-2.164971033	0.401421913	0.606716613	1.28413999	0.151010796	-3.770326977
TIF CC	-2.4687485	0.371595559	0.563033135	1.141779293	0.211628892	-3.98702785
TIF CC	-2.159077333	0.428826613	0.586216801	1.102481401	0.150018432	0.296559682
TIF CC	-2.029796167	0.428199776	0.627064498	1.235691427	0.114789162	-2.033107922
TIF CC	-2.0345567	0.428593894	0.625208764	1.164952764	0.110637872	-1.817432791
TIF CC	-3.241640333	0.357126608	0.466438874	0.629197873	0.337368809	0.109531131
TIF CC	-1.915011433	0.440375824	0.641019804	1.269093934	0.107422255	-1.933664982
TIF CC	-3.175873	0.357579858	0.471848667	0.678620721	0.307413425	-0.176979605
TIF CC	-3.517165633	0.305333614	0.45919035	0.886833206	0.468973221	-3.368391965
TIF CC	-2.548495867	0.361562748	0.552690922	1.458207714	0.242640353	-4.292864188
TIF CC	-2.370524567	0.384965601	0.578483104	1.423780373	0.215093215	-3.61867451
TIF CC	-2.7874775	0.348555557	0.524701284	1.060438974	0.281847504	-3.818103587
TIF CC	-2.344512867	0.377550646	0.582643472	1.244486854	0.189703161	-4.626832334
TIF CC	-2.1326309	0.414084089	0.603881103	1.377827815	0.141726033	-2.067828356
TIF CC	-2.230024567	0.392808454	0.596499705	1.15702333	0.135448725	-3.921712525
TIF CC	-2.183101533	0.397324252	0.605559687	1.327897552	0.163296521	-4.163042209
TIF CC	-2.0890658	0.408066598	0.614203137	1.121639255	0.095649561	-3.542779207
TIF CC	-2.840432633	0.359159147	0.511726216	0.976803967	0.295995798	-2.325092993
TIF CC	-2.0488913	0.418657228	0.625930792	1.045937367	0.13044566	-3.23605775
TIF CC	-2.1021373	0.41555348	0.615023698	1.014748987	0.137052409	-2.845181837
TIF CC	-3.7605141	0.3281643	0.440691681	0.61795699	0.793959245	-0.714576469
TIF CC	-2.674104033	0.378879873	0.5420986	1.038642597	0.393334168	-2.120025534
TIF CC	-2.799334533	0.349454251	0.529687889	1.109792318	0.534596138	-4.093594337
TIF CC	-4.063965467	0.284324213	0.424673165	0.370244419	0.676432395	-2.759048472
TIF CC	-2.9469579	0.348301346	0.510010052	0.901797472	0.432183444	-2.997658866
TIF CC	-3.302928767	0.339168801	0.478306038	0.560338803	0.819330519	-1.950480552
TIF CC	-3.655047267	0.330218866	0.441750627	0.573400131	0.421940542	-0.664378589
TIF CC	-3.326069633	0.316809461	0.472906887	0.681207817	0.385466867	-3.412448494
TIF CC	-2.154325533	0.415167839	0.61230423	1.047485764	0.146149722	-2.661053935
TIF CC	-2.116476233	0.42122467	0.609200277	0.994386044	0.152866345	-2.056310329
TIF CC	-2.474307867	0.383322442	0.563738825	0.873924226	0.249422618	-3.078966055
TIF CC	-2.5298756	0.379692915	0.556007768	0.837354895	0.27890376	-2.963907964
TIF CC	-3.076204933	0.32112645	0.497309717	1.065354633	0.390627721	-4.462241037
TIF CC	-2.509619567	0.362107617	0.560371733	1.294690394	0.227958667	-4.701590424
TIF CC	-2.941705433	0.333780517	0.507122298	1.240065973	0.306780165	-3.980580668
TIF CC	-3.499695467	0.307074231	0.46201901	0.680298121	0.505882701	-3.370599016
TIF CC	-2.445269967	0.372580481	0.569418947	1.150040802	0.247433151	-4.381611075
TIF CC	-2.970903833	0.331006729	0.509201521	0.891514026	0.398944342	-4.412991448
TIF CC	-3.5265164	0.325359835	0.454724888	0.589913495	0.436506036	-1.757376603
TIF CC	-2.909328667	0.34807841	0.510489036	0.911645288	0.253103	-3.093376775
TIF CC	-2.964271067	0.343910444	0.503654597	0.904799662	0.241919336	-3.053326694
TIF CC	-3.1509857	0.351862115	0.481412952	0.676441873	0.32016918	-1.043192861
TIF CC	-2.3887074	0.385853632	0.572322031	1.106412945	0.201889018	-3.491610175
TIF CC	-3.1528161	0.351468378	0.479603047	0.685875824	0.300772976	-0.996143922
TIF CC	-3.7577961	0.295776433	0.445330321	0.718431645	0.523762627	-3.193644278
TIF CC	-3.313745167	0.315427992	0.475847171	0.99370329	0.38662053	-3.523543922
TIF CC	-2.832522967	0.342141295	0.521295547	1.127437581	0.328900543	-4.159623109
TIF CC	-3.7128563	0.295847171	0.447472954	0.575147035	0.568669816	-3.338018065
TIF CC	-2.800156567	0.340455796	0.521742855	1.217995265	0.252135384	-4.342741485
TIF CC	-3.0295833	0.340641262	0.500136327	0.956865421	0.409938098	-3.080717544
TIF CC	-2.211799467	0.386508231	0.60261511	1.215373241	0.136474437	-5.065159027
TIF CC	-2.8682741	0.334199492	0.518395775	1.007021572	0.341770033	-4.725857184
TIF CC	-2.523094	0.36603843	0.562715942	0.928744347	0.230562087	-4.60588326
TIF CC	-2.985631667	0.345966546	0.500923668	0.887428028	0.32100709	-2.753834849
TIF CC	-2.6591623	0.355442566	0.541510263	0.915549979	0.239085816	-4.317655199
TIF CC	-2.321767867	0.385868172	0.588915928	0.925298278	0.215815285	-4.333500291
TIF CC	-4.444717667	0.292311841	0.401735154	0.043552561	1.265110261	-0.845972669
TIF CC	-3.707032933	0.307035911	0.445393602	0.275735006	1.002017277	-2.282172156
TIF CC	-3.5548806	0.302374999	0.456825084	0.310863881	1.054278911	-3.199727003
TIF CC	-4.125801733	0.276663556	0.421874252	0.27131939	0.80517029	-3.059358796
TIF CC	-3.8467525	0.293004813	0.438249451	0.334241301	0.828073642	-2.976393965
TIF CC	-4.360289433	0.279287951	0.402497856	0.041763357	1.283717875	-1.465545525
TIF CC	-3.825312633	0.307975115	0.436375168	0.444289441	0.534541904	-1.830674216
TIF CC	-4.358261533	0.265389358	0.406594679	0.137497341	0.845958835	-2.795337874
TIF CC	-2.841244467	0.344341451	0.524519304	0.780613407	0.350375903	-4.228939066
TIF CC	-2.366727667	0.387882267	0.57935938	0.906439502	0.230387625	-3.759923116
TIF CC	-3.178059533	0.32698929	0.486288612	0.621284937	0.407517215	-3.380015369
TIF CC	-3.4985101	0.309905754	0.458750249	0.500553878	0.452916373	-3.039602452
TIF CC	-3.9126507	0.288424033	0.434749946	0.529703472	0.647540458	-3.065070095
TIF CC	-3.054188467	0.34140217	0.49595645	1.09680418	0.334454025	-2.657935125
TIF CC	-3.9459672	0.290868023	0.432390273	0.549480193	0.693753481	-2.720864566
TIF CC	-3.986169467	0.289789754	0.426328445	0.351053392	0.750045825	-2.521486338
TIF CC	-3.149517533	0.333740871	0.489453278	0.861895455	0.378127516	-2.977598617
TIF CC	-3.5921924	0.30936138	0.457338683	0.598369124	0.554778125	-2.935678643
TIF CC	-3.765968367	0.344325156	0.426295664	0.463086085	0.523958503	1.326016087
TIF CC	-3.120396033	0.362132464	0.485635358	0.825691723	0.312314165	-0.338289493
TIF CC	-3.548358667	0.341219085	0.446163054	0.637294572	0.374164028	-0.004266841
TIF CC	-2.8431371	0.397344946	0.48331348	0.730431982	0.302342961	2.849279159
TIF CC	-2.956073267	0.367271341	0.497619078	0.916789117	0.291014497	-0.775201861
TIF CC	-2.853234033	0.395739188	0.479805355	0.75197509	0.274827416	2.851360361
TIF CC	-3.694416067	0.301430875	0.451259271	0.686631769	0.579735358	-3.100316961
TIF CC	-3.626612033	0.304400429	0.45357275	0.749657234	0.527590442	-3.033536056
TIF CC	-3.900351933	0.310235633	0.434486389	0.567624973	0.673868817	-1.550679005
TIF CC	-4.101415167	0.285137442	0.423426331	0.320090023	0.785007084	-2.594525968
TIF CC	-3.3011436	0.318200255	0.478191007	0.919999645	0.419934577	-3.509133271
TIF CC	-4.0085614	0.318292391	0.424839966	0.444188695	0.707600415	-0.441239668
TIF CC	-2.4324645	0.374909938	0.566836151	1.176051127	0.183925546	-3.95094302
TIF CC	-3.423981967	0.320736483	0.467525729	0.705045087	0.514275846	-2.722066163
TIF CC	-3.3829253	0.317291639	0.470716699	0.605708299	0.402846751	-3.201492443
TIF CC	-2.853945167	0.382227999	0.505672022	0.85599533	0.350243038	0.224100712
TIF CC	-3.0336776	0.343968685	0.498067171	0.774794195	0.300114969	-2.729663036
TIF CC	-2.586882033	0.383497777	0.55020484	0.816751496	0.281672164	-2.154250336
TIF CC	-3.992654067	0.333857863	0.424384293	0.14444775	1.23368125	0.697419964
TIF CC	-3.893026933	0.318368369	0.432581395	0.291218445	1.067577711	-0.853291428
TIF CC	-4.127811833	0.277811815	0.417462214	0.163397618	1.186714915	-2.55857539
TIF CC	-4.094120667	0.282613612	0.423618992	0.238691433	0.85317708	-2.785059305
TIF CC	-4.210398133	0.298160228	0.415156546	0.232351817	0.94083683	-1.29982737
TIF CC	-4.686921533	0.291312055	0.388878421	0.036416632	1.356468296	-0.216347817
TIF CC	-3.978509867	0.334524468	0.418084065	0.318459134	0.685634666	1.127896778
TIF CC	-4.534520967	0.259362994	0.39843205	0.073796844	0.969178351	-2.682435024
TIF CC	-3.966054333	0.308038716	0.427210313	0.378285129	0.578768795	-1.404817351
TIF CC	-2.716537933	0.376560668	0.528068798	0.78116786	0.318088796	-1.690285427
TIF CC	-3.703382733	0.302228238	0.445461436	0.382733742	0.554408139	-2.777109151
TIF CC	-3.993015533	0.288715629	0.42462616	0.278980636	0.600909533	-2.509179525
TIF CC	-1.788835333	0.431578842	0.672380848	1.748645818	0.040281481	-4.201152702
TIF CC	-1.7715325	0.433443441	0.671824682	1.682233257	0.033357224	-4.06153714
TIF CC	-1.8643339	0.421629369	0.657329137	1.626852013	0.051506215	-4.485149093
TIF CC	-1.844395	0.431861443	0.658069579	1.601631682	0.065898125	-3.468835175
TIF CC	-1.9205057	0.420776427	0.647398659	1.393555572	0.069026687	-4.072932372
TIF CC	-1.822646	0.43080325	0.663760812	1.397272461	0.055881989	-4.117075868
TIF CC	-1.710513933	0.457190852	0.675871909	1.378494774	0.048590028	-1.99230716
TIF CC	-2.307154533	0.393970019	0.57227756	1.12022267	0.127425391	-2.670169061
TIF CC	-2.278805267	0.393582233	0.578106481	1.158296343	0.121147031	-3.101167153
TIF CC	-1.514056	0.493005517	0.721190813	1.153854575	0.041373186	-0.675086387
TIF CC	-1.6662397	0.468029727	0.687581313	1.165667111	0.054887344	-1.610367287
TIF CC	-1.9430375	0.429230279	0.63171559	1.150027989	0.084209995	-2.563388205
TIF CC	-1.834762767	0.429378949	0.667119708	1.629934414	0.054238463	-4.391373935
TIF CC	-1.896459333	0.41707854	0.654677586	1.756829924	0.069063369	-4.996313166
TIF CC	-1.856632667	0.428971115	0.658833425	1.610087487	0.06884222	-3.954595202
TIF CC	-1.818507467	0.437196931	0.661802971	1.524750683	0.069332786	-3.255018325
TIF CC	-1.794037067	0.438532659	0.669316784	1.510243986	0.061724896	-3.423592243
TIF CC	-1.931146233	0.422310931	0.63653557	1.452697409	0.071131643	-3.403452084
TIF CC	-1.707387167	0.457301985	0.681978696	1.201373257	0.051703846	-2.255354619
TIF CC	-2.024352667	0.419640041	0.619777299	1.249572587	0.081031412	-2.747752522
TIF CC	-2.340406067	0.397320681	0.571932962	0.97474289	0.177512038	-2.418439663
TIF CC	-2.490352167	0.382039586	0.541563819	1.067346908	0.170326439	-2.428161528
TIF CC	-2.030483567	0.407215414	0.627987184	1.529590519	0.108405667	-4.536037992
TIF CC	-1.9768629	0.418524331	0.638128528	1.701613138	0.10195811	-3.913029423
TIF CC	-2.239127833	0.386212801	0.592304926	1.466609284	0.111080873	-4.342941032
TIF CC	-1.9997702	0.413671729	0.627568947	1.444193162	0.087688184	-3.825649581
TIF CC	-2.002512433	0.415516652	0.6332638	1.297630277	0.102591896	-3.908290729
TIF CC	-1.9351517	0.429063689	0.637719371	1.440453281	0.085120043	-2.728614883
TIF CC	-1.995230867	0.427210365	0.629264729	1.166415684	0.124413547	-2.464036288
TIF CC	-1.773456267	0.446507639	0.671024303	1.257975913	0.052223722	-2.858455644
TIF CC	-2.188447333	0.403347166	0.595703804	1.161708011	0.137878736	-3.177812057
TIF CC	-2.138674233	0.424099613	0.596011445	1.015545476	0.15160123	-1.204736277
TIF CC	-2.2168346	0.412601264	0.597652564	0.995746991	0.169196997	-2.221177179
TIF CC	-2.1344707	0.420023848	0.603419778	1.010197698	0.15829328	-1.779321252
TIF CC	-2.607278833	0.361003739	0.545602024	1.313855445	0.258365126	-3.909901566
TIF CC	-2.323988133	0.376152344	0.580328951	1.471171104	0.142423882	-4.632622129
TIF CC	-2.5310034	0.359626338	0.554982687	1.308575942	0.20455299	-4.654056018
TIF CC	-2.4939233	0.373735246	0.555928931	1.43273938	0.222129451	-3.369131156
TIF CC	-3.331841633	0.313331483	0.475472281	0.838166478	0.395789804	-3.763751648
TIF CC	-2.6273911	0.353761106	0.542912844	1.127871806	0.265709567	-4.537118303
TIF CC	-2.397976233	0.390877765	0.56114658	1.198530084	0.169531354	-2.185025213
TIF CC	-2.924066533	0.3491969	0.506600262	0.824830645	0.275983009	-2.762642343
TIF CC	-3.3524215	0.321544965	0.469484657	0.6567243	0.387170068	-2.903302889
TIF CC	-1.968627233	0.425601003	0.63190968	1.086709238	0.095874396	-2.815121409
TIF CC	-2.245723567	0.392689827	0.590911163	0.97718308	0.173740213	-3.947654553
TIF CC	-2.919737167	0.347354796	0.503337624	0.77618182	0.248184533	-2.876001263
TIF CC	-2.7005063	0.353226101	0.535487735	1.244250084	0.283262684	-4.066558686
TIF CC	-2.5970147	0.349261676	0.546524787	1.408217951	0.239997442	-5.08407225
TIF CC	-2.5833959	0.359929631	0.547109164	1.331128439	0.223657839	-4.163626541
TIF CC	-2.5028334	0.378968191	0.553903192	1.178559944	0.23760587	-2.853094239
TIF CC	-2.359291967	0.377290891	0.575745688	1.394742232	0.17050055	-4.28767142
TIF CC	-2.658567567	0.357936192	0.537924963	1.176571706	0.243250444	-3.819026539
TIF CC	-2.709914	0.359274684	0.533550588	0.816352726	0.282554655	-3.511371379
TIF CC	-2.566844567	0.368359273	0.547918296	1.065420276	0.195268227	-3.56315749
TIF CC	-2.9325185	0.360208603	0.503911607	0.701034385	0.342050506	-1.884854251
TIF CC	-2.638547433	0.369276813	0.534724619	0.984518921	0.248811123	-2.906887157
TIF CC	-3.154610567	0.329370094	0.489475762	0.921348305	0.455353053	-3.370007058
TIF CC	-3.2818648	0.323046993	0.479896093	0.758790177	0.623164707	-3.259194137
TIF CC	-3.3576398	0.315371294	0.471842221	0.837042302	0.517088129	-3.370640454
TIF CC	-3.214313733	0.3286721	0.482231004	0.941883077	0.371864777	-2.987058028
TIF CC	-3.005295967	0.333772152	0.504488058	0.8543418	0.391597795	-3.889567376
TIF CC	-3.022918233	0.333153512	0.501388761	0.910635724	0.464943388	-3.793508056
TIF CC	-2.956423733	0.353635898	0.506552226	0.702540658	0.426824959	-2.489764819
TIF CC	-2.874646667	0.342174855	0.513797848	0.890991165	0.261374864	-3.794678455
TIF CC	-3.271604767	0.323871091	0.47534719	0.706934861	0.412474296	-2.985716425
TIF CC	-2.653384533	0.384701045	0.530433985	0.770834568	0.315747246	-1.266540512
TIF CC	-2.813434833	0.356576903	0.520720431	0.786612874	0.318014729	-3.02375305
TIF CC	-2.9541831	0.347746132	0.502199321	0.729049623	0.31675681	-2.684451911
TIF CC	-2.872927267	0.356545979	0.512837251	1.115945185	0.351532549	-2.363477384
TIF CC	-2.5226853	0.357979927	0.556457515	1.367919446	0.213203441	-4.915462952
TIF CC	-2.690289067	0.349123426	0.536588607	1.240435608	0.256291061	-4.472227175
TIF CC	-2.714931567	0.378435936	0.525193315	1.286831869	0.32287317	-1.035038229
TIF CC	-3.318537533	0.3164382	0.477645174	0.820132625	0.417744847	-3.644998167
TIF CC	-2.810587167	0.340225873	0.523201754	1.062064773	0.328307477	-4.472927366
TIF CC	-2.6692745	0.388307522	0.523082266	1.021459818	0.257283425	-0.081173706
TIF CC	-2.807632233	0.364048468	0.516411706	0.875409612	0.286577994	-2.059281725
TIF CC	-3.190486033	0.331518135	0.48617758	0.695881605	0.404065003	-3.030580737
TIF CC	-2.192784	0.414408101	0.587197785	1.006997351	0.153724439	-1.391802529
TIF CC	-2.549785533	0.373891549	0.547364322	0.826887509	0.261290792	-3.200707686
TIF CC	-2.804379133	0.356447393	0.51775227	0.82534824	0.251075446	-2.883800289
TIF CC	-2.9387265	0.351460958	0.508173055	1.111955721	0.392757951	-2.566196026
TIF CC	-2.880386167	0.333865815	0.515091476	1.195255844	0.327314235	-4.522347566
TIF CC	-2.703533967	0.351385813	0.533899774	1.271457424	0.264399521	-4.097859371
TIF CC	-2.786026067	0.374366786	0.515002599	0.984509443	0.329958726	-0.96584822
TIF CC	-2.516093233	0.367355848	0.5558686	1.261274548	0.197134482	-3.998577527
TIF CC	-2.822554533	0.344710031	0.52015262	1.104829445	0.276486913	-3.90674262
TIF CC	-2.892198933	0.363496704	0.509075845	0.730577133	0.350947732	-1.731531341
TIF CC	-2.652744633	0.359228864	0.539149726	0.99569223	0.223144632	-3.868060299
TIF CC	-2.935654633	0.374217425	0.493255577	0.617938737	0.394664399	-0.284776163
TIF CC	-2.563892233	0.374722769	0.544970606	0.931273348	0.274715437	-3.014693889
TIF CC	-3.510663833	0.328703053	0.456780503	0.667599584	0.632867022	-1.628136965
TIF CC	-4.165784667	0.296243475	0.418805186	0.174021739	1.093381981	-1.584585702
TIF CC	-3.686882067	0.30110371	0.449257454	0.540783231	0.657990292	-3.037103615
TIF CC	-3.747788667	0.319337798	0.443673496	0.455192281	0.716815148	-1.451806732
TIF CC	-3.252279633	0.31996073	0.483217562	0.697215873	0.495378281	-3.718790883
TIF CC	-3.430397833	0.313997675	0.468307106	0.568316854	0.700133114	-3.322677945
TIF CC	-3.0663472	0.360805547	0.488674044	0.654004163	0.434973085	-0.839762334
TIF CC	-3.055791233	0.34249686	0.496917675	0.762700835	0.360796426	-2.750923065
TIF CC	-3.1102876	0.333629084	0.492495333	0.697565324	0.417474378	-3.200793888
TIF CC	-3.117573267	0.368795643	0.475303464	0.553311518	0.44681265	0.47168218
TIF CC	-2.832000767	0.357640921	0.519165589	0.77092531	0.331115372	-2.825796606
TIF CC	-3.035864467	0.342534586	0.498094946	0.6479294	0.363125515	-2.834443997
TIF CC	-3.379309433	0.317174067	0.47051746	0.789516425	0.59419765	-3.168480096
TIF CC	-2.951538567	0.328030295	0.510287376	1.001914952	0.401435256	-4.701712884
TIF CC	-3.102267067	0.319836059	0.4947772	1.026110799	0.447313044	-4.445381171
TIF CC	-3.2250623	0.340257829	0.481019569	0.956046115	0.516400811	-1.876518584
TIF CC	-3.5528933	0.302028211	0.460114441	0.635476233	0.582529914	-3.674280937
TIF CC	-3.201835333	0.317263754	0.485158917	0.847918288	0.472794016	-4.045978151
TIF CC	-3.103718133	0.361190288	0.483465417	0.816533506	0.374622825	-0.302626909
TIF CC	-3.027644667	0.344847904	0.496291551	0.780849826	0.385140409	-2.578804425
TIF CC	-3.272636833	0.327268768	0.478265064	0.656883141	0.508092088	-2.920790495
TIF CC	-2.560915233	0.371556045	0.546715484	0.89953736	0.23426511	-3.108756917
TIF CC	-2.894295867	0.34206748	0.511644448	0.673516382	0.377543752	-3.779803667
TIF CC	-2.884156767	0.350855415	0.513233954	0.75082406	0.3201418	-3.021096912
TIF CC	-3.3901716	0.310127564	0.470773963	0.775005691	0.607274247	-3.756024248
TIF CC	-3.3012484	0.30611543	0.477564695	0.875411368	0.509622231	-4.505614416
TIF CC	-3.2435809	0.316400266	0.482228982	0.935054125	0.544664051	-3.939786603
TIF CC	-3.305762833	0.334935587	0.473571247	0.688723035	0.562844636	-2.019146635
TIF CC	-3.049888033	0.326713201	0.498668449	0.989232211	0.39670108	-4.134015081
TIF CC	-3.401490167	0.309806714	0.46888078	0.735682349	0.534129092	-3.668819477
TIF CC	-3.2377647	0.331789564	0.481089253	0.574078147	0.480028408	-2.707806918
TIF CC	-3.026722767	0.333305666	0.500037515	0.809867081	0.328747143	-3.697485569
TIF CC	-3.169824867	0.351901871	0.482113775	0.536211758	0.479492911	-1.172199417
TIF CC	-2.785764367	0.354886535	0.521960193	0.844658617	0.377463893	-3.255728196
TIF CC	-3.9571925	0.292397917	0.430431964	0.356953341	0.911708649	-2.667822386
TIF CC	-3.8872413	0.290959361	0.434726435	0.241899503	1.021037703	-2.843545197
TIF CC	-4.011039133	0.280493427	0.429066994	0.311756553	0.926299593	-3.247892085
TIF CC	-3.861728533	0.300510775	0.437615304	0.38350636	0.812842945	-2.457947169
TIF CC	-3.7806174	0.289416862	0.441958522	0.398371635	0.720659286	-3.490432631
TIF CC	-3.540783567	0.301564729	0.458042796	0.472083354	0.783584883	-3.562697442
TIF CC	-3.581866933	0.327727163	0.450001482	0.418019704	0.617895911	-1.293695256
TIF CC	-3.476047133	0.306264606	0.46338785	0.517694534	0.544631581	-3.636336128
TIF CC	-3.398235	0.318691345	0.469337599	0.506162121	0.59270103	-2.988870407
TIF CC	-3.274457033	0.350837549	0.467823921	0.471664048	0.539117239	-0.597186758
TIF CC	-3.1989289	0.329971807	0.484298545	0.565953891	0.506473134	-3.087194666
TIF CC	-3.275597433	0.32631106	0.477762786	0.524734632	0.492068061	-2.95072767
TIF LC	-2.5158716	0.315419953	0.50355665	1.528092495	0.044709032	14.10849707
TIF LC	-2.448008833	0.311685708	0.507906425	1.556794876	0.037880957	16.5048752
TIF LC	-2.475528967	0.31910958	0.503586023	1.624368822	0.042971429	14.85799814
TIF LC	-2.402999167	0.326465055	0.494050351	1.365675306	0.042742733	21.68938882
TIF LC	-2.327575067	0.330180386	0.506975911	1.413639095	0.0319273	18.57020135
TIF LC	-2.592483467	0.319519941	0.481604434	1.327400493	0.054559832	17.63898012
TIF LC	-2.264166067	0.342549348	0.487683376	1.173935465	0.052240221	31.33444065
TIF LC	-2.201543567	0.34328295	0.502822501	1.283988344	0.034111238	29.54784019
TIF LC	-2.376109133	0.329035489	0.486716409	1.175345907	0.05572034	31.12811434
TIF LC	-2.416630733	0.337470787	0.476223522	1.049319549	0.103564602	29.98120733
TIF LC	-2.409932633	0.336643895	0.489034704	1.195644786	0.079219567	24.99333569
TIF LC	-2.4691677	0.334083742	0.477116565	1.037836104	0.111039451	29.01781288
TIF LC	-2.481864667	0.316104745	0.502123267	1.616031139	0.049848824	16.85311292
TIF LC	-2.458909967	0.318488958	0.500114712	1.714323786	0.041288237	17.76601895
TIF LC	-2.3307386	0.323354754	0.518160034	1.822650296	0.032018217	17.11737075
TIF LC	-2.5442671	0.31377882	0.494580641	1.390003492	0.059389138	18.85424628
TIF LC	-2.288008833	0.328049424	0.51480107	1.543925211	0.020759608	19.65503993
TIF LC	-2.227337367	0.334387016	0.511893463	1.439858284	0.02865815	27.64835293
TIF LC	-2.453372567	0.325252821	0.495147384	1.261532732	0.039711582	19.24845531
TIF LC	-2.3411255	0.330818696	0.504896924	1.400561093	0.037340019	22.93674989
TIF LC	-2.4487225	0.32717072	0.486835359	1.155769097	0.051104812	22.36196528
TIF LC	-2.668534333	0.320012788	0.475163151	1.150364452	0.106621027	24.36222354
TIF LC	-2.448580933	0.334480438	0.480904156	1.069560859	0.10802357	26.66798039
TIF LC	-2.7040496	0.320289123	0.473131549	0.974054519	0.139921735	22.78806177
TIF LC	-2.167491	0.339274296	0.523053556	1.789513696	0.029241739	27.81974723
TIF LC	-2.244644567	0.334088595	0.518704866	1.610442203	0.028571095	21.47805989
TIF LC	-2.447409867	0.322692924	0.506431004	1.693084671	0.057577117	14.54251056
TIF LC	-2.615312433	0.310312635	0.487148394	1.312453077	0.056239865	19.4724008
TIF LC	-2.4930211	0.313433672	0.498033439	1.412968099	0.050248297	23.60296262
TIF LC	-2.415565733	0.315322607	0.501981485	1.68759806	0.045853041	28.43610727
TIF LC	-2.548558733	0.319148934	0.480703514	1.121926047	0.077106713	30.98795419
TIF LC	-2.540460267	0.320489131	0.48757638	1.229807625	0.058623013	20.49541626
TIF LC	-2.541205967	0.320448918	0.487753721	1.147782446	0.062998611	22.30857827
TIF LC	-2.4109977	0.341337334	0.485472868	1.110504559	0.082510655	19.89853025
TIF LC	-2.7669534	0.324745589	0.46567022	0.978196506	0.141485752	16.39848553
TIF LC	-2.877788167	0.319466991	0.452354131	0.95119996	0.154461253	17.68897298
TIF LC	-2.9361493	0.298996955	0.475034469	1.495544573	0.114572927	11.09698634
TIF LC	-2.715337833	0.301782381	0.488864201	1.594782722	0.071151125	13.66251248
TIF LC	-2.920619033	0.301619754	0.469393294	1.567744051	0.087524603	11.47286656
TIF LC	-2.8066368	0.303206443	0.477538586	1.346541497	0.085808238	14.9956144
TIF LC	-2.512237533	0.318608693	0.497541227	1.461978486	0.051983968	17.07755724
TIF LC	-2.9092048	0.300868476	0.467461807	1.299906711	0.098608926	16.51985175
TIF LC	-2.5124024	0.320508072	0.487386233	1.176586976	0.076963141	28.26570166
TIF LC	-2.2398187	0.338529526	0.515356746	1.343527723	0.040434706	25.41981198
TIF LC	-2.379613433	0.324283673	0.510654993	1.300877487	0.049086209	25.44051683
TIF LC	-3.7119987	0.287548582	0.422433332	0.757835197	0.251872637	12.12772669
TIF LC	-2.345300733	0.335510346	0.508414406	1.334803907	0.066138932	24.07619312
TIF LC	-3.6272803	0.292228325	0.426970965	0.794286231	0.250626478	11.43790922
TIF LC	-3.587661667	0.274613694	0.434666776	1.346536759	0.188774333	9.126511578
TIF LC	-2.831780067	0.302094615	0.478698989	1.649905782	0.084245976	12.69167244
TIF LC	-2.856951967	0.302026766	0.48024114	1.555202776	0.114857964	12.84505218
TIF LC	-3.123335033	0.289504598	0.464528476	1.29658754	0.155719874	13.41154131
TIF LC	-2.642567567	0.305551849	0.493540916	1.56279522	0.061775971	14.91256033
TIF LC	-2.608150567	0.310623021	0.491982553	1.486263145	0.068705669	20.25662211
TIF LC	-2.6362771	0.310018686	0.49042867	1.348170982	0.064161225	20.08562908
TIF LC	-2.684769967	0.30304188	0.491694386	1.37023853	0.072429403	20.04078345
TIF LC	-2.584311333	0.317713536	0.487432302	1.188215396	0.064536652	20.37283564
TIF LC	-3.194829233	0.300299377	0.458654111	1.069289688	0.224088027	13.68191656
TIF LC	-2.5256256	0.323578854	0.49411425	1.153325397	0.092877296	23.51935926
TIF LC	-2.623318433	0.320963312	0.485812499	1.058296633	0.111750815	21.87186898
TIF LC	-3.517191733	0.275257991	0.44460535	1.278408008	0.282980807	13.83044687
TIF LC	-2.924454	0.301127429	0.479362079	1.530851948	0.147077146	14.20557853
TIF LC	-2.930661733	0.303595087	0.481485484	1.671996147	0.144308566	11.32045755
TIF LC	-4.1995752	0.263422663	0.413024667	0.748371584	0.326621125	8.239824396
TIF LC	-3.2113453	0.2856204	0.46578103	1.217628614	0.203958168	14.51913086
TIF LC	-3.1673033	0.286622669	0.465730966	1.409919222	0.211989576	17.12108959
TIF LC	-4.3786975	0.26065806	0.404443935	0.605671616	0.338305886	9.693327051
TIF LC	-3.330357	0.290617402	0.449765723	1.005557598	0.178162849	14.06132779
TIF LC	-2.758603633	0.311602129	0.477739263	1.129181151	0.0908013	20.79687605
TIF LC	-2.579881433	0.328979375	0.485636064	1.100642351	0.106064468	19.04548966
TIF LC	-2.972282667	0.316139455	0.465451539	0.969698578	0.17121051	14.61022055
TIF LC	-3.075270667	0.309117413	0.451620439	0.924887221	0.198390821	17.63137352
TIF LC	-3.294281233	0.283861259	0.454231028	1.357863292	0.19520469	12.22956383
TIF LC	-3.106588433	0.286674281	0.462900095	1.504652768	0.159487487	15.19269029
TIF LC	-3.2191908	0.293645432	0.454739992	1.491224789	0.17376303	11.03115255
TIF LC	-3.331020267	0.28329783	0.452013113	1.1461663	0.189649277	12.51424463
TIF LC	-2.9951582	0.291510435	0.473261266	1.270973353	0.157908375	16.63853314
TIF LC	-3.375595367	0.281641691	0.45000457	1.099183818	0.220543845	13.63578635
TIF LC	-3.017866267	0.29828058	0.452619267	1.087378303	0.162372959	30.75602596
TIF LC	-2.842159533	0.301636497	0.475842011	1.235037808	0.117663226	26.95342516
TIF LC	-2.848317633	0.299637013	0.475052683	1.159934077	0.116592758	28.8480697
TIF LC	-4.297541467	0.266798675	0.395361016	0.537685034	0.384787974	16.52836253
TIF LC	-2.684794733	0.311572492	0.484043612	1.273657685	0.121331848	27.88383799
TIF LC	-4.209239667	0.271306824	0.397320404	0.58362671	0.349087444	15.64045319
TIF LC	-4.652774033	0.245574367	0.399245433	0.668074353	0.491683682	6.408405741
TIF LC	-3.468669833	0.277016492	0.447959394	1.401908349	0.245061763	10.74580083
TIF LC	-3.246204233	0.290814438	0.455881469	1.3952421	0.217210808	14.60567075
TIF LC	-3.774706533	0.264839094	0.434215784	0.979688738	0.293882593	10.66371369
TIF LC	-3.2286995	0.275358864	0.465173008	1.214020895	0.192858225	13.39181984
TIF LC	-2.9689954	0.291907571	0.466998706	1.369576311	0.144229935	22.68778939
TIF LC	-3.0734443	0.287327952	0.468385185	1.132597382	0.142136388	16.9659797
TIF LC	-3.0314531	0.285464864	0.477229409	1.321375401	0.166120739	18.00598835
TIF LC	-2.8830534	0.299389234	0.473986066	1.107617858	0.100824456	18.60042015
TIF LC	-3.817845067	0.27101858	0.426486433	0.897672509	0.334094043	14.24924074
TIF LC	-2.846315833	0.306239341	0.47383974	1.033551949	0.149695659	24.12567634
TIF LC	-2.9102203	0.30246547	0.470048855	0.997507936	0.156146025	23.40227719
TIF LC	-5.055302	0.240945156	0.386832792	0.46410618	0.865591458	13.08508317
TIF LC	-3.662364167	0.280627074	0.441696172	0.985245379	0.412830065	14.35255257
TIF LC	-3.777560467	0.275128629	0.44339134	1.036699993	0.571816807	7.809418033
TIF LC	-5.269003233	0.240159959	0.380194287	0.218215107	0.725911232	4.468181999
TIF LC	-3.986370267	0.263301037	0.425338988	0.815451103	0.461674414	13.03274221
TIF LC	-4.430027967	0.259195563	0.408707239	0.479813753	0.907904178	14.59022198
TIF LC	-4.844981433	0.248484117	0.385505733	0.435735524	0.448087769	13.2428213
[truncated: 529 more rows]
