# Supplementary material for: Visualizing Plant Responses: Novel Insights Possible Through Affordable Imaging Techniques in the Greenhouse
Source: Sensors (Basel). 2024 Oct 17;24(20):6676. doi: 10.3390/s24206676 (PMC11511021; doi:10.3390/s24206676)
Supplement: Supplementary file 1 [file sensors-24-06676-s001.zip › Supplementary S5/CV_.csv]

Type	Run	%Y	%G	DGCI Mean	BA Mean	HSVi Mean	COMB2 Mean
JPG	C2_P1_W1	0.013191033	0.004529928	0.003640632	-0.007981749	0.001881961	0.00752032
JPG	C2_P1_W1	0.029397686	0.001704392	0.003074282	-0.004965142	0.003658231	0.009648616
JPG	C2_P1_W1	0.007699797	0.004155939	0.000400945	-0.00225449	0.001557158	0.009458721
JPG	C2_P1_W1	0.032773284	0.002058089	0.001415811	-0.000815356	0.000955729	0.021429953
JPG	C2_P1_W1	0.098453129	0.010354087	0.010401647	-0.021400529	0.012303311	0.020258656
JPG	C2_P1_W1	0.105102279	0.0065472	0.009995235	-0.020099375	0.011391828	0.021143895
JPG	C2_P1_W1	0.118149047	0.009885482	0.009928503	-0.020602916	0.01247193	0.01224763
JPG	C2_P1_W1	0.104093138	0.008837397	0.009858584	-0.019258194	0.01165764	0.021348366
JPG	C2_P1_W1	0.119712122	0.007357799	0.007326828	-0.0172458	0.01300121	0.027727717
JPG	C2_P1_W1	0.05691852	0.001036996	0.001024967	-0.003289044	0.001914068	0.022881348
JPG	C2_P1_W1	0.07031358	0.007680489	0.006957051	-0.016161314	0.008729262	0.013458189
JPG	C2_P1_W1	0.097963809	0.007408717	0.007924332	-0.018657007	0.011350311	0.022107539
JPG	C2_P1_W1	0.018361792	0.001694007	0.00192461	-0.001068881	0.000925289	0.009867672
JPG	C2_P1_W1	0.094989751	0.008238297	0.009053689	-0.018616279	0.01128584	0.012971798
JPG	C2_P1_W1	0.029854086	0.001283123	0.003120817	-0.003926843	0.003188757	0.012615838
JPG	C2_P1_W1	0.011785522	0.001300173	0.00162766	-0.000382175	0.001600619	0.031352279
JPG	C2_P1_W1	0.019530026	0.002876931	0.0024545	-0.004170512	0.001807222	0.016880495
JPG	C2_P1_W1	0.045976732	0.002619694	0.003081969	-0.004695783	0.002221908	0.018077934
JPG	C2_P1_W1	0.038747166	0.002402269	0.001742186	-0.005592619	0.003866264	0.006516572
JPG	C2_P1_W1	0.050832585	0.012080579	0.009014921	-0.017304189	0.011744935	0.034704412
JPG	C2_P1_W1	0.120741967	0.019079687	0.019154975	-0.035007982	0.022027802	0.026695969
JPG	C2_P1_W1	0.062404809	0.005028605	0.002964985	-0.005701554	0.002289324	0.014898779
JPG	C2_P1_W1	0.027714838	0.003073762	0.003342625	-0.004363239	0.001722819	0.024090383
JPG	C2_P1_W1	0.096505448	0.011846447	0.011722476	-0.022602898	0.014591272	0.016966993
JPG	C2_P1_W1	0.012994731	0.000290789	0.001598289	-0.002434553	0.003123649	0.021180865
JPG	C2_P1_W1	0.032424717	0.004634677	0.001411988	-0.004490473	0.0046549	0.019798996
JPG	C2_P1_W1	0.176248135	0.009631254	0.011938128	-0.025427017	0.018760081	0.0103198
JPG	C2_P1_W1	0.09615408	0.012752419	0.010569598	-0.022604827	0.013752626	0.00249965
JPG	C2_P1_W1	0.147122045	0.007594388	0.010089272	-0.020492471	0.017507083	0.01725641
JPG	C2_P1_W1	0.020219406	0.002867455	0.004146707	-0.005375782	0.003770204	0.016816355
JPG	C2_P1_W1	0.04958551	0.000962724	0.003222729	-0.0064878	0.005015013	0.007797677
JPG	C2_P1_W1	0.020568053	0.004925595	0.002994341	-0.007498305	0.006467673	0.013668371
JPG	C2_P1_W1	0.010914603	0.002391538	0.001688305	-0.005841452	0.005485236	0.021985441
JPG	C2_P1_W1	0.07681714	0.013934102	0.011917461	-0.02508261	0.013711526	0.007335174
JPG	C2_P1_W1	0.060361132	0.006944455	0.004203599	-0.008709364	0.005964865	0.002538798
JPG	C2_P1_W1	0.192065409	0.004956398	0.010264056	-0.022048103	0.020098501	0.014222103
JPG	C3_P2_W2	0.0017339	0.001768873	0.004356974	-0.006257196	0.002086011	0.023885585
JPG	C3_P2_W2	0.036245075	0.009874631	0.006716279	-0.016681785	0.009345772	0.012593698
JPG	C3_P2_W2	0.042686117	0.009381893	0.002081466	-0.009377629	0.004301358	0.007797049
JPG	C3_P2_W2	0.062185928	0.007520426	0.006749589	-0.016834599	0.008648257	0.002117749
JPG	C3_P2_W2	0.038257239	0.016277959	0.007062947	-0.016276172	0.008581243	0.008005373
JPG	C3_P2_W2	0.014456857	0.00093968	0.001434633	-0.000699357	0.000396558	0.009028968
JPG	C3_P2_W2	0.05883386	0.010547227	0.009334351	-0.019702711	0.009819067	0.006491114
JPG	C3_P2_W2	0.052063866	0.014323399	0.008115534	-0.018439235	0.009041855	0.010172626
JPG	C3_P2_W2	0.037841663	0.000161124	0.001708284	-0.002860941	0.001492847	0.011376703
JPG	C3_P2_W2	0.008083309	0.00192696	0.002352759	-0.001669565	0.001253324	0.01430945
JPG	C3_P2_W2	0.031192814	0.007621619	0.003122767	-0.002936939	0.003515493	0.06079322
JPG	C3_P2_W2	0.042198586	0.014671589	0.004560351	-0.012597094	0.005064112	0.005482185
JPG	C3_P2_W2	0.012680112	0.003833551	0.00662526	-0.003178024	0.00328632	0.026775306
JPG	C3_P2_W2	0.068537675	0.002444451	0.002181919	-0.001275395	0.000600668	0.013668768
JPG	C3_P2_W2	0.010914751	0.000874666	0.000722153	-0.000926811	0.000519068	0.004394448
JPG	C3_P2_W2	0.107248	0.008130584	0.009705411	-0.022464186	0.011822873	0.014891887
JPG	C3_P2_W2	0.064863188	0.0119598	0.007601409	-0.018434937	0.010974694	0.011934122
JPG	C3_P2_W2	0.008918063	0.000599752	0.001705265	-0.001452148	0.000565866	0.002527971
JPG	C3_P2_W2	0.057790466	0.013588682	0.004024	-0.014880822	0.006595518	0.013874643
JPG	C3_P2_W2	0.068313931	0.011160845	0.011082301	-0.021392621	0.012404023	0.011240128
JPG	C3_P2_W2	0.097321528	0.008969287	0.008265289	-0.020130423	0.011158856	0.012187294
JPG	C3_P2_W2	0.084583805	0.007607799	0.007907395	-0.018148128	0.010738204	0.019145801
JPG	C3_P2_W2	0.09194676	0.007945274	0.012468685	-0.021710664	0.015156311	0.010237693
JPG	C3_P2_W2	0.021273414	0.002940058	0.002293915	-0.002703358	0.002320633	0.025305414
JPG	C3_P2_W2	0.003660711	0.001860332	0.000932343	-0.000547928	0.000309796	0.006471797
JPG	C3_P2_W2	0.051580126	0.001842604	0.002417297	-0.005927564	0.004391867	0.010948849
JPG	C3_P2_W2	0.013700715	0.002220699	0.000667353	-0.002820035	0.001170684	0.008448405
JPG	C3_P2_W2	0.006533287	0.001378907	0.000620291	-0.001699857	0.001625786	0.015736851
JPG	C3_P2_W2	0.032092882	0.014926108	0.007321251	-0.016700903	0.006886461	0.010793822
JPG	C3_P2_W2	0.023502257	0.001557318	0.002179604	-0.002040372	0.000977727	0.004092135
JPG	C3_P2_W2	0.087415803	0.008970733	0.008676816	-0.019773669	0.012178189	0.017383507
JPG	C3_P2_W2	0.011580715	0.00652034	0.001367808	-0.00422865	0.002198124	0.003688079
JPG	C3_P2_W2	0.034167427	0.00685326	0.005038137	-0.012131688	0.008186508	0.023825189
JPG	C3_P2_W2	0.101582683	0.00804475	0.009748704	-0.02105297	0.012802355	0.013079461
JPG	C4_P1_W2	0.010303648	0.004352196	0.001450842	-0.003382718	0.001941253	0.007430444
JPG	C4_P1_W2	0.040836594	0.007218546	0.007595842	-0.016092253	0.009183311	0.013647945
JPG	C4_P1_W2	0.036563678	0.011178156	0.006651935	-0.014904717	0.008074994	0.009884618
JPG	C4_P1_W2	0.0541259	0.021266773	0.012841777	-0.025788663	0.012475671	0.016330257
JPG	C4_P1_W2	0.006372264	0.002140502	0.001928584	-0.002587444	0.001764419	0.011340452
JPG	C4_P1_W2	0.073723314	0.007034752	0.006037791	-0.015640596	0.00891278	0.017336624
JPG	C4_P1_W2	0.010366757	0.001915367	0.000253741	-0.00185958	0.000998966	0.001370756
JPG	C4_P1_W2	0.011407284	0.002334136	0.002107398	-0.001070156	0.000287837	0.012176503
JPG	C4_P1_W2	0.079469616	0.01034772	0.007761847	-0.018649881	0.00964834	0.005158881
JPG	C4_P1_W2	0.027359463	0.000600019	0.003788252	-0.003441623	0.001950183	0.013859369
JPG	C4_P1_W2	0.020042083	0.023561413	0.004491981	-0.010306427	0.003729901	0.008768469
JPG	C4_P1_W2	0.053078725	0.010560751	0.003413238	-0.014984901	0.007882857	0.011589531
JPG	C4_P1_W2	0.036522346	0.005381487	0.004052631	-0.009859703	0.005045389	0.003832329
JPG	C4_P1_W2	0.017363233	0.001949028	0.00300154	-0.005022326	0.002820319	0.012355421
JPG	C4_P1_W2	0.006582336	0.00059738	0.000134632	-0.000826261	0.000447706	0.001789955
JPG	C4_P1_W2	0.05432184	0.013577164	0.006115946	-0.017985371	0.009271902	0.006977049
JPG	C4_P1_W2	0.02291966	0.005987418	0.001086164	-0.002864082	0.003133277	0.008782522
JPG	C4_P1_W2	0.014256514	0.002791957	0.002733216	-0.003188383	0.001992452	0.023856601
JPG	C4_P1_W2	0.083662925	0.00566521	0.005420997	-0.016800854	0.009366159	0.007236631
JPG	C4_P1_W2	0.007156977	0.000987589	0.001495291	-0.001259282	0.000483451	0.011832029
JPG	C4_P1_W2	0.003676322	0.000664227	0.00023029	-0.000266208	0.000804827	0.007727433
JPG	C4_P1_W2	0.058291598	0.010358967	0.008618343	-0.017937687	0.010001335	0.013216735
JPG	C4_P1_W2	0.069763933	0.008879273	0.004546289	-0.013157037	0.011114763	0.037629198
JPG	C4_P1_W2	0.00805982	0.001143893	0.00398614	-0.001604292	0.000989121	0.013866836
JPG	C4_P1_W2	0.007095078	0.002885836	0.002677973	-0.002793312	0.001692228	0.013467577
JPG	C4_P1_W2	0.010841345	0.003547888	0.000440899	-0.002022179	0.000790631	0.00868583
JPG	C4_P1_W2	0.012066758	0.001474102	0.001573502	-0.002389193	0.001207181	0.011755173
JPG	C4_P1_W2	0.082416813	0.007215879	0.011294221	-0.021437136	0.013493711	0.013773408
JPG	C4_P1_W2	0.015253471	0.002141384	0.001958342	-0.004022985	0.000656896	0.024729879
JPG	C4_P1_W2	0.014064701	0.002026363	0.001466751	-0.002348616	0.001211377	0.002404814
JPG	C4_P1_W2	0.023197217	0.007046742	0.004197535	-0.009809118	0.006029975	0.013614787
JPG	C4_P1_W2	0.006835775	0.004001939	0.000945062	-0.002718523	0.001024441	0.019058324
JPG	C4_P1_W2	0.009305783	0.004533457	0.002386353	-0.002080054	0.000977964	0.011302681
JPG	C4_P1_W2	0.021170557	0.027020404	0.004035789	-0.010243494	0.004763029	0.020905493
JPG	C4_P1_W2	0.00785774	0.001041785	0.002241149	-0.003468226	0.001515829	0.011923151
JPG	C4_P1_W2	0.031125991	0.016276943	0.006229797	-0.015272587	0.007578393	0.010906303
JPG	C5_P1_W3	0.002750671	0.001501909	0.002787182	-0.000624522	0.00026557	0.017623165
JPG	C5_P1_W3	0.051590246	0.011563335	0.006109096	-0.015070915	0.007844262	0.008963532
JPG	C5_P1_W3	0.003518322	0.0007707	0.0043087	-0.002823981	0.001807311	0.025200065
JPG	C5_P1_W3	0.01654302	0.027655627	0.004274543	-0.00905892	0.003581263	0.014505336
JPG	C5_P1_W3	0.010280441	0.002563241	0.002662852	-0.000359077	0.000118022	0.016127775
JPG	C5_P1_W3	0.028043907	0.008741673	0.005547288	-0.012760419	0.00685247	0.011351762
JPG	C5_P1_W3	0.033679418	0.011998914	0.005954331	-0.013548382	0.006815056	0.016107877
JPG	C5_P1_W3	0.001978475	0.000993672	0.00094744	-0.000363998	0.000260889	0.003624848
JPG	C5_P1_W3	0.034040447	0.013804436	0.006335992	-0.013894754	0.006851612	0.014416343
JPG	C5_P1_W3	0.025893994	0.007469536	0.005747428	-0.01022301	0.005583064	0.015862986
JPG	C5_P1_W3	0.018254466	0.04134326	0.002210341	-0.002251672	0.00120578	0.024414862
JPG	C5_P1_W3	0.010405411	0.015054491	0.004625789	-0.009764452	0.005081998	0.003402858
JPG	C5_P1_W3	0.038288841	0.012776014	0.005564622	-0.01460618	0.008309112	0.026693567
JPG	C5_P1_W3	0.01313735	0.003214566	0.002746513	-0.005808729	0.003669734	0.011687723
JPG	C5_P1_W3	0.037589095	0.010034509	0.00622486	-0.014878599	0.007520196	0.0086254
JPG	C5_P1_W3	0.003832328	0.001381557	0.002002022	-0.000517633	0.000383472	0.011266945
JPG	C5_P1_W3	0.006961411	0.002150997	0.00238935	-0.002712862	0.001131947	0.009034456
JPG	C5_P1_W3	0.030035681	0.010226634	0.006814482	-0.015864613	0.008577569	0.006750355
JPG	C5_P1_W3	0.006574747	0.001309038	0.003555996	-0.001420445	0.001506287	0.027697874
JPG	C5_P1_W3	0.011117775	0.002619024	0.001002475	-0.001836533	0.001641103	0.00331639
JPG	C5_P1_W3	0.002705661	0.001267048	0.000785246	-0.000567907	0.000377958	0.000979305
JPG	C5_P1_W3	0.017191358	0.004421782	0.003330936	-0.005105982	0.002258913	0.014897853
JPG	C5_P1_W3	0.03652373	0.010114529	0.004335932	-0.01258374	0.006734919	0.009556898
JPG	C5_P1_W3	0.027294565	0.005415708	0.002733193	-0.004486448	0.003366921	0.014667276
JPG	C5_P1_W3	0.005340645	0.006507061	0.003298027	-0.003579349	0.001379279	0.002532476
JPG	C5_P1_W3	0.019458936	0.020114502	0.006441021	-0.014109166	0.00714955	0.031373482
JPG	C5_P1_W3	0.052806525	0.009855811	0.006337563	-0.016213458	0.010090349	0.010551661
JPG	C5_P1_W3	0.009869365	0.002063961	0.000745604	-0.001970437	0.001214899	0.00346393
JPG	C5_P1_W3	0.045450776	0.010485522	0.005820382	-0.015473096	0.009270283	0.003824358
JPG	C5_P1_W3	0.019680308	0.014851877	0.001605741	-0.008607527	0.004589309	0.007408683
JPG	C5_P1_W3	0.001778928	0.002624168	0.001186605	-0.000703797	0.000873334	0.017369079
JPG	C5_P1_W3	0.021325825	0.026556513	0.009058897	-0.015449401	0.006493343	0.024415152
JPG	C5_P1_W3	0.005792897	0.006700236	0.002023492	-0.002401751	0.000633153	0.002211655
JPG	C5_P1_W3	0.007813701	0.01213295	0.001383098	-0.002839393	0.000167735	0.011971392
JPG	C5_P1_W3	0.001136207	0.00068634	0.003111531	-0.003502202	0.000797397	0.002071946
JPG	C5_P1_W3	0.019450219	0.047598661	0.005028377	-0.011998453	0.004993603	0.027548024
JPG	C6_P2_W4	0.028129202	0.014577786	0.00542615	-0.013557155	0.006289047	0.017866306
JPG	C6_P2_W4	0.003005657	0.005578613	0.002749633	-0.002704909	0.001047704	0.012405952
JPG	C6_P2_W4	0.017599261	0.028432255	0.005871127	-0.010354966	0.004011681	0.018232848
JPG	C6_P2_W4	0.02710887	0.013998878	0.004917995	-0.010403378	0.004687741	0.006006288
JPG	C6_P2_W4	0.017525328	0.023310071	0.004445375	-0.011795231	0.004874121	0.011367044
JPG	C6_P2_W4	0.005754598	0.004253751	0.00341079	-0.004439679	0.00238493	0.025614422
JPG	C6_P2_W4	0.023794365	0.020504481	0.003615378	-0.009698587	0.003452136	0.004512065
JPG	C6_P2_W4	0.012476713	0.022519411	0.002673098	-0.007476919	0.003002629	0.012276597
JPG	C6_P2_W4	0.009368352	0.002207352	0.001347894	-0.001864679	0.000746825	0.003266046
JPG	C6_P2_W4	0.029030537	0.014099102	0.006295597	-0.01336958	0.006398486	0.008338752
JPG	C6_P2_W4	0.003014232	0.0021556	0.002121738	-0.001088742	0.000435554	0.022485672
JPG	C6_P2_W4	0.029053367	0.01849054	0.005879583	-0.013023674	0.00541981	0.015869712
JPG	C6_P2_W4	0.004559602	0.003838035	0.000841941	-0.000902816	0.000764121	0.005801466
JPG	C6_P2_W4	0.008511985	0.001452367	0.002084707	-0.001992747	0.000863206	0.008821992
JPG	C6_P2_W4	0.015746737	0.019660126	0.004312467	-0.009465293	0.004310373	0.023315204
JPG	C6_P2_W4	0.007238022	0.001068646	0.000833668	-0.000537036	0.000235384	0.006497374
JPG	C6_P2_W4	0.06205235	0.017161188	0.007769527	-0.021010512	0.010922289	0.003714387
JPG	C6_P2_W4	0.025864501	0.029208107	0.003149692	-0.008117922	0.002951717	0.025099218
JPG	C6_P2_W4	0.048723549	0.037484378	0.007853228	-0.019699989	0.007812297	0.009284007
JPG	C6_P2_W4	0.00335174	0.001481496	0.00221798	-0.001160669	0.000721487	0.0213492
JPG	C6_P2_W4	0.031838725	0.02466563	0.007244854	-0.015154387	0.006632277	0.013706808
JPG	C6_P2_W4	0.007819044	0.002006739	0.000980921	-0.001288584	0.000744623	0.011058631
JPG	C6_P2_W4	0.01362503	0.002622516	0.001379722	-0.002716913	0.001762457	0.016384806
JPG	C6_P2_W4	0.010468999	0.02353627	0.003264095	-0.007476395	0.00323253	0.003681857
JPG	C6_P2_W4	0.022958239	0.016533429	0.005319179	-0.010368477	0.004753056	0.009235249
JPG	C6_P2_W4	0.007174493	0.002087725	0.003723925	-0.003378262	0.001648495	0.007437324
JPG	C6_P2_W4	0.015621501	0.02126903	0.004676768	-0.009555568	0.003990813	0.008806551
JPG	C6_P2_W4	0.039265853	0.048866736	0.007266535	-0.018962858	0.007318234	0.007313539
JPG	C6_P2_W4	0.006052912	0.005378444	0.001221052	-0.003135183	0.000903466	0.004379636
JPG	C6_P2_W4	0.00764743	0.003280434	0.001719603	-0.003373311	0.000880268	0.024520699
JPG	C6_P2_W4	0.040966867	0.013303818	0.002272115	-0.011228165	0.00683739	0.016829295
JPG	C6_P2_W4	0.022986912	0.020061009	0.008693483	-0.015323573	0.006548337	0.028322323
JPG	C6_P2_W4	0.019067633	0.026271668	0.004120353	-0.011326208	0.003803861	0.023331101
JPG	C6_P2_W4	0.019331345	0.004668756	0.003153693	-0.005107779	0.000152208	0.01907309
JPG	C7_P1_W5	0.001741819	0.007698384	0.001409961	-0.001978804	0.00093017	0.022958519
JPG	C7_P1_W5	0.004432251	0.002397054	0.003067306	-0.001837108	0.000768516	0.013057504
JPG	C7_P1_W5	0.014029069	0.026033337	0.005560473	-0.010399846	0.004693581	0.036946891
JPG	C7_P1_W5	0.001166261	0.007699243	0.001122778	-0.000422545	0.000376127	0.023910013
JPG	C7_P1_W5	0.002139324	0.002549335	0.002435421	-0.00066274	0.000338207	0.013077611
JPG	C7_P1_W5	0.035171615	0.008022042	0.004826964	-0.011185203	0.006042643	0.015016715
JPG	C7_P1_W5	0.004303088	0.006661628	0.002663188	-0.002687511	0.001037975	0.010589029
JPG	C7_P1_W5	0.036734882	0.052418799	0.003334094	-0.00978643	0.00339151	0.004204289
JPG	C7_P1_W5	0.026135504	0.027696276	0.002990281	-0.008553112	0.003436656	0.004741967
JPG	C7_P1_W5	0.029756837	0.018731403	0.007957813	-0.014441401	0.006447201	0.02294928
JPG	C7_P1_W5	0.001148422	0.003172322	0.002814887	-0.002092423	0.00042675	0.003668133
JPG	C7_P1_W5	0.002252392	0.010594729	0.001358012	-0.000483078	0.000242945	0.075610517
JPG	C7_P1_W5	0.024902282	0.023845037	0.003656045	-0.010153878	0.004208702	0.008852825
JPG	C7_P1_W5	0.004135986	0.002277659	0.002202796	-0.00149144	0.001112593	0.026843111
JPG	C7_P1_W5	0.007162812	0.002479673	0.002645289	-0.000784524	0.002096131	0.024709345
JPG	C7_P1_W5	0.002976022	0.002158933	0.002065363	-0.001062	0.000165975	0.013399379
JPG	C7_P1_W5	0.024620447	0.018407041	0.00734041	-0.013938614	0.006486145	0.017192547
JPG	C7_P1_W5	0.033588295	0.013546944	0.004522343	-0.013080803	0.006605335	0.00502203
JPG	C7_P1_W5	0.017716497	0.016591886	0.003365116	-0.009608183	0.004574912	0.007166543
JPG	C7_P1_W5	0.016995418	0.009200105	0.00338713	-0.010907957	0.005898409	0.006421091
JPG	C7_P1_W5	0.046166958	0.020518094	0.009789422	-0.020300867	0.009549719	0.011334885
JPG	C7_P1_W5	0.000657261	0.001290752	0.001206497	-0.00060252	0.000813922	0.006021801
JPG	C7_P1_W5	0.002705646	0.003428085	0.003135472	-0.003049273	0.00150435	0.023515864
JPG	C7_P1_W5	0.030978207	0.013542913	0.002302772	-0.011933881	0.005878948	0.0226324
JPG	C7_P1_W5	0.00146655	0.018501999	0.001542397	-0.002005099	0.000814928	0.052826232
JPG	C7_P1_W5	0.008166569	0.009040614	0.003033181	-0.002448952	0.002011232	0.018139642
JPG	C7_P1_W5	0.005671131	0.003732987	0.001169099	-0.001731286	0.002158605	0.027036232
JPG	C7_P1_W5	0.005973268	0.003489032	0.003271391	-0.002212579	0.000238945	0.015566411
JPG	C7_P1_W5	0.001389119	0.002959203	0.000712092	-0.001753421	0.001767981	0.034406249
JPG	C7_P1_W5	0.000863663	0.007214292	0.00152923	-0.001254126	0.000698357	0.028289836
JPG	C7_P1_W5	0.00136682	0.0151088	0.0036848	-0.000439331	0.00067512	0.079892597
JPG	C7_P1_W5	0.024501767	0.029455725	0.005125853	-0.013725263	0.006473468	0.025058885
JPG	C7_P1_W5	0.002555387	0.001569638	0.001291771	-0.000217939	0.001469064	0.020601844
JPG	C7_P1_W5	0.004821214	0.011677895	0.001811345	-0.001068331	0.000830494	0.015904778
JPG	C7_P1_W5	0.002419991	0.00933705	0.003009348	-0.003231732	0.000691982	0.010835964
JPG	C7_P1_W5	0.002814973	0.073505925	0.004685635	-0.006788543	0.001919821	0.035356213
JPG	C8_P2_W6	0.002133748	0.003659224	0.002147931	-0.005248761	0.001906467	0.006475304
JPG	C8_P2_W6	0.015687041	0.041135594	0.002582968	-0.007225761	0.002852397	0.023298673
JPG	C8_P2_W6	0.004013631	0.002550059	0.002505056	-0.000675928	0.000413058	0.008664033
JPG	C8_P2_W6	0.005415433	0.002667992	0.001278633	-0.000537499	0.000338414	0.008029031
JPG	C8_P2_W6	0.00708558	0.010217743	0.00066436	-0.002883279	0.001015871	0.013475572
JPG	C8_P2_W6	0.001921731	0.000378338	0.000544087	-0.000626884	0.000802622	0.017893949
JPG	C8_P2_W6	0.006320924	0.004446001	0.000866262	-0.00144686	0.000958178	0.004603881
JPG	C8_P2_W6	0.003087437	0.002752024	0.002787148	-0.001973687	0.000811933	0.015340001
JPG	C8_P2_W6	0.032109692	0.015028257	0.005375297	-0.011914781	0.005605984	0.005425649
JPG	C8_P2_W6	0.021747382	0.011567174	0.003469226	-0.008968402	0.004201729	0.004725033
JPG	C8_P2_W6	0.000651413	0.001304056	0.001485221	-0.001129897	0.000351389	0.006229775
JPG	C8_P2_W6	0.027791902	0.021780369	0.008005533	-0.017724469	0.006733881	0.008860634
JPG	C8_P2_W6	0.002448681	0.003570222	0.001416591	-0.00209797	0.002095615	0.019238611
JPG	C8_P2_W6	0.022316376	0.008483783	0.002998466	-0.009611152	0.005443037	0.022506536
JPG	C8_P2_W6	0.006688325	0.012791219	0.002897439	-0.005239597	0.002215064	0.035819205
JPG	C8_P2_W6	0.025931388	0.017689256	0.003770027	-0.011079693	0.005264523	0.008773262
JPG	C8_P2_W6	0.008132961	0.000780171	0.001748979	-0.000628333	0.000628629	0.004092473
JPG	C8_P2_W6	0.018385332	0.024733051	0.006869543	-0.009569839	0.003676421	0.018415032
JPG	C8_P2_W6	0.004894644	0.002689341	0.002961356	-0.00053722	0.00090854	0.017831319
JPG	C8_P2_W6	0.002612971	0.002032208	0.002225393	-0.000977868	0.000766384	0.00747834
JPG	C8_P2_W6	0.019238657	0.024678473	0.004722716	-0.012223459	0.005884815	0.029542074
JPG	C8_P2_W6	0.027873598	0.02202725	0.003018326	-0.01214555	0.006692195	0.010211818
JPG	C8_P2_W6	0.011155155	0.004155148	0.000779597	-0.00150793	0.003313587	0.015010105
JPG	C8_P2_W6	0.00117991	0.012032449	0.002548574	-0.001215618	8.60E-05	0.024922499
JPG	C8_P2_W6	0.020491754	0.021293535	0.00484642	-0.012089998	0.003505572	0.006694623
JPG	C8_P2_W6	0.002965948	0.001009851	0.002158628	-0.001443286	0.001372806	0.01683484
JPG	C8_P2_W6	0.017151946	0.038510644	0.007050165	-0.01237384	0.004347314	0.015589272
JPG	C8_P2_W6	0.003460378	0.010529434	0.000672182	-0.001031465	0.001111395	0.010194986
JPG	C8_P2_W6	0.016526369	0.022189942	0.009670531	-0.014274706	0.002490411	0.005585034
JPG	C8_P2_W6	0.025902868	0.021176374	0.004596711	-0.013983843	0.005971746	0.01134861
JPG	C8_P2_W6	0.004401883	0.002292271	0.003101809	-0.001635017	0.001237239	0.005410575
JPG	C8_P2_W6	0.012727059	0.029585807	0.006594262	-0.014140881	0.005469798	0.023373698
JPG	C8_P2_W6	0.003716224	0.005137161	0.001516376	-0.0023246	0.001789569	0.024856155
JPG	C8_P2_W6	0.032970638	0.024805735	0.007394916	-0.019216159	0.006646315	0.000710273
JPG	C9_P1_W7	0.006589083	0.040020841	0.002952883	-0.004589117	0.001400839	0.01674454
JPG	C9_P1_W7	0.0253391	0.060648158	0.00465978	-0.008964784	0.003049211	0.007914106
JPG	C9_P1_W7	0.008452734	0.038317113	0.003064075	-0.007211814	0.00292183	0.014255654
JPG	C9_P1_W7	0.002084498	0.037714784	0.002565401	-0.002492963	0.000573097	0.023925987
JPG	C9_P1_W7	0.017045076	0.02699719	0.001097015	-0.005596211	0.002306546	0.006317495
JPG	C9_P1_W7	0.005331002	0.002443897	0.000260904	-0.002065031	0.001203943	0.009510075
JPG	C9_P1_W7	0.003157573	0.011345285	0.002139017	-0.001525134	0.000503684	0.010667201
JPG	C9_P1_W7	0.008462908	0.005535071	0.002039106	-0.000592695	0.000364626	0.007773732
JPG	C9_P1_W7	0.00294519	0.003565886	0.002600291	-0.000892646	0.000449078	0.001444961
JPG	C9_P1_W7	0.021072295	0.025470514	0.003445555	-0.00832817	0.003535315	0.007450254
JPG	C9_P1_W7	0.008742773	0.050450033	0.003845102	-0.006181971	0.002208089	0.007126473
JPG	C9_P1_W7	0.003878068	0.050254783	0.004174944	-0.005539991	0.001913143	0.052661528
JPG	C9_P1_W7	0.013034315	0.029344548	0.003116316	-0.004914012	0.00186433	0.00698961
JPG	C9_P1_W7	0.001011175	0.007222956	0.001171326	-0.002764565	0.001097496	0.013514254
JPG	C9_P1_W7	0.00870892	0.007395755	0.003939561	-0.001391665	0.000379335	0.018539844
JPG	C9_P1_W7	0.011926026	0.043821325	0.003808177	-0.00453779	0.001001072	0.028756669
JPG	C9_P1_W7	0.031293163	0.038446236	0.009448082	-0.020364864	0.00758474	0.006947215
JPG	C9_P1_W7	0.028345494	0.026498979	0.0067184	-0.013930407	0.004967239	0.005351451
JPG	C9_P1_W7	0.017044786	0.03552997	0.004956289	-0.010653065	0.003466327	0.017738224
JPG	C9_P1_W7	0.017219013	0.015093078	0.006286874	-0.013879724	0.007061512	0.011121698
JPG	C9_P1_W7	0.003572309	0.001116526	0.001237778	-0.000583285	0.003015735	0.024048361
JPG	C9_P1_W7	0.024350105	0.050259517	0.004459898	-0.009839818	0.003644541	0.020893444
JPG	C9_P1_W7	0.004847605	0.014327216	0.001831391	-0.001393383	0.00238618	0.04540663
JPG	C9_P1_W7	0.003982793	0.003247447	0.002673258	-0.000904699	0.002638689	0.020621105
JPG	C9_P1_W7	0.000604711	0.009236087	0.002815688	-0.000798371	0.002067094	0.035213437
JPG	C9_P1_W7	0.008206698	0.00767231	0.003506912	-0.004779914	0.003857602	0.014757583
JPG	C9_P1_W7	0.0141324	0.010090484	0.001953208	-0.002830214	0.003789837	0.021520788
JPG	C9_P1_W7	0.031399971	0.050254588	0.009458061	-0.017538564	0.002857214	0.009765141
JPG	C9_P1_W7	0.015398515	0.040950596	0.005808448	-0.008343591	0.003167963	0.017742359
JPG	C9_P1_W7	0.008301011	0.055138273	0.004755844	-0.010616441	0.00456314	0.021755775
JPG	C9_P1_W7	0.003192666	0.143306251	0.003180021	-0.011504286	0.004089353	0.051189527
JPG	C9_P1_W7	0.046492023	0.038552133	0.009532518	-0.021681325	0.010574301	0.008524342
JPG	C9_P1_W7	0.050512033	0.04310394	0.00377399	-0.016429235	0.009502189	0.008800544
JPG	C9_P1_W7	0.00335828	0.005411565	0.002234577	-0.001348585	0.003657457	0.02180613
JPG	C9_P1_W7	0.029782407	0.068276022	0.00467708	-0.016182968	0.003293871	0.012618463
JPG	C9_P1_W7	0.001188391	0.016309513	0.004103766	-0.003986187	0.000985324	0.014674695
JPG	C10_P2_W8	0.015923619	0.020575687	0.003547605	-0.010214327	0.004504195	0.001536228
JPG	C10_P2_W8	0.004769939	0.033853869	0.003490263	-0.005023395	0.001943896	0.008011334
JPG	C10_P2_W8	0.001058165	0.000673274	0.001449775	-0.001280884	0.000923632	0.016797529
JPG	C10_P2_W8	0.007251303	0.010936362	0.001672868	-0.003591405	0.001476732	0.009430718
JPG	C10_P2_W8	0.011740564	0.034405794	0.003446052	-0.010981113	0.004670014	0.006470943
JPG	C10_P2_W8	0.00250936	0.001928043	0.002122717	-0.000418811	0.000180902	0.018278109
JPG	C10_P2_W8	0.01255603	0.014159273	0.004644075	-0.008610382	0.003310193	0.010920509
JPG	C10_P2_W8	0.010078166	0.036226033	0.006644871	-0.011797415	0.004846871	0.024702152
JPG	C10_P2_W8	0.006987424	0.007293983	0.002459066	-0.003107252	0.00150441	0.0092913
JPG	C10_P2_W8	0.001091452	0.003250211	0.002452493	-0.000505081	2.58E-05	0.005354761
JPG	C10_P2_W8	0.005250775	0.033096396	0.002880971	-0.007453228	0.003336372	0.005869677
JPG	C10_P2_W8	0.012707616	0.015795895	0.005498839	-0.011591477	0.004756807	0.004194796
JPG	C10_P2_W8	0.00811991	0.020614769	0.004815634	-0.00838883	0.00295167	0.006453997
JPG	C10_P2_W8	0.041800386	0.031177193	0.00610886	-0.016194476	0.007578222	0.003750668
JPG	C10_P2_W8	0.006239482	0.030811176	0.004235332	-0.006252994	0.002477565	0.030093618
JPG	C10_P2_W8	0.011852779	0.019428001	0.001064428	-0.005980757	0.002440784	0.015001813
JPG	C10_P2_W8	0.001534112	0.002268622	0.003456297	-0.002409052	0.001072607	0.016972811
JPG	C10_P2_W8	0.012267243	0.031764329	0.005148084	-0.009025113	0.003672158	0.021338449
JPG	C10_P2_W8	0.002211046	0.001363129	0.001001115	-0.000860291	0.000255173	0.004834948
JPG	C10_P2_W8	0.0162535	0.024883829	0.002243077	-0.011292326	0.004464356	0.024043076
JPG	C10_P2_W8	0.00268968	0.007310864	0.001780069	-0.001587762	0.000931625	0.028396968
JPG	C10_P2_W8	0.003194966	0.003944647	0.003361238	-0.001490571	0.000723456	0.008928949
JPG	C10_P2_W8	0.019944605	0.013138469	0.003806292	-0.012232828	0.005639008	0.009479977
JPG	C10_P2_W8	0.001660798	0.009143754	0.003979205	-0.002194113	0.000547604	0.039787635
JPG	C10_P2_W8	0.014402639	0.034425168	0.006517656	-0.014093426	0.006352014	0.035916751
JPG	C10_P2_W8	0.015161642	0.026335154	0.006187929	-0.008056789	0.002255307	0.02786973
JPG	C10_P2_W8	0.002068303	0.012559576	0.002741579	-0.000703093	0.001554941	0.057632636
JPG	C10_P2_W8	0.000955127	0.006715746	0.00219245	-0.000215283	0.001110649	0.036253463
JPG	C10_P2_W8	0.015390681	0.037384221	0.011267692	-0.018529123	0.00548673	0.017280902
JPG	C10_P2_W8	0.015529582	0.035709	0.007942364	-0.013919457	0.003230857	0.042228377
JPG	C10_P2_W8	0.029888314	0.047288968	0.010731532	-0.020759486	0.007766413	0.023571849
JPG	C10_P2_W8	0.000876704	0.003590285	0.002024921	-0.002609722	0.005468026	0.054265094
JPG	C10_P2_W8	0.010954744	0.051324528	0.005727601	-0.016878518	0.00831304	0.045066026
JPG	C10_P2_W8	0.042251213	0.052182644	0.01240244	-0.027670668	0.009373902	0.005422567
JPG CC	C2_P1_W1	0.012716632	0.003503565	0.005008442	-0.008992252	0.00420389	-1.417532014
JPG CC	C2_P1_W1	0.036653456	0.001016804	0.002708621	-0.005262841	0.004180837	-0.017592469
JPG CC	C2_P1_W1	0.008111649	0.003737015	0.000683072	-0.002716003	0.001719389	-0.062884985
JPG CC	C2_P1_W1	0.018349855	0.001542273	0.000320786	-0.001124675	0.001075386	-0.005839508
JPG CC	C2_P1_W1	0.087106917	0.006394314	0.012286977	-0.024513973	0.016823729	-0.038275755
JPG CC	C2_P1_W1	0.106805678	0.002934888	0.011761312	-0.022908834	0.015318241	-0.030032628
JPG CC	C2_P1_W1	0.110756873	0.004505651	0.01209117	-0.023847328	0.016642716	-0.088529126
JPG CC	C2_P1_W1	0.090185624	0.004933896	0.011032554	-0.02177017	0.015421385	-0.031218219
JPG CC	C2_P1_W1	0.12099799	0.00305148	0.008862536	-0.020016571	0.015741257	-0.14087873
JPG CC	C2_P1_W1	0.046722242	0.001659529	0.002176785	-0.004545677	0.003580904	-0.033852013
JPG CC	C2_P1_W1	0.061265491	0.004433407	0.009297264	-0.018893515	0.012472384	-0.040175554
JPG CC	C2_P1_W1	0.083290489	0.003936664	0.010179324	-0.021473697	0.015118813	-0.058048033
JPG CC	C2_P1_W1	0.013122944	0.001712402	0.000288814	-0.002045932	0.001630655	-0.021668065
JPG CC	C2_P1_W1	0.090263808	0.004416624	0.010689529	-0.021685975	0.01433272	-0.105216176
JPG CC	C2_P1_W1	0.026142674	0.00132398	0.00245685	-0.003997847	0.003511204	-0.00862018
JPG CC	C2_P1_W1	0.00829121	0.001251189	0.000995756	-0.000369363	0.000366629	-0.028930954
JPG CC	C2_P1_W1	0.013093487	0.001711094	0.00372903	-0.005093125	0.003809847	0.259866633
JPG CC	C2_P1_W1	0.027656956	0.001101181	0.002705974	-0.004948932	0.003619127	-0.018745863
JPG CC	C2_P1_W1	0.028466948	0.001028355	0.002818669	-0.006689747	0.005312446	-0.039648033
JPG CC	C2_P1_W1	0.039905458	0.008905165	0.009796561	-0.02001217	0.014553944	-0.23398553
JPG CC	C2_P1_W1	0.10914821	0.010503438	0.020347756	-0.039040244	0.026404653	4.226733052
JPG CC	C2_P1_W1	0.058394362	0.003515134	0.003855217	-0.006124598	0.003751396	-0.053034119
JPG CC	C2_P1_W1	0.021994204	0.002157212	0.003650987	-0.004964418	0.002953328	-0.066879496
JPG CC	C2_P1_W1	0.089384034	0.005716167	0.012698403	-0.025963003	0.017556045	0.36539596
JPG CC	C2_P1_W1	0.012047163	0.000471499	0.001248952	-0.002758612	0.003026721	-0.054037179
JPG CC	C2_P1_W1	0.029097988	0.003724224	0.00267242	-0.005537	0.004089986	-1.465577903
JPG CC	C2_P1_W1	0.181359608	0.001982044	0.014398382	-0.029386271	0.022156043	0.101427639
JPG CC	C2_P1_W1	0.095253129	0.005434883	0.013821015	-0.026461358	0.01883941	0.083018675
JPG CC	C2_P1_W1	0.138674325	0.003026107	0.011398928	-0.02337984	0.020539157	1.242528647
JPG CC	C2_P1_W1	0.021873124	0.001871337	0.004379434	-0.005837994	0.004494046	-0.407257964
JPG CC	C2_P1_W1	0.041959971	0.000497667	0.003458296	-0.007401605	0.005891482	-0.187993206
JPG CC	C2_P1_W1	0.019755977	0.002850026	0.004896825	-0.009196851	0.006535562	0.120932095
JPG CC	C2_P1_W1	0.008331546	0.000883292	0.004806981	-0.007550007	0.005306447	0.094785856
JPG CC	C2_P1_W1	0.072869428	0.007771691	0.014797835	-0.028884433	0.019029543	0.073788701
JPG CC	C2_P1_W1	0.050720881	0.003530339	0.005687794	-0.010253573	0.008341562	0.041868741
JPG CC	C2_P1_W1	0.178885461	0.005956779	0.011295442	-0.024857397	0.022483327	0.216140571
JPG CC	C3_P2_W2	0.001611089	0.000959711	0.003041048	-0.006546192	0.002512265	-0.028416768
JPG CC	C3_P2_W2	0.040566867	0.007232454	0.008163781	-0.018782758	0.012544968	-0.034174226
JPG CC	C3_P2_W2	0.036402858	0.006994352	0.004223899	-0.010864118	0.006464125	-0.030856355
JPG CC	C3_P2_W2	0.051283451	0.005118599	0.009169983	-0.019527706	0.012188369	-0.026510676
JPG CC	C3_P2_W2	0.027019673	0.014079389	0.008534696	-0.018836021	0.01202525	-0.077076336
JPG CC	C3_P2_W2	0.010986403	0.000859516	0.000391819	-0.000474594	0.000205061	-0.004643051
JPG CC	C3_P2_W2	0.047560743	0.007780463	0.010678928	-0.022665185	0.013868271	-0.048588705
JPG CC	C3_P2_W2	0.041942868	0.011632085	0.009713072	-0.021006974	0.012690365	-0.040373504
JPG CC	C3_P2_W2	0.024378622	0.000846363	0.001606807	-0.002901632	0.002170479	-0.004211667
JPG CC	C3_P2_W2	0.007118223	0.001716422	0.001764623	-0.002240038	0.001701159	-0.033692853
JPG CC	C3_P2_W2	0.024439727	0.007870621	0.00532256	-0.003547119	0.000227212	-0.131985301
JPG CC	C3_P2_W2	0.034870936	0.011522845	0.006131773	-0.014128158	0.007138153	-0.030531156
JPG CC	C3_P2_W2	0.008788346	0.003226732	0.001520105	-0.001686879	0.001474578	-0.028004736
JPG CC	C3_P2_W2	0.052855427	0.001620116	0.000651888	-0.001084993	0.000777903	-0.007923604
JPG CC	C3_P2_W2	0.006437773	0.000593349	0.000417754	-0.001171498	0.000729337	-0.009674183
JPG CC	C3_P2_W2	0.087899889	0.005009989	0.013398144	-0.025523301	0.017372685	-0.025849055
JPG CC	C3_P2_W2	0.054283284	0.009283702	0.009864276	-0.02161493	0.014488472	-0.050715566
JPG CC	C3_P2_W2	0.006972922	0.000780175	0.001646136	-0.001239834	0.001223496	-0.011256995
JPG CC	C3_P2_W2	0.05365324	0.010301314	0.007327935	-0.017463604	0.010262234	-0.038877979
JPG CC	C3_P2_W2	0.070100413	0.006223378	0.012324057	-0.024082507	0.015526988	-0.06883298
JPG CC	C3_P2_W2	0.090219188	0.005726334	0.011045286	-0.023618102	0.01556157	-0.053052678
JPG CC	C3_P2_W2	0.074301617	0.004679955	0.010245833	-0.020861228	0.014875347	-0.033764809
JPG CC	C3_P2_W2	0.086026144	0.001890432	0.013193732	-0.024017383	0.018490323	1.667268827
JPG CC	C3_P2_W2	0.014204291	0.002476419	0.001284692	-0.002295075	0.00165885	-0.021592078
JPG CC	C3_P2_W2	0.00194116	0.001789391	0.000485734	-0.000825488	0.000348089	-0.009414413
JPG CC	C3_P2_W2	0.042771611	0.000834938	0.003042372	-0.007628493	0.006167085	-0.02661543
JPG CC	C3_P2_W2	0.010844433	0.001600155	0.001390246	-0.003464449	0.001951606	-0.004114891
JPG CC	C3_P2_W2	0.004921769	0.000959653	0.000941893	-0.001776942	0.001273424	-0.017907993
JPG CC	C3_P2_W2	0.028048604	0.012132895	0.008928792	-0.018809372	0.009631522	-0.034331918
JPG CC	C3_P2_W2	0.018193856	0.000731587	0.001287806	-0.00196032	0.001490364	-0.013290046
JPG CC	C3_P2_W2	0.073168729	0.00584252	0.010393285	-0.0231248	0.015819692	-0.058579024
JPG CC	C3_P2_W2	0.00375679	0.005629491	0.002207151	-0.005039811	0.002899089	-0.13689033
JPG CC	C3_P2_W2	0.03034328	0.005043146	0.005503988	-0.013890411	0.009567889	-0.092718586
JPG CC	C3_P2_W2	0.088570748	0.003382725	0.012557681	-0.024459862	0.017278454	-0.106445926
JPG CC	C4_P1_W2	0.009443117	0.00366711	0.000736982	-0.002686616	0.002631681	-0.038820729
JPG CC	C4_P1_W2	0.044552908	0.004966042	0.008722299	-0.018118391	0.012382813	-0.029673677
JPG CC	C4_P1_W2	0.031593021	0.009132067	0.008281298	-0.016721251	0.011244541	-0.03792174
JPG CC	C4_P1_W2	0.048153227	0.01625201	0.014175132	-0.027984486	0.017458973	-0.041004348
JPG CC	C4_P1_W2	0.009429498	0.00200141	0.001427733	-0.002554924	0.001977522	-0.004739929
JPG CC	C4_P1_W2	0.062885917	0.004312662	0.008810939	-0.018372359	0.012752354	-0.04305847
JPG CC	C4_P1_W2	0.006024005	0.001716461	0.000835392	-0.002764206	0.001600733	-0.009086308
JPG CC	C4_P1_W2	0.011985934	0.001726445	0.000526578	-0.00149833	0.000709746	-0.012062035
JPG CC	C4_P1_W2	0.071238516	0.007246777	0.010075098	-0.021434241	0.013832371	-0.026517419
JPG CC	C4_P1_W2	0.015496329	0.001390764	0.002506749	-0.003435571	0.002223383	-0.014716516
JPG CC	C4_P1_W2	0.019110007	0.017327342	0.005262333	-0.010684134	0.005620825	-0.006684643
JPG CC	C4_P1_W2	0.0468192	0.007956428	0.00738708	-0.018023806	0.011910033	-0.039687082
JPG CC	C4_P1_W2	0.029302301	0.003570226	0.005260763	-0.011161211	0.0072662	-0.020719663
JPG CC	C4_P1_W2	0.015513438	0.001580492	0.002753558	-0.005570239	0.003643809	-0.011950329
JPG CC	C4_P1_W2	0.00848777	0.000808333	0.000472287	-0.001049982	0.000693757	-0.007039543
JPG CC	C4_P1_W2	0.050343422	0.010765402	0.008818206	-0.020493508	0.013148351	-0.04167609
JPG CC	C4_P1_W2	0.016526579	0.005549647	0.001973872	-0.003779975	0.003754406	-0.053101258
JPG CC	C4_P1_W2	0.013562905	0.002259193	0.001372149	-0.005109121	0.003497553	-0.025042384
JPG CC	C4_P1_W2	0.065651467	0.003438503	0.008732853	-0.019752499	0.013559834	-0.049251252
JPG CC	C4_P1_W2	0.009519152	0.000777974	0.000379044	-0.002023861	0.001571829	-0.014112355
JPG CC	C4_P1_W2	0.005121406	0.000624784	0.000577351	-0.000423564	0.000425623	-0.052358982
JPG CC	C4_P1_W2	0.048798228	0.007302134	0.009802271	-0.020074222	0.013792495	-0.03164614
JPG CC	C4_P1_W2	0.058441401	0.00602695	0.004232872	-0.015177995	0.011966688	-0.162855967
JPG CC	C4_P1_W2	0.011941914	0.001287282	0.001429533	-0.000811215	0.000351583	-0.088314871
JPG CC	C4_P1_W2	0.005408543	0.002363118	0.001360591	-0.002778104	0.001829485	-0.007631594
JPG CC	C4_P1_W2	0.007163112	0.00272195	0.001107461	-0.002213532	0.001610752	-0.010649879
JPG CC	C4_P1_W2	0.005513042	0.00084725	0.002172048	-0.002402389	0.000801316	-0.362972041
JPG CC	C4_P1_W2	0.077878394	0.002601107	0.012911054	-0.02392504	0.017668147	-0.072612505
JPG CC	C4_P1_W2	0.015802381	0.001797392	0.003663373	-0.004918161	0.002629527	-0.038796374
JPG CC	C4_P1_W2	0.010118248	0.001508084	0.001609768	-0.002868621	0.001871825	-0.016566433
JPG CC	C4_P1_W2	0.02075752	0.005749487	0.004774649	-0.011044148	0.007798504	-0.033826442
JPG CC	C4_P1_W2	0.005570166	0.003137857	0.002094951	-0.003310226	0.001903082	-0.022802694
JPG CC	C4_P1_W2	0.004953603	0.004508459	0.001927687	-0.002041462	0.001129047	-0.02746208
JPG CC	C4_P1_W2	0.022245577	0.019763899	0.004783394	-0.01122353	0.006505109	-0.057665246
JPG CC	C4_P1_W2	0.004627452	0.000427275	0.00276313	-0.003755988	0.001448834	-0.418933804
JPG CC	C4_P1_W2	0.028102859	0.012485753	0.00839244	-0.017086194	0.011094581	-0.045268716
JPG CC	C5_P1_W3	1.10E-05	0.000661624	0.00069991	-0.000226785	0.000245933	-0.01308504
JPG CC	C5_P1_W3	0.039983756	0.008210143	0.00759001	-0.01724399	0.011377409	-0.032959552
JPG CC	C5_P1_W3	0.001996949	0.000907309	0.001725045	-0.001785126	0.001332005	-0.002534881
JPG CC	C5_P1_W3	0.016350794	0.020496396	0.004951186	-0.009887168	0.005573081	-0.015300582
JPG CC	C5_P1_W3	0.006084942	0.002286341	0.000328504	-0.001315296	0.000877286	-0.008647108
JPG CC	C5_P1_W3	0.025947127	0.006702349	0.006790986	-0.014595795	0.00954331	-0.02599039
JPG CC	C5_P1_W3	0.031251218	0.009447985	0.007147041	-0.015475308	0.009717952	-0.024871228
JPG CC	C5_P1_W3	0.003245589	0.000473398	0.00056682	-0.000341787	0.000317204	-0.003485606
JPG CC	C5_P1_W3	0.032106779	0.010673265	0.007255031	-0.015377129	0.009833933	-0.025648287
JPG CC	C5_P1_W3	0.019778941	0.005512653	0.005945805	-0.011655605	0.007786584	-0.019469684
JPG CC	C5_P1_W3	0.012376798	0.033133118	0.001290684	-0.003828975	0.002489964	-0.021182679
JPG CC	C5_P1_W3	0.007942935	0.011642911	0.005561632	-0.010717516	0.007141863	-0.015426933
JPG CC	C5_P1_W3	0.033240852	0.00966996	0.005391116	-0.016334179	0.010365893	-0.045876861
JPG CC	C5_P1_W3	0.012561963	0.00235313	0.002827186	-0.006646293	0.004591293	-0.017999017
JPG CC	C5_P1_W3	0.033462571	0.008356275	0.008319092	-0.017342497	0.011091922	-0.024102838
JPG CC	C5_P1_W3	0.002574767	0.001132325	0.000783515	-0.00080777	0.000628974	-0.011957278
JPG CC	C5_P1_W3	0.005777492	0.001790725	0.001830352	-0.003216216	0.001953382	-0.015015512
JPG CC	C5_P1_W3	0.034739327	0.008845606	0.008426927	-0.018458238	0.011865379	-0.028792096
JPG CC	C5_P1_W3	0.004459024	0.001047367	0.001017209	-0.000765828	0.001008461	-0.010821579
JPG CC	C5_P1_W3	0.006898369	0.002183394	0.00118191	-0.002235419	0.002233485	-0.033125201
JPG CC	C5_P1_W3	0.002524444	0.00091737	0.000574834	-0.000608322	0.000417693	-0.011235621
JPG CC	C5_P1_W3	0.013763275	0.003378661	0.003564347	-0.005438847	0.003705453	-0.003812102
JPG CC	C5_P1_W3	0.029932309	0.007997869	0.007074512	-0.014718515	0.010010746	-0.043102685
JPG CC	C5_P1_W3	0.023864865	0.004340313	0.001856543	-0.006616997	0.005196227	-0.109378077
JPG CC	C5_P1_W3	0.004356177	0.00513547	0.003066714	-0.003604634	0.001934517	-0.023996262
JPG CC	C5_P1_W3	0.019092733	0.015641301	0.005266312	-0.014555662	0.008479018	-0.065623178
JPG CC	C5_P1_W3	0.045603155	0.007583502	0.007813019	-0.018471092	0.012970845	-0.108804688
JPG CC	C5_P1_W3	0.009031739	0.00157445	0.001225361	-0.002254323	0.001345529	-0.043832305
JPG CC	C5_P1_W3	0.042498741	0.008388639	0.007700913	-0.018251234	0.012370576	-0.088066066
JPG CC	C5_P1_W3	0.016682687	0.012662888	0.003848517	-0.010243784	0.006897264	-0.046467712
JPG CC	C5_P1_W3	0.000344117	0.002404312	0.001029161	-0.00015185	0.000214196	-0.019097016
JPG CC	C5_P1_W3	0.021926459	0.022457409	0.006942147	-0.015845549	0.007685346	0.121898199
JPG CC	C5_P1_W3	0.003451049	0.005562869	0.001312811	-0.002173324	0.000724453	0.030083388
JPG CC	C5_P1_W3	0.005697431	0.00883359	0.002562375	-0.003243225	0.001702959	-0.19425169
JPG CC	C5_P1_W3	0.002341461	0.000368476	0.002759878	-0.00354944	0.001721526	0.07856958
JPG CC	C5_P1_W3	0.014704835	0.040022859	0.004215365	-0.011986327	0.00632413	-0.202078374
JPG CC	C6_P2_W4	0.02927194	0.010839344	0.006813167	-0.014847657	0.008806239	-0.028439354
JPG CC	C6_P2_W4	0.002431258	0.004001832	0.001588383	-0.002168767	0.001151964	-0.003587221
JPG CC	C6_P2_W4	0.018080864	0.021504089	0.005895441	-0.010700442	0.005648513	-0.008653673
JPG CC	C6_P2_W4	0.0221506	0.00997106	0.005773366	-0.011401434	0.006992811	-0.013126459
JPG CC	C6_P2_W4	0.014402811	0.01756993	0.006272849	-0.013038541	0.007354533	-0.018295372
JPG CC	C6_P2_W4	0.004255989	0.003200588	0.002117535	-0.004456451	0.00264003	-0.006145134
JPG CC	C6_P2_W4	0.019127864	0.015636325	0.005217691	-0.010829787	0.005606362	-0.011488894
JPG CC	C6_P2_W4	0.012678626	0.016422563	0.004121815	-0.008613749	0.004759003	-0.013740452
JPG CC	C6_P2_W4	0.004280569	0.001768453	0.001304025	-0.002295042	0.001290757	-0.001168467
JPG CC	C6_P2_W4	0.02701668	0.010639209	0.007096312	-0.014864632	0.009093353	-0.019204266
JPG CC	C6_P2_W4	0.000519373	0.001349394	0.000601231	-0.000414698	0.000287812	-0.004628031
JPG CC	C6_P2_W4	0.024922863	0.015098919	0.006928825	-0.014814824	0.008260659	-0.025700569
JPG CC	C6_P2_W4	0.003054161	0.003601364	0.00057297	-0.001249213	0.000810834	-0.015808321
JPG CC	C6_P2_W4	0.003111018	0.001916764	0.001359493	-0.002368607	0.001334399	-0.005543915
JPG CC	C6_P2_W4	0.013227046	0.014503953	0.004578766	-0.01009917	0.006039157	-0.01608829
JPG CC	C6_P2_W4	0.003878329	0.000561835	0.000446415	-0.000398367	0.000151084	-0.001962941
JPG CC	C6_P2_W4	0.054640812	0.013119791	0.010815482	-0.023920486	0.015777556	-0.041484935
JPG CC	C6_P2_W4	0.022684332	0.021654116	0.004993412	-0.009052117	0.00519447	-0.008497799
JPG CC	C6_P2_W4	0.045476543	0.029910087	0.010057094	-0.021722914	0.012239447	-0.032501678
JPG CC	C6_P2_W4	0.003069865	0.001197183	0.000374263	-0.001040525	3.59E-05	-0.004096671
JPG CC	C6_P2_W4	0.031751345	0.018021482	0.008259623	-0.016182341	0.009640675	-0.020838265
JPG CC	C6_P2_W4	0.003960028	0.001413068	0.000518118	-0.001629303	0.000988572	-0.004569726
JPG CC	C6_P2_W4	0.007230629	0.002093512	0.001009715	-0.004157456	0.002651455	-0.026221549
JPG CC	C6_P2_W4	0.009349903	0.0171316	0.004774651	-0.008113681	0.005055857	-0.008114105
JPG CC	C6_P2_W4	0.016086801	0.013985704	0.006256867	-0.011122955	0.007215798	-0.021113637
JPG CC	C6_P2_W4	0.006097708	0.001679336	0.00276193	-0.003376872	0.002213396	-0.004287218
JPG CC	C6_P2_W4	0.015827152	0.016302168	0.005254581	-0.01016955	0.005983533	-0.017954678
JPG CC	C6_P2_W4	0.0358498	0.034976058	0.009801214	-0.020372067	0.011290956	-0.02437855
JPG CC	C6_P2_W4	0.007300365	0.004194677	0.001997358	-0.003412611	0.001029282	-0.024308019
JPG CC	C6_P2_W4	0.007056067	0.002655709	0.003444038	-0.003998897	0.00203054	-0.033771879
JPG CC	C6_P2_W4	0.034634125	0.0102694	0.003789524	-0.013070715	0.008818693	-0.057801011
JPG CC	C6_P2_W4	0.019591872	0.017282556	0.007981404	-0.015696803	0.007739166	-0.131124591
JPG CC	C6_P2_W4	0.013000251	0.022155407	0.007096196	-0.0131979	0.007410973	-0.032057474
JPG CC	C6_P2_W4	0.016183054	0.00369863	0.004807468	-0.00552	0.002519497	-0.064200134
JPG CC	C7_P1_W5	0.001326915	0.005888738	0.000793048	-0.002011193	0.001235328	-0.008589714
JPG CC	C7_P1_W5	0.006100015	0.002715484	0.001316348	-0.001293005	0.000669364	-0.008508115
JPG CC	C7_P1_W5	0.013069397	0.018702418	0.004954589	-0.010439923	0.006180868	-0.017210194
JPG CC	C7_P1_W5	0.001244871	0.009558438	0.000738202	-0.000440664	0.000535601	-0.00876078
JPG CC	C7_P1_W5	0.002166633	0.001959656	0.001157071	-0.000747485	0.000705659	-0.01078614
JPG CC	C7_P1_W5	0.031257042	0.006319732	0.006162195	-0.012742556	0.008748043	-0.019731951
JPG CC	C7_P1_W5	0.004230099	0.005197347	0.001773074	-0.002398734	0.001436335	-0.004229631
JPG CC	C7_P1_W5	0.03601266	0.042985286	0.005791731	-0.011005896	0.005686752	-0.010485771
JPG CC	C7_P1_W5	0.024346709	0.019973427	0.004571104	-0.009595918	0.005453003	-0.011756382
JPG CC	C7_P1_W5	0.028118753	0.013583391	0.007978073	-0.015273724	0.009133441	-0.011206038
JPG CC	C7_P1_W5	0.000178972	0.000746225	0.001550665	-0.001498262	0.000548671	-0.007605806
JPG CC	C7_P1_W5	0.000657983	0.009744095	0.001147287	-0.000554277	0.000349121	-0.008616854
JPG CC	C7_P1_W5	0.023733859	0.01765491	0.005038561	-0.01113154	0.006425041	-0.015939947
JPG CC	C7_P1_W5	0.003146012	0.001682542	0.001233636	-0.001463684	0.000587941	-0.009607398
JPG CC	C7_P1_W5	0.006681289	0.002493944	0.002530775	-0.00165539	0.001638703	-0.036564783
JPG CC	C7_P1_W5	0.001590802	0.001914674	0.000857531	-0.000304508	0.000221825	-0.00753151
JPG CC	C7_P1_W5	0.020180223	0.014225683	0.007377082	-0.01465311	0.008939583	-0.017054604
JPG CC	C7_P1_W5	0.032947625	0.010723552	0.006592222	-0.014790206	0.009643423	-0.024525226
JPG CC	C7_P1_W5	0.015572829	0.012195161	0.004402666	-0.010645922	0.006704889	-0.020384637
JPG CC	C7_P1_W5	0.014095058	0.007685978	0.0057286	-0.012905736	0.008862496	-0.030243526
JPG CC	C7_P1_W5	0.037883107	0.017596091	0.012460445	-0.02269626	0.014444378	-0.028637272
JPG CC	C7_P1_W5	0.000731122	0.001111122	0.001169558	-0.001014453	0.000716083	-0.014991993
JPG CC	C7_P1_W5	0.00237944	0.002967031	0.001717581	-0.002918641	0.001444891	-0.001672558
JPG CC	C7_P1_W5	0.026196404	0.01089714	0.005014315	-0.014216824	0.008640723	-0.044671955
JPG CC	C7_P1_W5	0.000397208	0.012172838	0.00304213	-0.002249257	0.001346866	-0.017144079
JPG CC	C7_P1_W5	0.006174463	0.008049808	0.001680395	-0.003414497	0.002161922	-0.050045273
JPG CC	C7_P1_W5	0.004824505	0.003087302	0.002505763	-0.002260981	0.001633577	-0.042552388
JPG CC	C7_P1_W5	0.007109023	0.002050921	0.003597976	-0.001883191	0.001197448	-0.029966485
JPG CC	C7_P1_W5	0.001056732	0.001846687	0.003263254	-0.001795098	0.001118196	-0.037737443
JPG CC	C7_P1_W5	0.002055314	0.004440854	0.001566476	-0.001719589	0.000950432	-0.021685179
JPG CC	C7_P1_W5	0.0016663	0.012573085	0.004584173	-0.000703569	0.000479179	-0.06283251
JPG CC	C7_P1_W5	0.025680204	0.025286682	0.005229614	-0.014929833	0.008245741	-0.271372037
JPG CC	C7_P1_W5	0.002117594	0.001155573	0.001570991	-0.000482969	0.000581565	-0.142721837
JPG CC	C7_P1_W5	0.004030891	0.008368487	0.002904257	-0.001179306	0.000846731	-0.040665997
JPG CC	C7_P1_W5	0.00360325	0.005144045	0.003643231	-0.003160193	0.000882943	-0.048578555
JPG CC	C7_P1_W5	0.005770857	0.065319232	0.004679346	-0.007048532	0.002842237	-0.058956759
JPG CC	C8_P2_W6	0.002250653	0.002568399	0.002584806	-0.005193155	0.002833033	-0.011021802
JPG CC	C8_P2_W6	0.012671989	0.031517749	0.00414612	-0.007993536	0.004671602	-0.011848196
JPG CC	C8_P2_W6	0.003170145	0.001829787	0.001628339	-0.000256896	0.000377303	-0.0193823
JPG CC	C8_P2_W6	0.004698521	0.00208645	0.000118975	-0.000742186	0.000700123	-0.006150261
JPG CC	C8_P2_W6	0.002949294	0.008933976	0.001378178	-0.003849611	0.001932741	-0.012547292
JPG CC	C8_P2_W6	0.002269679	0.000577866	0.00117437	-0.000217821	0.000294992	-0.009386768
JPG CC	C8_P2_W6	0.003666438	0.003421192	0.000658507	-0.001865466	0.001379959	-0.016098455
JPG CC	C8_P2_W6	0.002099088	0.002366623	0.00166462	-0.001859423	0.001195169	-0.008149735
JPG CC	C8_P2_W6	0.029407972	0.011366019	0.006655478	-0.013274264	0.008416913	-0.01434764
JPG CC	C8_P2_W6	0.021082946	0.008791871	0.0049893	-0.010334156	0.00648507	-0.012257173
JPG CC	C8_P2_W6	0.000658071	0.001027462	0.001007822	-0.000761421	0.000357348	-0.003785372
JPG CC	C8_P2_W6	0.021528989	0.01793018	0.010191526	-0.020130771	0.010606774	-0.024869399
JPG CC	C8_P2_W6	0.002618106	0.003592097	0.00115107	-0.002580995	0.001799836	-0.036731581
JPG CC	C8_P2_W6	0.023335716	0.007138586	0.003502794	-0.010826437	0.007062969	-0.027970706
JPG CC	C8_P2_W6	0.007885933	0.009415229	0.002718717	-0.004921768	0.002722585	-0.007093698
JPG CC	C8_P2_W6	0.023919245	0.013056625	0.005165452	-0.012410659	0.007740803	-0.021794556
JPG CC	C8_P2_W6	0.007931283	0.000539593	0.000983158	-0.000457806	0.000435554	-0.012454315
JPG CC	C8_P2_W6	0.019239234	0.018397751	0.005875763	-0.009303014	0.005210388	-0.002356598
JPG CC	C8_P2_W6	0.002126745	0.002187325	0.000387337	-0.000746676	0.000434369	-0.017504769
JPG CC	C8_P2_W6	0.000310867	0.002099525	0.001719245	-0.001177648	0.001252192	-0.026665398
JPG CC	C8_P2_W6	0.018591724	0.01937911	0.004720211	-0.013051662	0.007902602	-0.043321297
JPG CC	C8_P2_W6	0.026367152	0.017070153	0.004476034	-0.013790452	0.009182369	-0.066598958
JPG CC	C8_P2_W6	0.007743439	0.003214385	0.001099419	-0.00227369	0.002672696	-0.196560149
JPG CC	C8_P2_W6	0.002703872	0.007718918	0.002776154	-0.000641925	0.000337343	-0.037458217
JPG CC	C8_P2_W6	0.019240498	0.01745181	0.007647392	-0.013400398	0.006649306	-0.033215445
JPG CC	C8_P2_W6	0.00147084	0.000774705	0.003316101	-0.001243448	0.000148363	-0.055462376
JPG CC	C8_P2_W6	0.017362741	0.029260673	0.007253337	-0.012307728	0.006266382	-0.043685888
JPG CC	C8_P2_W6	0.002842472	0.007182081	0.002183342	-0.001240198	0.000668302	-0.052654475
JPG CC	C8_P2_W6	0.015180108	0.018600201	0.009619981	-0.014229307	0.00479691	0.431518979
JPG CC	C8_P2_W6	0.0236217	0.017783564	0.006913098	-0.016007444	0.008623837	-0.261921239
JPG CC	C8_P2_W6	0.001633409	0.002100685	0.002567282	-0.00140645	0.00070969	-0.185226104
JPG CC	C8_P2_W6	0.012457202	0.025331276	0.007081991	-0.015186014	0.00624154	0.119886987
JPG CC	C8_P2_W6	0.002373357	0.003374133	0.002140146	-0.00215574	0.001146032	-0.136673215
JPG CC	C8_P2_W6	0.030891875	0.019732645	0.009497208	-0.021306302	0.011111965	0.036801562
JPG CC	C9_P1_W7	0.006655526	0.030996333	0.003778698	-0.005288764	0.001974845	-0.015874444
JPG CC	C9_P1_W7	0.025214745	0.047405908	0.006334116	-0.009842887	0.005121709	-0.013794428
JPG CC	C9_P1_W7	0.005818661	0.031906452	0.003674688	-0.008151337	0.00460375	-0.017180636
JPG CC	C9_P1_W7	0.00160814	0.031321063	0.002581354	-0.002994195	0.001038275	-0.007166536
JPG CC	C9_P1_W7	0.016802751	0.022314447	0.002101674	-0.005989454	0.003527109	-0.020393759
JPG CC	C9_P1_W7	0.005566088	0.001707601	0.000910684	-0.002413761	0.001822316	-0.009254846
JPG CC	C9_P1_W7	0.00278799	0.010160554	0.001569016	-0.001941707	0.001067591	-0.011851883
JPG CC	C9_P1_W7	0.007183958	0.00702644	0.000179866	-0.000349702	0.00024273	-0.002127006
JPG CC	C9_P1_W7	0.003245402	0.003115735	0.001282303	-0.000586101	0.000451936	-0.011064754
JPG CC	C9_P1_W7	0.020052289	0.019091162	0.004473838	-0.009376101	0.005598436	-0.016647716
JPG CC	C9_P1_W7	0.007356182	0.038811862	0.004012169	-0.00654974	0.003791389	-0.007102149
JPG CC	C9_P1_W7	0.003457957	0.037366036	0.003702484	-0.005880232	0.002788397	-0.006455396
JPG CC	C9_P1_W7	0.013144545	0.022393604	0.002824614	-0.004790172	0.002639508	-0.007261408
JPG CC	C9_P1_W7	0.002156667	0.004305457	0.001803743	-0.003674345	0.002125675	-0.003583885
JPG CC	C9_P1_W7	0.005633144	0.006761459	0.001313899	-0.002117046	0.001005005	-0.016702709
JPG CC	C9_P1_W7	0.010304761	0.034226166	0.004875668	-0.005049829	0.002445147	-0.016702782
JPG CC	C9_P1_W7	0.032003928	0.029278144	0.012057928	-0.021795042	0.011950775	-0.011453246
JPG CC	C9_P1_W7	0.026621108	0.01928512	0.008369171	-0.015014686	0.008467942	-0.009140396
JPG CC	C9_P1_W7	0.01641046	0.026588388	0.007696858	-0.01167666	0.006339432	-0.007376615
JPG CC	C9_P1_W7	0.017002435	0.012441225	0.00776446	-0.015052767	0.009634299	-0.08406578
JPG CC	C9_P1_W7	0.004053525	0.001488597	0.002774465	-0.000834895	0.001558026	-0.126027268
JPG CC	C9_P1_W7	0.023133159	0.040185897	0.005636529	-0.010033751	0.005454164	-0.070123776
JPG CC	C9_P1_W7	0.00349247	0.008937698	0.004834923	-0.001184752	0.000846424	-0.11580338
JPG CC	C9_P1_W7	0.00311025	0.002765651	0.003510508	-0.000653241	0.001131537	-0.681624722
JPG CC	C9_P1_W7	0.000921104	0.005554401	0.004771834	-0.000713425	0.000608088	-0.118639293
JPG CC	C9_P1_W7	0.007003057	0.007115673	0.003478165	-0.005166029	0.003168273	0.178687899
JPG CC	C9_P1_W7	0.012328341	0.008887352	0.001497371	-0.003810216	0.002936758	0.64755961
JPG CC	C9_P1_W7	0.033199865	0.038758257	0.011098507	-0.017941193	0.007116323	0.207598566
JPG CC	C9_P1_W7	0.013965661	0.034571937	0.00551395	-0.00799115	0.004130052	-1.218449841
JPG CC	C9_P1_W7	0.004628876	0.044325632	0.005515106	-0.010844114	0.006149641	-0.177360102
JPG CC	C9_P1_W7	0.003039173	0.139354922	0.001290911	-0.010946126	0.00481065	1.2129279
JPG CC	C9_P1_W7	0.045623515	0.031793626	0.011059978	-0.024425937	0.013764908	0.044292672
JPG CC	C9_P1_W7	0.0459391	0.036377057	0.007144476	-0.020415848	0.01312817	0.04346691
JPG CC	C9_P1_W7	0.002585242	0.007622118	0.003670771	-0.001643136	0.00163543	0.08404217
JPG CC	C9_P1_W7	0.027239992	0.057393731	0.007801904	-0.017935457	0.00700788	0.02794966
JPG CC	C9_P1_W7	0.001311195	0.012454374	0.004488661	-0.003830922	0.000620177	0.092311428
JPG CC	C10_P2_W8	0.015632995	0.015772501	0.004864115	-0.011242388	0.006672276	-0.023884837
JPG CC	C10_P2_W8	0.004668211	0.024334837	0.003060477	-0.004669223	0.00273062	-0.005798103
JPG CC	C10_P2_W8	0.001369734	0.000258048	0.001507357	-0.000681151	0.000437917	-0.018037844
JPG CC	C10_P2_W8	0.006115753	0.008017289	0.001434063	-0.0035624	0.001937793	-0.0060183
JPG CC	C10_P2_W8	0.006671771	0.027459424	0.005165561	-0.012511592	0.007182556	-0.029088695
JPG CC	C10_P2_W8	0.002372053	0.001392251	0.000630536	-0.000564022	0.0004871	-0.008148446
JPG CC	C10_P2_W8	0.011686161	0.011582052	0.004892426	-0.009188564	0.004909956	-0.010814269
JPG CC	C10_P2_W8	0.008388048	0.02757412	0.006645046	-0.012307533	0.006998945	-0.019838664
JPG CC	C10_P2_W8	0.005887788	0.004789494	0.001502895	-0.003358755	0.002077985	-0.005519613
JPG CC	C10_P2_W8	0.001500461	0.002334058	0.000344068	-0.000639377	0.000558858	-0.006738015
JPG CC	C10_P2_W8	0.002142261	0.023587956	0.00368713	-0.00835205	0.004790601	-0.014838316
JPG CC	C10_P2_W8	0.011518978	0.01253588	0.006813209	-0.012727279	0.007107187	-0.013993547
JPG CC	C10_P2_W8	0.00744993	0.015288211	0.005405446	-0.008547699	0.004604487	-0.001368214
JPG CC	C10_P2_W8	0.036672653	0.024230708	0.0090194	-0.017945958	0.011920193	-0.023451211
JPG CC	C10_P2_W8	0.005322023	0.02214673	0.00346375	-0.006044254	0.003331001	-0.009789981
JPG CC	C10_P2_W8	0.011003883	0.013555686	0.002975905	-0.006766429	0.004004398	-0.010484841
JPG CC	C10_P2_W8	0.001759359	0.001903744	0.001719245	-0.002430514	0.001405857	-0.006635728
JPG CC	C10_P2_W8	0.012270789	0.022744097	0.004667842	-0.008812353	0.005182531	-0.010786492
JPG CC	C10_P2_W8	0.002017574	0.001059819	0.00080839	-0.000751186	0.000404828	-0.005282119
JPG CC	C10_P2_W8	0.010292735	0.020796115	0.005712059	-0.013883958	0.007700617	-0.02689169
JPG CC	C10_P2_W8	0.002409808	0.005382522	0.002517134	-0.001840928	0.001004478	-0.020498821
JPG CC	C10_P2_W8	0.004249023	0.003996139	0.002000536	-0.001612527	0.001030933	-0.015083517
JPG CC	C10_P2_W8	0.015868991	0.010542534	0.00661929	-0.0145232	0.008907094	-0.035703397
JPG CC	C10_P2_W8	0.004233244	0.005851278	0.002953002	-0.001167784	0.000367973	-0.021088224
JPG CC	C10_P2_W8	0.012491163	0.028152086	0.004577959	-0.013994334	0.007897321	-0.052456401
JPG CC	C10_P2_W8	0.012166277	0.017708498	0.007759693	-0.008472314	0.004720261	-0.028434552
JPG CC	C10_P2_W8	0.001613755	0.00679898	0.004888724	-0.000415246	0.000293081	-0.042769993
JPG CC	C10_P2_W8	0.000968315	0.003027848	0.004344323	-0.00029678	0.000198912	-0.044146504
JPG CC	C10_P2_W8	0.015353263	0.029496467	0.01315234	-0.019074252	0.008428009	-0.273687354
JPG CC	C10_P2_W8	0.014807399	0.02605792	0.011647219	-0.014721996	0.00775596	-0.079575896
JPG CC	C10_P2_W8	0.028051543	0.035414919	0.012808603	-0.021882102	0.012529628	-0.09736154
JPG CC	C10_P2_W8	0.001726329	0.004657139	0.003723601	-0.001560957	0.002792624	-1.358261659
JPG CC	C10_P2_W8	0.009968827	0.041476245	0.003919081	-0.017204489	0.009408182	-0.202340911
JPG CC	C10_P2_W8	0.042190487	0.04181592	0.014254751	-0.029089038	0.015206722	0.467552547
JPG LC	C2_P1_W1	0.015773991	0.004869584	0.005834073	-0.008657487	0.002326926	0.003823167
JPG LC	C2_P1_W1	0.035421732	0.001678005	0.004574379	-0.005512942	0.002965672	0.012057417
JPG LC	C2_P1_W1	0.009352736	0.003861938	0.010916197	-0.005961419	0.004664971	0.010212214
JPG LC	C2_P1_W1	0.027084897	0.001836042	0.020714833	-0.004624004	0.009552982	0.042027284
JPG LC	C2_P1_W1	0.103546756	0.010042816	0.009898836	-0.021679841	0.013137483	0.014423268
JPG LC	C2_P1_W1	0.095596113	0.005463966	0.024123162	-0.023587584	0.006134058	0.023201523
JPG LC	C2_P1_W1	0.110062858	0.008551606	0.009550187	-0.020652087	0.013791399	0.010389957
JPG LC	C2_P1_W1	0.094742228	0.008123943	0.006413103	-0.019286568	0.013833747	0.017731019
JPG LC	C2_P1_W1	0.117923053	0.006806268	0.012974045	-0.018865296	0.010237573	0.042919562
JPG LC	C2_P1_W1	0.059020548	0.001241945	0.002687902	-0.0040728	0.001227792	0.027259579
JPG LC	C2_P1_W1	0.07283338	0.007225229	0.011740772	-0.01579923	0.01312605	0.011513852
JPG LC	C2_P1_W1	0.095282554	0.007118679	0.007670993	-0.01925647	0.01179537	0.008261353
JPG LC	C2_P1_W1	0.012553869	0.001516501	0.000829771	-0.001528836	0.000616089	0.007996064
JPG LC	C2_P1_W1	0.085921194	0.007439008	0.018812469	-0.02149291	0.009145147	0.021482035
JPG LC	C2_P1_W1	0.032632613	0.001036372	0.015346474	-0.000430551	0.013336785	0.003737568
JPG LC	C2_P1_W1	0.00744541	0.001566847	0.001337368	-9.03E-05	0.001035141	0.03320185
JPG LC	C2_P1_W1	0.018252765	0.002505162	0.006688153	-0.001176231	0.008361578	0.030804934
JPG LC	C2_P1_W1	0.043133622	0.00177022	0.003315013	-0.003892266	0.001875412	0.016346981
JPG LC	C2_P1_W1	0.034044718	0.002071457	0.018449616	-0.009291007	0.0055206	0.008200316
JPG LC	C2_P1_W1	0.047429923	0.012183247	0.001745606	-0.014855359	0.018620564	0.028421258
JPG LC	C2_P1_W1	0.124764166	0.017854483	0.01987804	-0.03537558	0.02271465	0.038881811
JPG LC	C2_P1_W1	0.053763487	0.004240659	0.004000649	-0.005307446	0.001810074	0.020392573
JPG LC	C2_P1_W1	0.026353873	0.003166815	0.007931415	-0.002087567	0.006643593	0.040085445
JPG LC	C2_P1_W1	0.092877076	0.010688578	0.011427931	-0.023100287	0.015140225	0.018835666
JPG LC	C2_P1_W1	0.015215586	0.000315246	0.002644691	-0.003077171	0.001987724	0.022490396
JPG LC	C2_P1_W1	0.035154954	0.004684431	0.001422846	-0.004964904	0.004580633	0.013006514
JPG LC	C2_P1_W1	0.188770613	0.008384556	0.013016864	-0.026269913	0.018997371	0.014715279
JPG LC	C2_P1_W1	0.095520006	0.011625457	0.012513695	-0.023408588	0.014271086	0.012528419
JPG LC	C2_P1_W1	0.138216155	0.006643049	0.010860602	-0.021486576	0.016636199	0.012969084
JPG LC	C2_P1_W1	0.026949121	0.003245753	0.0043894	-0.005214935	0.003742934	0.014098544
JPG LC	C2_P1_W1	0.045305824	0.000628908	0.002134211	-0.006536023	0.004954593	0.004157481
JPG LC	C2_P1_W1	0.022110482	0.004921552	0.0032902	-0.007886931	0.004922002	0.026214147
JPG LC	C2_P1_W1	0.013564567	0.002317671	0.001826641	-0.005557224	0.004473722	0.039394517
JPG LC	C2_P1_W1	0.075854927	0.013753121	0.013543553	-0.026475914	0.01453381	0.005483902
JPG LC	C2_P1_W1	0.05634548	0.006191732	0.004436449	-0.008403113	0.006234754	0.012675165
JPG LC	C3_P2_W2	0.004541829	0.001914011	0.009193672	-0.002306567	0.008504116	0.016874731
JPG LC	C3_P2_W2	0.038397067	0.01017906	0.005411768	-0.016956921	0.009889043	0.016028516
JPG LC	C3_P2_W2	0.043210517	0.008998194	0.021434326	-0.01237411	0.005108925	0.020569834
JPG LC	C3_P2_W2	0.062013929	0.00704584	0.008896823	-0.01743701	0.008668368	0.010330333
JPG LC	C3_P2_W2	0.041976391	0.016075192	0.017262034	-0.018267904	0.009369212	0.011463037
JPG LC	C3_P2_W2	0.016175908	0.000724754	0.004307177	-0.000830447	0.001001304	0.018516607
JPG LC	C3_P2_W2	0.056231275	0.010712229	0.004527179	-0.016449349	0.017415067	0.012552018
JPG LC	C3_P2_W2	0.055533649	0.0146913	0.022250607	-0.02145296	0.008474859	0.012098254
JPG LC	C3_P2_W2	0.038089114	0.000657166	0.00378802	-0.002276975	0.001116007	0.00698876
JPG LC	C3_P2_W2	0.01176648	0.002126047	0.002284949	-0.00159475	0.001118715	0.020463018
JPG LC	C3_P2_W2	0.031093371	0.007810528	0.002276214	-0.001403564	0.001033923	0.057478443
JPG LC	C3_P2_W2	0.044445431	0.014496415	0.004046485	-0.012277784	0.005684058	0.004621473
JPG LC	C3_P2_W2	0.01246328	0.004084985	0.015012114	-0.004822138	0.004747456	0.057853482
JPG LC	C3_P2_W2	0.050341405	0.001653535	0.00408779	-0.000660691	0.000389449	0.035484374
JPG LC	C3_P2_W2	0.010593676	0.000649014	0.001312646	-0.000680017	0.00048837	0.011936674
JPG LC	C3_P2_W2	0.103375223	0.007425961	0.011880581	-0.023164139	0.011868868	0.01243079
JPG LC	C3_P2_W2	0.068431859	0.011943018	0.007748096	-0.019497903	0.011546138	0.017215634
JPG LC	C3_P2_W2	0.011906623	0.000415533	0.003888489	-0.001843108	0.000439109	0.010979247
JPG LC	C3_P2_W2	0.057158069	0.013116896	0.005376952	-0.015597058	0.007390792	0.027132894
JPG LC	C3_P2_W2	0.063517888	0.010565039	0.00363378	-0.02019888	0.018751273	0.015757503
JPG LC	C3_P2_W2	0.091869231	0.008334922	0.008440917	-0.020889516	0.012325762	0.016770943
JPG LC	C3_P2_W2	0.081625391	0.007133786	0.008768521	-0.018765747	0.010904794	0.008495559
JPG LC	C3_P2_W2	0.095346969	0.007405182	0.014949802	-0.022198939	0.015482572	0.017374897
JPG LC	C3_P2_W2	0.020825015	0.002721679	0.000593813	-0.0018647	0.002200705	0.023896508
JPG LC	C3_P2_W2	0.004227748	0.002008199	0.010078516	-0.002307242	0.00593022	0.017248239
JPG LC	C3_P2_W2	0.04487108	0.002017344	0.004040001	-0.006856536	0.004613577	0.007267752
JPG LC	C3_P2_W2	0.013678005	0.002164168	0.001942704	-0.002791268	0.001176545	0.010892431
JPG LC	C3_P2_W2	0.004320157	0.00139222	0.00195106	-0.001580606	0.001350537	0.018421826
JPG LC	C3_P2_W2	0.03372118	0.014791439	0.008256955	-0.016875415	0.007707042	0.00689553
JPG LC	C3_P2_W2	0.02078581	0.001173961	0.0018952	-0.00097466	0.002146644	0.016129045
JPG LC	C3_P2_W2	0.083549601	0.008393715	0.010864882	-0.021224054	0.011869829	0.01503507
JPG LC	C3_P2_W2	0.012813554	0.006924728	0.000768338	-0.004265564	0.00270711	0.010140987
JPG LC	C3_P2_W2	0.034228655	0.006758645	0.006092042	-0.013083424	0.007719565	0.030526216
JPG LC	C3_P2_W2	0.098294646	0.007352516	0.010428201	-0.022005457	0.013478465	0.025719722
JPG LC	C4_P1_W2	0.014026068	0.004091355	0.011709916	-0.00634329	0.004013945	0.006858937
JPG LC	C4_P1_W2	0.039524646	0.007464349	0.010809037	-0.017227132	0.008541627	0.025931584
JPG LC	C4_P1_W2	0.040240724	0.011685901	0.009165564	-0.015923595	0.007822823	0.015660053
JPG LC	C4_P1_W2	0.059474123	0.022364313	0.021816778	-0.026872872	0.011949172	0.016776581
JPG LC	C4_P1_W2	0.00703337	0.003041924	0.021946232	-0.00341814	0.010045493	0.014677983
JPG LC	C4_P1_W2	0.070761747	0.006656167	0.005659121	-0.016257607	0.009880608	0.017702792
JPG LC	C4_P1_W2	0.008807367	0.002231177	0.000370951	-0.002328244	0.001135591	0.002932269
JPG LC	C4_P1_W2	0.00793005	0.002345017	0.003668553	-0.001156255	0.000657177	0.01262199
JPG LC	C4_P1_W2	0.072422696	0.009969259	0.007332351	-0.019044481	0.01037364	0.008873727
JPG LC	C4_P1_W2	0.029600473	0.00133066	0.005458768	-0.003200153	0.001947094	0.035981917
JPG LC	C4_P1_W2	0.022701228	0.027088935	0.027494736	-0.012330412	0.003463207	0.016583195
JPG LC	C4_P1_W2	0.055385967	0.010456102	0.006529269	-0.015722062	0.008406218	0.029736847
JPG LC	C4_P1_W2	0.036101928	0.004834729	0.004321983	-0.010065763	0.005130911	0.019961726
JPG LC	C4_P1_W2	0.024223716	0.002289988	0.009407999	-0.001613236	0.008642442	0.022348782
JPG LC	C4_P1_W2	0.002263768	0.000744802	0.000985047	-0.000958397	0.00033612	0.000123087
JPG LC	C4_P1_W2	0.060552446	0.014168995	0.007755827	-0.018723373	0.009242076	0.004580924
JPG LC	C4_P1_W2	0.026050946	0.005466795	0.014508594	-0.006284036	0.005569202	0.02004712
JPG LC	C4_P1_W2	0.016966023	0.002896484	0.003695653	-0.00336185	0.002912705	0.024589917
JPG LC	C4_P1_W2	0.083866421	0.005037776	0.004516629	-0.017243237	0.010154403	0.025811497
JPG LC	C4_P1_W2	0.010420853	0.000759507	0.011032533	-0.005121822	0.005738154	0.00951873
JPG LC	C4_P1_W2	0.004099113	0.000707977	0.000865262	-0.000511605	0.000957532	0.005468557
JPG LC	C4_P1_W2	0.060594401	0.01051283	0.009700386	-0.01830821	0.009949334	0.016469531
JPG LC	C4_P1_W2	0.071042523	0.00849097	0.018288253	-0.012931057	0.015182174	0.029946967
JPG LC	C4_P1_W2	0.008298009	0.0010704	0.004265321	-0.001715393	0.000961178	0.031965706
JPG LC	C4_P1_W2	0.00708682	0.002360866	0.000294157	-0.002593771	0.00210723	0.009848867
JPG LC	C4_P1_W2	0.009283798	0.003574525	0.012415518	-0.000390835	0.00504648	0.012777587
JPG LC	C4_P1_W2	0.003165051	0.001577151	0.002620947	-0.002704563	0.000884441	0.007588583
JPG LC	C4_P1_W2	0.086196018	0.006722133	0.012149743	-0.022300372	0.013917637	0.025327139
JPG LC	C4_P1_W2	0.016233592	0.002170659	0.002153364	-0.004369682	0.001402972	0.029393541
JPG LC	C4_P1_W2	0.012615343	0.001772724	0.001339315	-0.002150174	0.000789918	0.007858913
JPG LC	C4_P1_W2	0.023223014	0.007158873	0.004073229	-0.010094695	0.006546719	0.016603297
JPG LC	C4_P1_W2	0.006994264	0.004318466	0.003915423	-0.002689592	0.001990571	0.019239285
JPG LC	C4_P1_W2	0.00651089	0.005827966	0.001315263	-0.002419437	0.001883521	0.014970321
JPG LC	C4_P1_W2	0.021999611	0.029632631	0.005407387	-0.011023909	0.004424807	0.023004543
JPG LC	C4_P1_W2	0.005933557	0.001018846	0.001613222	-0.002807401	0.000864639	0.011403114
JPG LC	C4_P1_W2	0.031703642	0.016986894	0.006340184	-0.015634504	0.008162204	0.009310602
JPG LC	C5_P1_W3	0.002784526	0.001747147	0.000667056	-0.00104982	0.00092436	0.021713664
JPG LC	C5_P1_W3	0.051766971	0.01142403	0.013928255	-0.016130132	0.005680863	0.019953548
JPG LC	C5_P1_W3	0.002366993	0.000652034	0.003504312	-0.002222473	0.001490734	0.030496435
JPG LC	C5_P1_W3	0.016992777	0.025040615	0.024341663	-0.007831706	0.006745482	0.040467018
JPG LC	C5_P1_W3	0.012290053	0.0028618	0.017701036	-0.002398781	0.005571592	0.025609908
JPG LC	C5_P1_W3	0.027980912	0.009127198	0.008479709	-0.013188724	0.006216937	0.014117753
JPG LC	C5_P1_W3	0.032010711	0.011941991	0.013553159	-0.011802265	0.012110904	0.011255662
JPG LC	C5_P1_W3	0.00120426	0.001856854	0.003308116	-0.000169494	0.000535268	0.008693826
JPG LC	C5_P1_W3	0.036371768	0.014863708	0.008365643	-0.014440153	0.006679447	0.018077851
JPG LC	C5_P1_W3	0.024616361	0.007436719	0.006324397	-0.010504033	0.005567238	0.024201331
JPG LC	C5_P1_W3	0.020417441	0.042935783	0.028937875	-0.003720968	0.003365503	0.089127086
JPG LC	C5_P1_W3	0.010799755	0.015631766	0.006469551	-0.010011651	0.005143269	0.002672977
JPG LC	C5_P1_W3	0.039862707	0.012999273	0.008524628	-0.015362874	0.00766179	0.031581915
JPG LC	C5_P1_W3	0.015823044	0.003094117	0.023961522	-0.009548701	0.004094214	0.015067519
JPG LC	C5_P1_W3	0.041368342	0.010773395	0.010476477	-0.016103889	0.007058156	0.012774465
JPG LC	C5_P1_W3	0.001927808	0.001630464	0.005432671	-0.000514877	0.001074788	0.012734058
JPG LC	C5_P1_W3	0.005910904	0.002789009	0.014333427	-0.001044309	0.008037527	0.024485517
JPG LC	C5_P1_W3	0.031487793	0.011473813	0.005357943	-0.01700416	0.00987105	0.03266121
JPG LC	C5_P1_W3	0.005025666	0.001064191	0.004617366	-0.001301625	0.001267368	0.037429511
JPG LC	C5_P1_W3	0.011820681	0.002743227	0.000988867	-0.002290941	0.001930201	0.002992234
JPG LC	C5_P1_W3	0.003247212	0.00078939	0.00048799	-0.000503532	0.00040606	0.003377885
JPG LC	C5_P1_W3	0.017079871	0.004928388	0.004100815	-0.005551833	0.002325162	0.015454021
JPG LC	C5_P1_W3	0.036675925	0.010346598	0.004753737	-0.013174307	0.00774583	0.0176981
JPG LC	C5_P1_W3	0.028612933	0.004977024	0.002489361	-0.005179552	0.003272986	0.0303202
JPG LC	C5_P1_W3	0.006177567	0.006402645	0.004221223	-0.003424528	0.002008906	0.005129088
JPG LC	C5_P1_W3	0.022431653	0.021762059	0.006771089	-0.014158003	0.006813771	0.042572073
JPG LC	C5_P1_W3	0.057695378	0.009612611	0.007128352	-0.016443508	0.010197507	0.013372178
JPG LC	C5_P1_W3	0.009194737	0.002029905	0.00245777	-0.002225592	0.001362783	0.001799962
JPG LC	C5_P1_W3	0.047154696	0.010758136	0.009428428	-0.017129659	0.008345343	0.017666104
JPG LC	C5_P1_W3	0.01900638	0.014824329	0.001653488	-0.009104198	0.005270631	0.006007333
JPG LC	C5_P1_W3	0.002286543	0.003510786	0.002043677	-0.001121445	0.000594937	0.027448642
JPG LC	C5_P1_W3	0.021034248	0.029058266	0.007889112	-0.015380875	0.007126596	0.046653138
JPG LC	C5_P1_W3	0.005304917	0.006928232	0.003241544	-0.002657968	0.001242583	0.007081311
JPG LC	C5_P1_W3	0.008709115	0.013312568	0.001621539	-0.002067146	0.001183502	0.01515797
JPG LC	C5_P1_W3	0.003119412	0.00119432	0.003556003	-0.003650919	0.001388251	0.010042211
JPG LC	C5_P1_W3	0.019874983	0.049543025	0.006170632	-0.011412163	0.005253633	0.035276794
JPG LC	C6_P2_W4	0.033323095	0.015337387	0.01113247	-0.013496	0.007304244	0.010665117
JPG LC	C6_P2_W4	0.004258667	0.008026839	0.006044513	-0.003253966	0.000572327	0.017783689
JPG LC	C6_P2_W4	0.017348904	0.028599213	0.004901628	-0.010413992	0.00521224	0.025464806
JPG LC	C6_P2_W4	0.03158462	0.015266876	0.026674043	-0.012862763	0.001009023	0.006402326
JPG LC	C6_P2_W4	0.020007386	0.023703742	0.015334884	-0.012963546	0.004582219	0.03251664
JPG LC	C6_P2_W4	0.006678681	0.004425876	0.004842902	-0.004437968	0.002299996	0.025244389
JPG LC	C6_P2_W4	0.03033349	0.022315991	0.016527306	-0.010827156	0.001245185	0.028441996
JPG LC	C6_P2_W4	0.014823763	0.028458205	0.021606435	-0.009670696	0.001906053	0.063409173
JPG LC	C6_P2_W4	0.011869836	0.002366083	0.004339809	-0.00173481	0.001583266	0.007216506
JPG LC	C6_P2_W4	0.033203608	0.014946569	0.006849831	-0.013498515	0.006484987	0.026007347
JPG LC	C6_P2_W4	0.004055048	0.00178089	0.007805138	-0.001288803	0.000550436	0.026246728
JPG LC	C6_P2_W4	0.027788571	0.017938039	0.011604347	-0.011203116	0.010489168	0.023194597
JPG LC	C6_P2_W4	0.006888743	0.006010934	0.011986533	-0.002453403	0.00257936	0.01487821
JPG LC	C6_P2_W4	0.007069338	0.00196504	0.000924607	-0.002466034	0.001310223	0.015327817
JPG LC	C6_P2_W4	0.017353866	0.019338167	0.006175745	-0.008899021	0.004117901	0.039717768
JPG LC	C6_P2_W4	0.007242114	0.001463574	0.001933912	-0.000728045	0.000239653	0.008332037
JPG LC	C6_P2_W4	0.064049597	0.017851488	0.008165168	-0.021672603	0.011438419	0.007882512
JPG LC	C6_P2_W4	0.028739569	0.031922194	0.007859045	-0.008304037	0.002534253	0.043576556
JPG LC	C6_P2_W4	0.047593303	0.036115472	0.008221346	-0.018162739	0.012506935	0.033465453
JPG LC	C6_P2_W4	0.004099027	0.001984333	0.02025124	-0.00218254	0.005579373	0.018009022
JPG LC	C6_P2_W4	0.035025476	0.02621426	0.009215011	-0.015455675	0.006455032	0.016191364
JPG LC	C6_P2_W4	0.00892886	0.002307221	0.001745935	-0.001892508	0.000757722	0.025046223
JPG LC	C6_P2_W4	0.01525262	0.002620142	0.000629275	-0.002990528	0.001684998	0.020008768
JPG LC	C6_P2_W4	0.011196832	0.023646658	0.001526068	-0.007117231	0.003475163	0.002074498
JPG LC	C6_P2_W4	0.031237614	0.018937121	0.019627623	-0.010870894	0.004192273	0.024234943
JPG LC	C6_P2_W4	0.008135334	0.002819987	0.002857116	-0.00366962	0.002001846	0.015726312
JPG LC	C6_P2_W4	0.016461934	0.021407237	0.003031347	-0.009438006	0.004525928	0.019243295
JPG LC	C6_P2_W4	0.041948078	0.05082375	0.007698446	-0.018767985	0.00769237	0.018741627
JPG LC	C6_P2_W4	0.005569359	0.005538655	0.002821843	-0.003448911	0.000886183	0.005488791
JPG LC	C6_P2_W4	0.007448691	0.003939108	0.001938103	-0.003539398	0.001032842	0.022502232
JPG LC	C6_P2_W4	0.041130922	0.012777364	0.002383963	-0.011689672	0.006695456	0.014500215
JPG LC	C6_P2_W4	0.023931891	0.020890683	0.009101926	-0.015356102	0.006858244	0.033367273
JPG LC	C6_P2_W4	0.020239727	0.027890346	0.010699624	-0.011242288	0.004717421	0.035018321
JPG LC	C6_P2_W4	0.020346582	0.004602271	0.002221298	-0.004258831	0.001460068	0.033631342
JPG LC	C7_P1_W5	0.001283934	0.00646706	0.022609641	-0.0025603	0.003766031	0.072947793
JPG LC	C7_P1_W5	0.003468201	0.001827079	0.005402773	-0.001583675	0.001035478	0.022573914
JPG LC	C7_P1_W5	0.014064723	0.025356396	0.00422822	-0.009970207	0.006192063	0.071618757
JPG LC	C7_P1_W5	0.003081002	0.01731645	0.022521856	-0.002587135	0.001764503	0.845568359
JPG LC	C7_P1_W5	0.004194284	0.004789237	0.020125696	-0.001472993	0.004063603	0.038086044
JPG LC	C7_P1_W5	0.038960338	0.008397994	0.019744615	-0.012186565	0.002238154	0.022476406
JPG LC	C7_P1_W5	0.003569804	0.0056264	0.005945869	-0.002368326	0.001591117	0.029747507
JPG LC	C7_P1_W5	0.038692053	0.054038311	0.002773001	-0.009328558	0.004290391	0.004194435
JPG LC	C7_P1_W5	0.026730138	0.029717036	0.003300663	-0.008902362	0.003571961	0.011875262
JPG LC	C7_P1_W5	0.030907152	0.020289464	0.009962789	-0.014905596	0.006463393	0.031311267
JPG LC	C7_P1_W5	0.001992937	0.007521158	0.013008786	-0.002688506	0.001542708	0.040411977
JPG LC	C7_P1_W5	0.002902	0.011924591	0.007666713	-0.00052277	0.000696248	1.323104656
JPG LC	C7_P1_W5	0.025058282	0.023748487	0.000997218	-0.009640698	0.004605106	0.019112414
JPG LC	C7_P1_W5	0.005754111	0.002637398	0.014797209	-0.001984897	0.004634532	0.040105967
JPG LC	C7_P1_W5	0.00775339	0.002383197	0.001668463	-0.001152953	0.001293861	0.012917518
JPG LC	C7_P1_W5	0.002738665	0.010669385	0.029708184	-0.002937939	0.003961039	0.062710388
JPG LC	C7_P1_W5	0.029457228	0.019722528	0.007917392	-0.014100399	0.006628926	0.02278213
JPG LC	C7_P1_W5	0.035108019	0.014007272	0.004927222	-0.013408877	0.006790531	0.006026332
JPG LC	C7_P1_W5	0.01932954	0.016904521	0.002108062	-0.00939892	0.005356504	0.008246522
JPG LC	C7_P1_W5	0.016743456	0.009852916	0.01390836	-0.009938017	0.011364424	0.000135525
JPG LC	C7_P1_W5	0.048441444	0.022568741	0.012455222	-0.022178404	0.010006587	0.008396917
JPG LC	C7_P1_W5	0.001131768	0.001599527	0.000541068	-0.00122686	0.000673725	0.013535719
JPG LC	C7_P1_W5	0.004718001	0.002592721	0.024934086	-0.001974789	0.007624864	0.07000907
JPG LC	C7_P1_W5	0.037434604	0.01437731	0.028834573	-0.01444337	0.00754711	0.032552184
JPG LC	C7_P1_W5	0.002654781	0.017488489	0.002765574	-0.001558341	0.000860534	0.083056277
JPG LC	C7_P1_W5	0.009898855	0.010103692	0.002689759	-0.003339756	0.001203169	0.021283948
JPG LC	C7_P1_W5	0.005115199	0.003959142	0.000983552	-0.002172978	0.001249935	0.026116677
JPG LC	C7_P1_W5	0.004858628	0.003159497	0.001289963	-0.002439622	0.001063624	0.011658544
JPG LC	C7_P1_W5	0.002414197	0.003029086	0.002304133	-0.00146042	0.001684069	0.04337296
JPG LC	C7_P1_W5	0.001274622	0.007712203	0.002724179	-0.001667909	0.000404202	0.057720638
JPG LC	C7_P1_W5	0.001291064	0.019195914	0.006582201	-0.002028274	0.000418445	0.11296677
JPG LC	C7_P1_W5	0.027511732	0.032554455	0.004599761	-0.014384513	0.006900316	0.024210929
JPG LC	C7_P1_W5	0.003197439	0.002034349	0.000310586	-0.000900599	0.001010377	0.027547971
JPG LC	C7_P1_W5	0.004597213	0.013152612	0.001633365	-0.001577871	0.000626297	0.025551358
JPG LC	C7_P1_W5	0.00206922	0.011517739	0.009302146	-0.003869509	0.000676433	0.01151645
JPG LC	C7_P1_W5	0.002729842	0.081357115	0.00947963	-0.007190978	0.001978377	0.025497201
JPG LC	C8_P2_W6	0.001962362	0.003473823	0.015619091	-0.004817484	0.003937929	0.009546681
JPG LC	C8_P2_W6	0.016697042	0.038128038	0.002413396	-0.006885025	0.002905021	0.027970595
JPG LC	C8_P2_W6	0.003890418	0.00162331	0.002394765	-0.000868922	0.000481495	0.021057538
JPG LC	C8_P2_W6	0.00646947	0.002491122	0.000104094	-0.000806172	0.00017114	0.016152425
JPG LC	C8_P2_W6	0.010178386	0.010706007	0.001384528	-0.003387335	0.001195325	0.01887255
JPG LC	C8_P2_W6	0.003100118	0.000971778	0.005970698	-0.00075556	0.000523191	0.007041453
JPG LC	C8_P2_W6	0.010741861	0.0048054	0.016447681	-0.001746152	0.005777004	0.013037156
JPG LC	C8_P2_W6	0.005787896	0.007279073	0.02285404	-0.002449956	0.00500969	0.050426178
JPG LC	C8_P2_W6	0.033765954	0.015391021	0.00825967	-0.011982467	0.005044296	0.005061147
JPG LC	C8_P2_W6	0.022357272	0.012395036	0.006001283	-0.009670804	0.003938808	0.002465806
JPG LC	C8_P2_W6	0.00040777	0.001458354	0.003621723	-0.000856846	0.00077203	0.017224195
JPG LC	C8_P2_W6	0.031096349	0.022720287	0.008419516	-0.017577521	0.007783065	0.022623702
JPG LC	C8_P2_W6	0.001339968	0.002888912	0.01579556	-0.000930782	0.006088317	0.030153268
JPG LC	C8_P2_W6	0.02127963	0.00943524	0.005039419	-0.01023345	0.00666176	0.027969008
JPG LC	C8_P2_W6	0.006599582	0.015199137	0.004297874	-0.005606939	0.002420838	0.040202704
JPG LC	C8_P2_W6	0.025651297	0.018269086	0.004133055	-0.011548011	0.005508917	0.017736055
JPG LC	C8_P2_W6	0.010908337	0.000679817	0.001044102	-0.000453931	0.000223685	0.012548136
JPG LC	C8_P2_W6	0.018229212	0.026644932	0.01106537	-0.009958387	0.003315989	0.021594578
JPG LC	C8_P2_W6	0.004756432	0.003246686	0.020651615	-0.003120075	0.00615978	0.030464729
JPG LC	C8_P2_W6	0.006500436	0.002156823	0.026680168	-0.001805571	0.009172672	0.003452527
JPG LC	C8_P2_W6	0.019814042	0.026666387	0.008090777	-0.012957525	0.005470032	0.038927969
JPG LC	C8_P2_W6	0.029158614	0.022750986	0.0053795	-0.012788724	0.006122466	0.009611062
JPG LC	C8_P2_W6	0.011040711	0.004385618	0.001785127	-0.002197402	0.003127127	0.01242723
JPG LC	C8_P2_W6	0.000563986	0.010519971	0.005026873	-0.000436962	0.000739568	0.021224548
JPG LC	C8_P2_W6	0.022784367	0.022584664	0.005920416	-0.012501989	0.004707456	0.012384873
JPG LC	C8_P2_W6	0.002871909	0.001018181	0.001401805	-0.000590507	0.000319685	0.022402809
JPG LC	C8_P2_W6	0.019822366	0.041060273	0.007204662	-0.012063287	0.00458071	0.017703147
JPG LC	C8_P2_W6	0.003740499	0.009653091	0.001333147	-0.001184466	0.00046766	0.011842672
JPG LC	C8_P2_W6	0.016843356	0.023895733	0.009440857	-0.013557173	0.004485575	0.011076791
JPG LC	C8_P2_W6	0.026862616	0.022246297	0.008160318	-0.0148913	0.005979006	0.015107513
JPG LC	C8_P2_W6	0.00485979	0.002661303	0.00069049	-0.001195427	0.00118334	0.00633248
JPG LC	C8_P2_W6	0.012674532	0.032242566	0.007880279	-0.014968529	0.005531711	0.028381497
JPG LC	C8_P2_W6	0.005541219	0.005072375	0.002013356	-0.001326327	0.001912239	0.031030956
JPG LC	C8_P2_W6	0.033315585	0.024811294	0.001846496	-0.017241895	0.011293465	0.019650504
JPG LC	C9_P1_W7	0.00601031	0.02606905	0.016251051	-0.00310767	0.003412166	0.073318072
JPG LC	C9_P1_W7	0.025773255	0.060299408	0.004179253	-0.008371058	0.003084283	0.00500727
JPG LC	C9_P1_W7	0.013497436	0.049876577	0.02662922	-0.009008591	0.001068828	0.077236063
JPG LC	C9_P1_W7	0.001940567	0.045830577	0.008426472	-0.003380767	0.000453268	0.212118082
JPG LC	C9_P1_W7	0.018306557	0.028472098	0.003658288	-0.005275559	0.002669084	0.011939405
JPG LC	C9_P1_W7	0.006075593	0.002297082	0.002484019	-0.002245913	0.000944893	0.007450628
JPG LC	C9_P1_W7	0.003131303	0.012366336	0.006136105	-0.001974937	0.000887727	0.022190518
JPG LC	C9_P1_W7	0.008508689	0.005846068	0.002784752	-0.00046323	0.000703201	0.009627901
JPG LC	C9_P1_W7	0.003007525	0.002529017	0.000529842	-0.000695067	0.000665331	0.005387848
JPG LC	C9_P1_W7	0.022256431	0.025013042	0.006227983	-0.008311215	0.003481571	0.009382758
JPG LC	C9_P1_W7	0.008520231	0.057243808	0.002669378	-0.006596313	0.002876078	0.029352032
JPG LC	C9_P1_W7	0.003759528	0.051698211	0.00583012	-0.005669422	0.001825071	0.234292623
JPG LC	C9_P1_W7	0.012467663	0.033342366	0.008242214	-0.005327811	0.001379489	0.007813558
JPG LC	C9_P1_W7	0.003993161	0.015636282	0.031790527	-0.005527022	0.004962955	0.058046101
JPG LC	C9_P1_W7	0.010991944	0.00748596	0.001727023	-0.001137704	0.001212865	0.029511526
JPG LC	C9_P1_W7	0.011327737	0.043146341	0.001345043	-0.004527805	0.001645964	0.01681748
JPG LC	C9_P1_W7	0.036832037	0.042302451	0.011649313	-0.02103782	0.008107604	0.009044175
JPG LC	C9_P1_W7	0.032730692	0.027907423	0.005991103	-0.013740358	0.005525721	0.01481308
JPG LC	C9_P1_W7	0.018260557	0.037137321	0.009085905	-0.010897911	0.004273699	0.017879036
JPG LC	C9_P1_W7	0.017822474	0.015402934	0.0098225	-0.014398044	0.006204956	0.026534707
JPG LC	C9_P1_W7	0.002254047	0.000959002	0.001229107	-0.00133751	0.001508943	0.03381877
JPG LC	C9_P1_W7	0.023738566	0.050479737	0.00559453	-0.009455256	0.003380812	0.031006724
JPG LC	C9_P1_W7	0.004687856	0.017011714	0.0014524	-0.001181855	0.000892466	0.066026014
JPG LC	C9_P1_W7	0.005308004	0.003607451	0.003735885	-0.000368367	0.000934258	0.032560072
JPG LC	C9_P1_W7	0.001821669	0.013784819	0.00845264	-0.000956185	0.001556782	0.060988341
JPG LC	C9_P1_W7	0.00697504	0.007761433	0.004212203	-0.005279633	0.002600936	0.02095474
JPG LC	C9_P1_W7	0.015018567	0.010043039	0.003001625	-0.003464525	0.00314213	0.036137863
JPG LC	C9_P1_W7	0.032999928	0.054551299	0.010656542	-0.016852527	0.004718569	0.01294886
JPG LC	C9_P1_W7	0.013924861	0.041549802	0.004690009	-0.008443438	0.00321162	0.026627762
JPG LC	C9_P1_W7	0.008949991	0.056856148	0.011539675	-0.010736422	0.003702573	0.030646883
JPG LC	C9_P1_W7	0.003318006	0.141993446	0.00565891	-0.011007611	0.004003026	0.05945593
JPG LC	C9_P1_W7	0.048785748	0.037340261	0.010509839	-0.021059091	0.014132178	0.008735157
JPG LC	C9_P1_W7	0.052412857	0.041942693	0.006909156	-0.019518373	0.009914795	0.011635472
JPG LC	C9_P1_W7	0.001246791	0.00522585	0.002270627	-0.002075687	0.001046239	0.029003992
JPG LC	C9_P1_W7	0.031996636	0.072119026	0.022266905	-0.016879092	0.006572725	0.016021047
JPG LC	C9_P1_W7	0.000484219	0.023842822	0.030411966	-0.008709799	0.005394709	0.025876083
JPG LC	C10_P2_W8	0.015027306	0.019965275	0.020405274	-0.009939723	0.008175033	0.014492156
JPG LC	C10_P2_W8	0.004641317	0.034082197	0.002403335	-0.004725097	0.002097675	0.024040389
JPG LC	C10_P2_W8	0.002175884	0.002552719	0.013637934	-0.00168937	0.002230835	0.010507981
JPG LC	C10_P2_W8	0.008276625	0.01383225	0.005958576	-0.004086343	0.00088745	0.006284748
JPG LC	C10_P2_W8	0.012346808	0.028298066	0.018641138	-0.008717461	0.009215601	0.027182935
JPG LC	C10_P2_W8	0.002256666	0.000959791	0.003856781	-0.000614284	0.000261984	0.01212255
JPG LC	C10_P2_W8	0.012956099	0.014445555	0.013115146	-0.00815963	0.00528317	0.015631814
JPG LC	C10_P2_W8	0.011616861	0.041051562	0.026061458	-0.01303764	0.006497869	0.021569739
JPG LC	C10_P2_W8	0.007310462	0.007348921	0.002726461	-0.002850684	0.001676793	0.016304071
JPG LC	C10_P2_W8	0.001521132	0.004047363	0.003800019	-0.000203594	0.000445841	0.012760148
JPG LC	C10_P2_W8	0.005958313	0.033642044	0.002070344	-0.007346849	0.003480515	0.005367656
JPG LC	C10_P2_W8	0.013689631	0.017194336	0.005420452	-0.012063162	0.005364032	0.003199266
JPG LC	C10_P2_W8	0.008277934	0.019815969	0.008001611	-0.007534582	0.00585634	0.02240731
JPG LC	C10_P2_W8	0.045949981	0.033454517	0.008338632	-0.016473136	0.007134945	0.01328407
JPG LC	C10_P2_W8	0.006235706	0.032338071	0.004241167	-0.006002126	0.002412379	0.050626402
JPG LC	C10_P2_W8	0.012699655	0.019825919	0.00905154	-0.006228092	0.003094058	0.015538832
JPG LC	C10_P2_W8	0.001997977	0.003710175	0.00677748	-0.00258202	0.000720566	0.027451408
JPG LC	C10_P2_W8	0.014010023	0.03262798	0.001897265	-0.00829451	0.004164231	0.02787709
JPG LC	C10_P2_W8	0.001181183	0.001406753	0.002619348	-0.001303931	6.59E-05	0.002096012
JPG LC	C10_P2_W8	0.020451295	0.027549233	0.020035919	-0.011639022	0.005503482	0.039971151
JPG LC	C10_P2_W8	0.002918316	0.009138256	0.002139662	-0.001836528	0.000721133	0.038198012
JPG LC	C10_P2_W8	0.004059801	0.003159903	0.004707861	-0.001934856	0.000356775	0.011400725
JPG LC	C10_P2_W8	0.019597622	0.014179579	0.010238628	-0.011979938	0.008808836	0.008321215
JPG LC	C10_P2_W8	0.000332246	0.008188065	0.000983038	-0.001583845	0.000874868	0.041839835
JPG LC	C10_P2_W8	0.017813318	0.036207506	0.004256778	-0.01381428	0.006692713	0.045539122
JPG LC	C10_P2_W8	0.016166015	0.028597398	0.009120038	-0.008467329	0.002153265	0.027245234
JPG LC	C10_P2_W8	0.001546177	0.015276247	0.00292786	-0.000613624	0.001157166	0.067149995
JPG LC	C10_P2_W8	0.001319558	0.00883795	0.006984738	-0.001889945	0.000296728	0.037080542
JPG LC	C10_P2_W8	0.016941326	0.039506647	0.013200932	-0.017823327	0.005851909	0.028205628
JPG LC	C10_P2_W8	0.016337124	0.037275759	0.004514444	-0.013327615	0.005089435	0.041154185
JPG LC	C10_P2_W8	0.033556908	0.049233568	0.008072926	-0.01965838	0.008875561	0.03136127
JPG LC	C10_P2_W8	0.000327339	0.004201235	0.002415435	-0.003208674	0.003155249	0.072065165
JPG LC	C10_P2_W8	0.011345414	0.053980126	0.006334315	-0.017399394	0.007813918	0.065950856
JPG LC	C10_P2_W8	0.046240761	0.055143903	0.013867528	-0.026950037	0.010865121	0.010300734
JPG LC CC	C2_P1_W1	0.014837453	0.003591706	0.005908395	-0.009500257	0.004369635	-0.187624415
JPG LC CC	C2_P1_W1	0.039606617	0.001163927	0.003797341	-0.005750881	0.003857389	-0.009404155
JPG LC CC	C2_P1_W1	0.010667776	0.004244513	0.007340643	-0.004189874	0.003732354	-0.411448083
JPG LC CC	C2_P1_W1	0.017701207	0.001050609	0.01212084	-0.000937034	0.009053312	-0.349458098
JPG LC CC	C2_P1_W1	0.094774843	0.005889041	0.012325636	-0.02516453	0.018071092	-0.051573315
JPG LC CC	C2_P1_W1	0.102109945	0.002416345	0.020857315	-0.024135379	0.010166287	-0.331837259
JPG LC CC	C2_P1_W1	0.112647631	0.00286823	0.01209315	-0.023789853	0.018125897	-0.055872733
JPG LC CC	C2_P1_W1	0.088419511	0.003487978	0.009183456	-0.022628198	0.017650972	-0.07186204
JPG LC CC	C2_P1_W1	0.123566067	0.002748496	0.012614294	-0.0209866	0.014117621	-0.023962561
JPG LC CC	C2_P1_W1	0.05952933	0.001802695	0.00371916	-0.005143716	0.002831267	-0.032876112
JPG LC CC	C2_P1_W1	0.067930716	0.00396402	0.009818277	-0.019159847	0.015928492	-0.200010303
JPG LC CC	C2_P1_W1	0.088612816	0.003264111	0.010323916	-0.022296272	0.015795139	-0.044063943
JPG LC CC	C2_P1_W1	0.013994274	0.001567321	0.000782666	-0.002096929	0.001180713	-0.004602802
JPG LC CC	C2_P1_W1	0.089745605	0.003398815	0.016426384	-0.022907071	0.012157635	-0.292834969
JPG LC CC	C2_P1_W1	0.027219023	0.002706676	0.008667568	-0.003124283	0.013076305	-0.361794846
JPG LC CC	C2_P1_W1	0.003620199	0.001404673	0.000978236	-0.000745823	0.0005661	-0.011144364
JPG LC CC	C2_P1_W1	0.012942268	0.001402971	0.001580912	-0.004381758	0.009995351	-1.09961369
JPG LC CC	C2_P1_W1	0.033690408	0.000888001	0.003255788	-0.004416932	0.0034798	-0.011380862
JPG LC CC	C2_P1_W1	0.029531629	0.001760487	0.013156314	-0.007996732	0.002984623	-0.371258198
JPG LC CC	C2_P1_W1	0.039877732	0.008761913	0.004204503	-0.020023665	0.020964927	-0.546948248
JPG LC CC	C2_P1_W1	0.11785193	0.009215499	0.021197451	-0.03975138	0.027805082	-0.122781373
JPG LC CC	C2_P1_W1	0.035240857	0.003200694	0.004672381	-0.006132616	0.003760236	-0.028046284
JPG LC CC	C2_P1_W1	0.02539736	0.001956457	0.002657478	-0.00436051	0.007663178	-0.182667995
JPG LC CC	C2_P1_W1	0.085686644	0.004059897	0.012908031	-0.026822585	0.018833509	-0.159284342
JPG LC CC	C2_P1_W1	0.011039786	0.00024786	0.001766171	-0.003207465	0.002064315	-0.011536031
JPG LC CC	C2_P1_W1	0.030621852	0.003904691	0.00218689	-0.006247807	0.004840432	-0.11729168
JPG LC CC	C2_P1_W1	0.200121235	0.003096838	0.015132428	-0.030265651	0.022965825	-0.167091755
JPG LC CC	C2_P1_W1	0.095198934	0.004051526	0.014998478	-0.027078487	0.01907378	-0.118670403
JPG LC CC	C2_P1_W1	0.139213475	0.004186327	0.012524622	-0.024561565	0.020928891	-0.084177223
JPG LC CC	C2_P1_W1	0.024278058	0.002240477	0.004530842	-0.005902162	0.004976671	-0.050905235
JPG LC CC	C2_P1_W1	0.046071439	0.001039872	0.003057477	-0.007551532	0.0062516	-0.035885588
JPG LC CC	C2_P1_W1	0.022328397	0.002622181	0.004633211	-0.009117207	0.006513802	1.532559939
JPG LC CC	C2_P1_W1	0.012279237	0.000461237	0.004572832	-0.007014677	0.0058976	0.231006739
JPG LC CC	C2_P1_W1	0.075243246	0.007008534	0.016074368	-0.030313574	0.019954585	-0.060818885
JPG LC CC	C2_P1_W1	0.047460607	0.002484319	0.005599029	-0.009575575	0.008363896	0.448476486
JPG LC CC	C3_P2_W2	0.004690378	0.000620306	0.00609334	-0.004871604	0.007351398	-0.219104494
JPG LC CC	C3_P2_W2	0.042780541	0.007069224	0.007344725	-0.019398967	0.013192067	-0.044168057
JPG LC CC	C3_P2_W2	0.036679704	0.00706793	0.017171691	-0.012197065	0.005755388	-0.206080801
JPG LC CC	C3_P2_W2	0.053508287	0.004469229	0.010773774	-0.020032053	0.012425896	-0.009494191
JPG LC CC	C3_P2_W2	0.030996046	0.013926892	0.014019279	-0.019515564	0.012055188	-0.393484238
JPG LC CC	C3_P2_W2	0.022141793	0.000850491	0.002475745	-0.000394893	0.000772144	-0.032589665
JPG LC CC	C3_P2_W2	0.049389154	0.007339419	0.002030619	-0.021673186	0.019727911	-0.312525369
JPG LC CC	C3_P2_W2	0.050331183	0.012163707	0.018834246	-0.022352931	0.011576997	-0.179732544
JPG LC CC	C3_P2_W2	0.027098311	0.00104254	0.00286392	-0.002219345	0.001766625	-0.020935096
JPG LC CC	C3_P2_W2	0.013517034	0.001586603	0.001179284	-0.002333006	0.001849835	-0.017876038
JPG LC CC	C3_P2_W2	0.023791885	0.007752086	0.002765425	-0.002552655	0.001981824	-0.01709459
JPG LC CC	C3_P2_W2	0.037917113	0.010720315	0.005381845	-0.013961666	0.007439352	-0.072662593
JPG LC CC	C3_P2_W2	0.005349153	0.003091152	0.008101311	-0.001942457	0.004448698	-0.214814682
JPG LC CC	C3_P2_W2	0.042488675	0.001254874	0.001525741	-0.000695495	0.0009236	-0.018859494
JPG LC CC	C3_P2_W2	0.009786083	0.000327915	0.000554113	-0.001067361	0.000558951	-0.010201867
JPG LC CC	C3_P2_W2	0.089548325	0.004598096	0.01495738	-0.026551696	0.018017787	-0.017073201
JPG LC CC	C3_P2_W2	0.062850713	0.008889901	0.010138807	-0.022450711	0.015289609	-0.043277377
JPG LC CC	C3_P2_W2	0.00929657	0.000561644	0.002928435	-0.001856662	0.001085571	-0.02098443
JPG LC CC	C3_P2_W2	0.053080939	0.00986668	0.007953541	-0.018375805	0.01089303	-0.040763622
JPG LC CC	C3_P2_W2	0.066923232	0.004714141	0.008215807	-0.024600077	0.02147506	-0.327670329
JPG LC CC	C3_P2_W2	0.093119913	0.004817105	0.011165815	-0.0244093	0.016677409	-0.059557752
JPG LC CC	C3_P2_W2	0.074789926	0.003947803	0.011185879	-0.021467859	0.015492029	-0.0252539
JPG LC CC	C3_P2_W2	0.091444114	0.00257944	0.014671306	-0.024438038	0.018957485	-1.306852041
JPG LC CC	C3_P2_W2	0.013254915	0.002410729	0.000667497	-0.002004731	0.00183935	-0.017044522
JPG LC CC	C3_P2_W2	0.004967349	0.001488429	0.005931337	-0.000970012	0.005414251	-0.210678882
JPG LC CC	C3_P2_W2	0.04407694	0.00060659	0.003844708	-0.008574085	0.006727858	-0.025193217
JPG LC CC	C3_P2_W2	0.014335669	0.001482497	0.00147742	-0.003092256	0.002003986	-0.006167378
JPG LC CC	C3_P2_W2	0.001821231	0.000851155	0.000428503	-0.002133856	0.00155637	-0.012481113
JPG LC CC	C3_P2_W2	0.030685249	0.011818851	0.009636923	-0.018865216	0.010479242	-0.025059316
JPG LC CC	C3_P2_W2	0.015656501	0.00068124	0.001030957	-0.001609858	0.002526782	-0.029918624
JPG LC CC	C3_P2_W2	0.074644007	0.005378557	0.01221157	-0.024136182	0.016089934	-0.029281488
JPG LC CC	C3_P2_W2	0.00901438	0.005971317	0.001687599	-0.005173173	0.003229299	-0.054447127
JPG LC CC	C3_P2_W2	0.032641391	0.004974371	0.006294338	-0.014467252	0.009503271	-0.041992638
JPG LC CC	C3_P2_W2	0.091368592	0.00215307	0.013130588	-0.025289225	0.018396154	-0.041649931
JPG LC CC	C4_P1_W2	0.010023928	0.003676795	0.008623074	-0.004867522	0.002779472	-0.330065488
JPG LC CC	C4_P1_W2	0.046484848	0.004905292	0.010977987	-0.018937761	0.0120351	-0.003140726
JPG LC CC	C4_P1_W2	0.038078443	0.00968583	0.009836355	-0.017302715	0.011030439	-0.041628888
JPG LC CC	C4_P1_W2	0.056877799	0.016896602	0.020069659	-0.028330274	0.016627984	-0.147103625
JPG LC CC	C4_P1_W2	0.01470844	0.002020187	0.01389171	-0.002868313	0.008602276	-0.286822488
JPG LC CC	C4_P1_W2	0.066789314	0.003805146	0.008972236	-0.019077772	0.013833023	-0.0410834
JPG LC CC	C4_P1_W2	0.010362129	0.001902005	0.001006891	-0.002744754	0.001717662	-0.005129511
JPG LC CC	C4_P1_W2	0.010547353	0.001481819	0.001407335	-0.001470116	0.000905308	-0.018164477
JPG LC CC	C4_P1_W2	0.068979246	0.006696721	0.009915891	-0.022033058	0.014637459	-0.03614299
JPG LC CC	C4_P1_W2	0.020114591	0.001777911	0.003004603	-0.003113897	0.002285826	-0.023290148
JPG LC CC	C4_P1_W2	0.021569995	0.017845976	0.021281034	-0.01027017	0.004142344	-0.147829645
JPG LC CC	C4_P1_W2	0.052093344	0.007676191	0.008399487	-0.018463309	0.012391191	-0.05061657
JPG LC CC	C4_P1_W2	0.029837215	0.003294723	0.005580539	-0.011452529	0.007382445	-0.016194744
JPG LC CC	C4_P1_W2	0.022242182	0.001278238	0.004982295	-0.004164874	0.008438666	-0.263410143
JPG LC CC	C4_P1_W2	0.004533164	0.00082739	0.000521193	-0.000660875	0.000599736	-0.00876394
JPG LC CC	C4_P1_W2	0.055804418	0.011180822	0.010020019	-0.021325984	0.013342769	-0.026543355
JPG LC CC	C4_P1_W2	0.019023852	0.006059032	0.009751795	-0.00473752	0.00371665	-0.28025466
JPG LC CC	C4_P1_W2	0.017686147	0.002034609	0.000762363	-0.005024101	0.004018301	-0.037088451
JPG LC CC	C4_P1_W2	0.069491409	0.002790525	0.00854107	-0.020462738	0.014541031	-0.047647238
JPG LC CC	C4_P1_W2	0.012168797	0.000822064	0.008426151	-0.003606731	0.003371847	-0.253833946
JPG LC CC	C4_P1_W2	0.003142201	0.000870936	0.00087695	-0.000429375	0.00046455	-0.037279654
JPG LC CC	C4_P1_W2	0.052990552	0.007270288	0.01059396	-0.020548378	0.013921348	-0.030034366
JPG LC CC	C4_P1_W2	0.064665492	0.005424583	0.011157871	-0.015299458	0.015390515	-0.342338538
JPG LC CC	C4_P1_W2	0.009877046	0.001521965	0.001745745	-0.001117858	0.000661012	-0.044049538
JPG LC CC	C4_P1_W2	0.005347522	0.001972651	0.000656103	-0.003203495	0.002457054	-0.016069889
JPG LC CC	C4_P1_W2	0.005866916	0.002251136	0.007760477	-0.003058416	0.005054249	-0.140124718
JPG LC CC	C4_P1_W2	0.003373949	0.000917888	0.002683924	-0.002894336	0.001024347	-0.065861659
JPG LC CC	C4_P1_W2	0.085551464	0.001756115	0.013622032	-0.025067957	0.018680388	-0.035376352
JPG LC CC	C4_P1_W2	0.014238215	0.001846387	0.003636313	-0.005639765	0.003416943	-0.013778381
JPG LC CC	C4_P1_W2	0.009569913	0.001768043	0.001659522	-0.002489177	0.001497071	-0.003790005
JPG LC CC	C4_P1_W2	0.020521988	0.005420303	0.003935653	-0.011614127	0.008460076	-0.042524747
JPG LC CC	C4_P1_W2	0.006357292	0.003209295	0.004146757	-0.00321337	0.00217048	-0.068223979
JPG LC CC	C4_P1_W2	0.003418633	0.004517907	0.000398579	-0.002998664	0.002078829	-0.031415053
JPG LC CC	C4_P1_W2	0.021797086	0.021214213	0.005680968	-0.012037919	0.00650823	-0.015347184
JPG LC CC	C4_P1_W2	0.006494937	0.000667127	0.002230012	-0.003215551	0.001893821	-0.030389197
JPG LC CC	C4_P1_W2	0.029571625	0.012596505	0.008604648	-0.017992435	0.011949725	-0.036461525
JPG LC CC	C5_P1_W3	0.002989638	0.001730356	0.001507127	-0.001235845	0.000263545	-0.018040173
JPG LC CC	C5_P1_W3	0.040148483	0.007843633	0.013295088	-0.016986129	0.009697119	-0.041977146
JPG LC CC	C5_P1_W3	0.001009979	0.000700789	0.001342557	-0.001639484	0.001092238	-0.004869891
JPG LC CC	C5_P1_W3	0.018284073	0.019233541	0.017045604	-0.011094243	0.008292722	-0.164369151
JPG LC CC	C5_P1_W3	0.005596653	0.002580054	0.013315481	-0.001238884	0.003885112	-0.149731062
JPG LC CC	C5_P1_W3	0.025963691	0.006479187	0.008668265	-0.014540586	0.00911849	-0.005808559
JPG LC CC	C5_P1_W3	0.033144894	0.008877071	0.006642467	-0.016199539	0.014069144	-0.166685943
JPG LC CC	C5_P1_W3	0.002549032	0.001251943	0.00180924	-0.000661201	0.000252619	-0.010437334
JPG LC CC	C5_P1_W3	0.034757217	0.011159105	0.008675384	-0.015569664	0.009809675	-0.015736467
JPG LC CC	C5_P1_W3	0.020129763	0.005097692	0.006581003	-0.011380556	0.007910904	-0.011739906
JPG LC CC	C5_P1_W3	0.014807031	0.031889378	0.018754538	-0.003033325	0.002881307	-0.14354599
JPG LC CC	C5_P1_W3	0.00874228	0.011241866	0.00671022	-0.010789189	0.007323291	-0.016303575
JPG LC CC	C5_P1_W3	0.036569057	0.009673828	0.007555894	-0.016601576	0.010003088	-0.027015778
JPG LC CC	C5_P1_W3	0.015427876	0.002539026	0.016473805	-0.006644493	0.00199565	-0.200535212
JPG LC CC	C5_P1_W3	0.038375877	0.008900274	0.011115051	-0.017937156	0.010780686	-0.013198098
JPG LC CC	C5_P1_W3	0.002031573	0.00128139	0.002977541	-0.001069088	0.001126407	-0.025955469
JPG LC CC	C5_P1_W3	0.0057962	0.001655046	0.008226316	-0.003443811	0.007325516	-0.240920709
JPG LC CC	C5_P1_W3	0.03826605	0.009219835	0.007381763	-0.019622951	0.012960281	-0.050519962
JPG LC CC	C5_P1_W3	0.003649161	0.000976916	0.00183904	-0.000602765	0.001029604	-0.016785005
JPG LC CC	C5_P1_W3	0.008782627	0.002142375	0.001210819	-0.00253055	0.002485406	-0.024103166
JPG LC CC	C5_P1_W3	0.003401794	0.000260698	0.000442417	-0.000402707	0.000476344	-0.007404731
JPG LC CC	C5_P1_W3	0.013018288	0.003744461	0.004362698	-0.006318675	0.004003504	-0.007504584
JPG LC CC	C5_P1_W3	0.034303367	0.008119303	0.007026299	-0.01561397	0.011136343	-0.049763234
JPG LC CC	C5_P1_W3	0.023702972	0.003956921	0.002579533	-0.007136468	0.005136147	-0.042860951
JPG LC CC	C5_P1_W3	0.005631639	0.005108855	0.003062473	-0.003946088	0.002633896	-0.027760658
JPG LC CC	C5_P1_W3	0.022564263	0.016297125	0.005804886	-0.014769825	0.008702979	-0.034060979
JPG LC CC	C5_P1_W3	0.053557646	0.007234916	0.008294003	-0.018791999	0.013546785	-0.064937319
JPG LC CC	C5_P1_W3	0.010474459	0.001759589	0.001953739	-0.002376454	0.001457773	-0.033827175
JPG LC CC	C5_P1_W3	0.046925678	0.008361888	0.009856527	-0.018747715	0.011849472	-0.017869865
JPG LC CC	C5_P1_W3	0.017644267	0.012211955	0.003751728	-0.010690492	0.007450326	-0.038747017
JPG LC CC	C5_P1_W3	0.000624949	0.002430435	0.000537981	-0.000175319	0.000382707	-0.005454325
JPG LC CC	C5_P1_W3	0.023724511	0.022884108	0.006254476	-0.01605444	0.008740577	-0.078928574
JPG LC CC	C5_P1_W3	0.003539999	0.005671541	0.001891893	-0.002509287	0.001587466	-0.052403892
JPG LC CC	C5_P1_W3	0.00614702	0.010193729	0.000830674	-0.003406161	0.002374856	-0.016715045
JPG LC CC	C5_P1_W3	0.003194969	0.00072524	0.003001129	-0.003774813	0.002222932	-0.028123321
JPG LC CC	C5_P1_W3	0.016531148	0.0393954	0.005061739	-0.011730456	0.006750492	-0.060067501
JPG LC CC	C6_P2_W4	0.033106373	0.011616368	0.008554996	-0.015498745	0.009734721	-0.097294368
JPG LC CC	C6_P2_W4	0.00398491	0.005324852	0.004148274	-0.002359315	0.000809436	-0.023628015
JPG LC CC	C6_P2_W4	0.018589197	0.02123361	0.003810886	-0.011765198	0.006801439	-0.071735478
JPG LC CC	C6_P2_W4	0.025400931	0.009950569	0.021501598	-0.010629808	0.003098885	-0.142688129
JPG LC CC	C6_P2_W4	0.015845421	0.018022943	0.014163363	-0.013218423	0.006899268	-0.142457941
JPG LC CC	C6_P2_W4	0.006287551	0.003092912	0.003582725	-0.004330741	0.002628935	-0.01469676
JPG LC CC	C6_P2_W4	0.024302283	0.017960194	0.014309551	-0.009775975	0.002801395	-0.116104773
JPG LC CC	C6_P2_W4	0.01272627	0.019100018	0.017585688	-0.007696612	0.002466266	-0.124825499
JPG LC CC	C6_P2_W4	0.008140712	0.001822275	0.002807755	-0.00228601	0.001799273	-0.027985955
JPG LC CC	C6_P2_W4	0.031929615	0.010999562	0.007447246	-0.015106762	0.009299261	-0.01837704
JPG LC CC	C6_P2_W4	0.002239327	0.001985286	0.004856597	-0.00048512	0.000643726	-0.03331934
JPG LC CC	C6_P2_W4	0.027052325	0.014183595	0.004512267	-0.016479806	0.013007369	-0.187789583
JPG LC CC	C6_P2_W4	0.004015324	0.004834236	0.008767449	-0.00068652	0.002191671	-0.113407683
JPG LC CC	C6_P2_W4	0.005511922	0.001955069	0.001506146	-0.002836522	0.001658082	-0.01059437
JPG LC CC	C6_P2_W4	0.013830934	0.013889263	0.006690961	-0.009915313	0.006101784	-0.023786935
JPG LC CC	C6_P2_W4	0.003088668	0.000746124	0.000899242	-0.000732262	0.000246362	-0.006142906
JPG LC CC	C6_P2_W4	0.05694021	0.012905779	0.011424524	-0.024819457	0.016588718	-0.039793932
JPG LC CC	C6_P2_W4	0.023808101	0.021685366	0.007790688	-0.0096489	0.005143006	-0.014510943
JPG LC CC	C6_P2_W4	0.046829747	0.028675054	0.003800979	-0.024397192	0.017028838	-0.1778003
JPG LC CC	C6_P2_W4	0.003743827	0.00093481	0.012646865	-0.001343186	0.005343457	-0.164711422
JPG LC CC	C6_P2_W4	0.034964277	0.018602035	0.009661212	-0.016486016	0.009789997	-0.013032298
JPG LC CC	C6_P2_W4	0.005883333	0.001772455	0.001688991	-0.001884514	0.000827018	-0.008556912
JPG LC CC	C6_P2_W4	0.011428109	0.002015542	0.001343901	-0.003795551	0.002496181	-0.013622634
JPG LC CC	C6_P2_W4	0.009669656	0.017780616	0.003143834	-0.00823645	0.005171935	-0.019962391
JPG LC CC	C6_P2_W4	0.023651508	0.015172814	0.015594319	-0.010475655	0.006055757	-0.120522621
JPG LC CC	C6_P2_W4	0.005802301	0.002032111	0.00236036	-0.003863888	0.002631253	-0.006190597
JPG LC CC	C6_P2_W4	0.016127859	0.016625698	0.003539225	-0.010902602	0.006587512	-0.031842998
JPG LC CC	C6_P2_W4	0.038273331	0.034582243	0.010250838	-0.020723461	0.01192304	-0.022159525
JPG LC CC	C6_P2_W4	0.007754169	0.00421405	0.002931498	-0.003576238	0.00134986	-0.023148143
JPG LC CC	C6_P2_W4	0.006149869	0.002828387	0.003496755	-0.004261754	0.002352217	-0.012763937
JPG LC CC	C6_P2_W4	0.037319445	0.009455388	0.004305963	-0.013236766	0.009163387	-0.03338916
JPG LC CC	C6_P2_W4	0.021789382	0.017945265	0.008364003	-0.016017714	0.008763911	-0.034248528
JPG LC CC	C6_P2_W4	0.014086267	0.022300869	0.010166389	-0.012971978	0.007806714	-0.067569906
JPG LC CC	C6_P2_W4	0.018148061	0.003487543	0.003801844	-0.005055933	0.003338265	-0.013926257
JPG LC CC	C7_P1_W5	0.000108736	0.002431589	0.016828265	-0.003199599	0.004227775	-0.167961197
JPG LC CC	C7_P1_W5	0.005144587	0.002420082	0.002930824	-0.001254116	0.001016373	-0.025658223
JPG LC CC	C7_P1_W5	0.013765139	0.018704474	0.001693847	-0.011851367	0.007899256	-0.075450389
JPG LC CC	C7_P1_W5	0.006950735	0.015643199	0.014455089	-0.003801581	0.00115314	-0.104793461
JPG LC CC	C7_P1_W5	0.003594019	0.001790804	0.014230859	-0.001796801	0.003393601	-0.105995803
JPG LC CC	C7_P1_W5	0.033898904	0.006947093	0.016414637	-0.011348753	0.005295617	-0.079210233
JPG LC CC	C7_P1_W5	0.003699278	0.003882798	0.003927052	-0.002070731	0.001663093	-0.031617268
JPG LC CC	C7_P1_W5	0.039215346	0.042614951	0.003278075	-0.010099762	0.005981367	-0.030054214
JPG LC CC	C7_P1_W5	0.025258891	0.020291026	0.004687389	-0.00974941	0.005506562	-0.010727067
JPG LC CC	C7_P1_W5	0.031876178	0.014104815	0.009352565	-0.016017563	0.009612316	-0.00764502
JPG LC CC	C7_P1_W5	0.00108299	0.001562963	0.007765506	-0.001513288	0.001841002	-0.070894095
JPG LC CC	C7_P1_W5	0.001141192	0.009216549	0.005582791	-0.000298287	0.000606734	-0.039952616
JPG LC CC	C7_P1_W5	0.023197439	0.016981104	0.003201067	-0.01113451	0.006824343	-0.028808632
JPG LC CC	C7_P1_W5	0.005618691	0.001756979	0.011801116	-0.001280564	0.003561282	-0.122693911
JPG LC CC	C7_P1_W5	0.006524065	0.002561231	0.001713588	-0.001445024	0.000973698	-0.015244577
JPG LC CC	C7_P1_W5	0.003564724	0.003265876	0.019537362	-0.001571545	0.002917416	-0.145243414
JPG LC CC	C7_P1_W5	0.024183915	0.01509665	0.007943703	-0.014982876	0.009248547	-0.021075347
JPG LC CC	C7_P1_W5	0.035269919	0.01067795	0.007050722	-0.015340449	0.010019736	-0.022684496
JPG LC CC	C7_P1_W5	0.017964778	0.011743154	0.002211875	-0.011076873	0.007594238	-0.036453431
JPG LC CC	C7_P1_W5	0.013091048	0.008153561	0.00599539	-0.01532701	0.013536142	-0.166602434
JPG LC CC	C7_P1_W5	0.041100432	0.018886529	0.014414029	-0.024381786	0.014743459	-0.011937075
JPG LC CC	C7_P1_W5	0.00064081	0.001371941	0.000604675	-0.001193881	0.000684923	-0.008718277
JPG LC CC	C7_P1_W5	0.002776394	0.002778086	0.018474227	-0.00810589	0.007937363	-0.197611567
JPG LC CC	C7_P1_W5	0.033973941	0.011939879	0.021703667	-0.014221368	0.008508536	-0.267622316
JPG LC CC	C7_P1_W5	0.001097947	0.011399844	0.003172583	-0.001683837	0.001158346	-0.014583625
JPG LC CC	C7_P1_W5	0.006495519	0.008717866	0.001064696	-0.003665329	0.001772368	-0.012296817
JPG LC CC	C7_P1_W5	0.005813553	0.003013107	0.001203229	-0.001907563	0.001054843	-0.009852055
JPG LC CC	C7_P1_W5	0.005292032	0.002506314	0.002045264	-0.002775099	0.001968352	-0.003446061
JPG LC CC	C7_P1_W5	0.003061696	0.002338527	0.003556006	-0.001607922	0.001301777	-0.027287079
JPG LC CC	C7_P1_W5	0.001746528	0.003408421	0.002387562	-0.002413288	0.000734325	-0.011159394
JPG LC CC	C7_P1_W5	0.002222281	0.010300934	0.005175429	-0.002315657	0.000923432	-0.038428557
JPG LC CC	C7_P1_W5	0.028758104	0.026523589	0.005073028	-0.0161121	0.009237805	-0.073863629
JPG LC CC	C7_P1_W5	0.00286909	0.002348927	0.001080941	-0.00098519	0.000425846	-0.022090364
JPG LC CC	C7_P1_W5	0.003252009	0.009582203	0.001891219	-0.002341108	0.001452285	-0.001165197
JPG LC CC	C7_P1_W5	0.003205177	0.005417415	0.006743023	-0.002624927	0.000375251	-0.043316801
JPG LC CC	C7_P1_W5	0.004527377	0.061380645	0.006228566	-0.00701901	0.003338926	-0.049300366
JPG LC CC	C8_P2_W6	0.002239353	0.002066339	0.010995915	-0.004787123	0.003782072	-0.111530761
JPG LC CC	C8_P2_W6	0.014028407	0.030898802	0.003017956	-0.007775443	0.004624202	-0.024005465
JPG LC CC	C8_P2_W6	0.002786377	0.000978884	0.001621437	-0.000694955	0.000293261	-0.013576737
JPG LC CC	C8_P2_W6	0.004769914	0.002244857	0.00074317	-0.000814174	0.0005963	-0.000475371
JPG LC CC	C8_P2_W6	0.005235998	0.01008656	0.001901087	-0.004246565	0.002071115	-0.008967036
JPG LC CC	C8_P2_W6	0.00086642	0.000348648	0.002926116	-0.000221591	0.000674117	-0.020105374
JPG LC CC	C8_P2_W6	0.007925709	0.003833794	0.011296558	-0.003675333	0.005769662	-0.205690221
JPG LC CC	C8_P2_W6	0.002805559	0.003170722	0.015885044	-0.004845711	0.005531976	-0.174699441
JPG LC CC	C8_P2_W6	0.030023412	0.011158886	0.008426333	-0.013007602	0.00800996	-0.003964071
JPG LC CC	C8_P2_W6	0.021514088	0.009255322	0.006519238	-0.010585383	0.006263197	-0.011491717
JPG LC CC	C8_P2_W6	0.001071068	0.001703694	0.002318027	-0.000894436	0.000953365	-0.020492772
JPG LC CC	C8_P2_W6	0.025411821	0.018220002	0.010113899	-0.020417883	0.011705475	-0.043502285
JPG LC CC	C8_P2_W6	0.000639498	0.003076549	0.011765094	-0.00382216	0.005406167	-0.182638522
JPG LC CC	C8_P2_W6	0.022534071	0.007365034	0.003355276	-0.011881625	0.0080478	-0.060007237
JPG LC CC	C8_P2_W6	0.008533933	0.009593521	0.002485528	-0.005301756	0.002963049	-0.012027809
JPG LC CC	C8_P2_W6	0.024866731	0.013392829	0.005259849	-0.012877029	0.008042706	-0.024748252
JPG LC CC	C8_P2_W6	0.008778159	0.000600033	0.000508225	-0.000521064	0.000217478	-0.004810823
JPG LC CC	C8_P2_W6	0.019097685	0.017894989	0.008327287	-0.009552809	0.005087295	-0.017541837
JPG LC CC	C8_P2_W6	0.004323224	0.002880598	0.012829208	-0.002615598	0.0062461	-0.238428829
JPG LC CC	C8_P2_W6	0.00691409	0.002174985	0.017479755	-0.003516221	0.008821778	-0.261231487
JPG LC CC	C8_P2_W6	0.018712552	0.020214655	0.007077696	-0.013984541	0.008212683	-0.020835437
JPG LC CC	C8_P2_W6	0.029094006	0.017094336	0.00623608	-0.013721345	0.008798856	-0.029222237
JPG LC CC	C8_P2_W6	0.008789441	0.003394116	0.00144779	-0.00305957	0.002934252	-0.071158268
JPG LC CC	C8_P2_W6	0.001813535	0.011538022	0.002768777	-0.001137219	0.00126561	-0.037351482
JPG LC CC	C8_P2_W6	0.020262273	0.018526151	0.008318684	-0.014397621	0.007992911	-0.011131766
JPG LC CC	C8_P2_W6	0.002414601	0.000717953	0.001461828	-0.001260012	0.000976298	-0.011707637
JPG LC CC	C8_P2_W6	0.018954523	0.030437824	0.007358912	-0.01228343	0.00656275	-0.02155002
JPG LC CC	C8_P2_W6	0.003268195	0.006736434	0.00223359	-0.001119433	0.000558601	-0.013989165
JPG LC CC	C8_P2_W6	0.01514994	0.019321274	0.009409601	-0.014361337	0.006874216	-0.022103519
JPG LC CC	C8_P2_W6	0.024931446	0.017625881	0.009233058	-0.016635909	0.009249742	-0.053058814
JPG LC CC	C8_P2_W6	0.001632408	0.002398978	0.000234456	-0.001675552	0.00165714	-0.015263573
JPG LC CC	C8_P2_W6	0.011035558	0.026385282	0.008044305	-0.016365545	0.007932827	-0.059360626
JPG LC CC	C8_P2_W6	0.003384263	0.00416887	0.002090945	-0.002326024	0.002093458	-0.034175885
JPG LC CC	C8_P2_W6	0.029468292	0.019059509	0.004300856	-0.021193508	0.014798485	-0.148264008
JPG LC CC	C9_P1_W7	0.008233415	0.026135922	0.010562185	-0.006479055	0.004614975	-0.145592244
JPG LC CC	C9_P1_W7	0.0255107	0.045761284	0.005594373	-0.009042243	0.005031277	-0.010254762
JPG LC CC	C9_P1_W7	0.008210173	0.038854174	0.020946188	-0.004459605	0.001245396	-0.170969964
JPG LC CC	C9_P1_W7	0.000706891	0.025014314	0.006265269	-0.004163473	0.001269228	-0.028340982
JPG LC CC	C9_P1_W7	0.017901592	0.023255339	0.001890377	-0.007102208	0.004417079	-0.035720304
JPG LC CC	C9_P1_W7	0.005703637	0.001841983	0.002207464	-0.002633019	0.001663559	-0.012650815
JPG LC CC	C9_P1_W7	0.004246829	0.010657629	0.003618264	-0.001860596	0.001487267	-0.031593436
JPG LC CC	C9_P1_W7	0.007846809	0.0070667	0.001168596	-0.000562015	0.000565986	-0.012578072
JPG LC CC	C9_P1_W7	0.003187052	0.001820541	0.000302696	-0.000865966	0.000744918	-0.010710183
JPG LC CC	C9_P1_W7	0.021416396	0.018235335	0.00569253	-0.009050206	0.005493578	-0.016988594
JPG LC CC	C9_P1_W7	0.008017818	0.039577091	0.003262678	-0.007489757	0.004562873	-0.017795054
JPG LC CC	C9_P1_W7	0.003149075	0.033798873	0.004616686	-0.005733963	0.002582161	-0.006949441
JPG LC CC	C9_P1_W7	0.012568907	0.021126477	0.005902196	-0.004693914	0.002328813	-0.024738028
JPG LC CC	C9_P1_W7	0.002603225	0.007162672	0.023510868	-0.003121038	0.005415987	-0.210010507
JPG LC CC	C9_P1_W7	0.007850237	0.006261045	0.000792652	-0.001937706	0.001314957	-0.014180082
JPG LC CC	C9_P1_W7	0.011362682	0.032633085	0.003208043	-0.005385885	0.003046727	-0.00633021
JPG LC CC	C9_P1_W7	0.036426218	0.031180562	0.013324718	-0.022551704	0.01264816	-0.009252996
JPG LC CC	C9_P1_W7	0.031397122	0.020129949	0.007781642	-0.015323127	0.009008108	-0.01633869
JPG LC CC	C9_P1_W7	0.018647526	0.027117681	0.008863526	-0.012167104	0.007155238	-0.042134018
JPG LC CC	C9_P1_W7	0.017147006	0.012674522	0.009616562	-0.015114366	0.009667723	-0.000217217
JPG LC CC	C9_P1_W7	0.004006905	0.001326462	0.001424568	-0.000721995	0.000679896	-0.022917184
JPG LC CC	C9_P1_W7	0.02226365	0.039452138	0.006131406	-0.010143415	0.005204382	-0.038314125
JPG LC CC	C9_P1_W7	0.003606573	0.011702803	0.003355257	-0.001562322	0.000964991	-0.019302487
JPG LC CC	C9_P1_W7	0.004687512	0.003376079	0.002690294	-0.001252098	0.001018027	-0.038377425
JPG LC CC	C9_P1_W7	0.001146285	0.008368192	0.006049277	-0.001138518	0.00136164	-0.056928143
JPG LC CC	C9_P1_W7	0.007803607	0.006067738	0.003585464	-0.004914738	0.002920749	-0.046567137
JPG LC CC	C9_P1_W7	0.014311017	0.00884255	0.001802149	-0.004379785	0.002889262	-0.062635984
JPG LC CC	C9_P1_W7	0.03401188	0.040355172	0.011491233	-0.017949176	0.008364978	-0.030485352
JPG LC CC	C9_P1_W7	0.013540808	0.032175628	0.004181993	-0.008231039	0.004865768	-0.014576994
JPG LC CC	C9_P1_W7	0.00514552	0.044680637	0.008954322	-0.008972111	0.004930082	-0.060279206
JPG LC CC	C9_P1_W7	0.001311425	0.135350426	0.00440305	-0.010548734	0.005469711	-0.091123843
JPG LC CC	C9_P1_W7	0.048108164	0.031744518	0.011109496	-0.024325304	0.017703317	0.327028878
JPG LC CC	C9_P1_W7	0.048779526	0.036591372	0.009002488	-0.022536537	0.013762289	0.212041734
JPG LC CC	C9_P1_W7	0.002271001	0.004354246	0.000377573	-0.001770735	0.001110957	-0.017287612
JPG LC CC	C9_P1_W7	0.028789646	0.058323345	0.017800839	-0.017322552	0.00872503	-0.388683245
JPG LC CC	C9_P1_W7	0.000555221	0.009803896	0.02071478	-0.001371072	0.004405519	-0.456395511
JPG LC CC	C10_P2_W8	0.017287708	0.015959097	0.013602402	-0.013359403	0.009899809	-0.184599064
JPG LC CC	C10_P2_W8	0.003949324	0.024055088	0.002314575	-0.004889477	0.003017588	-0.011416989
JPG LC CC	C10_P2_W8	0.002238382	0.00125255	0.00863865	-0.001823156	0.002625618	-0.094767039
JPG LC CC	C10_P2_W8	0.007203082	0.009188106	0.00457036	-0.003184652	0.001390825	-0.021571453
JPG LC CC	C10_P2_W8	0.010406289	0.026494435	0.010858596	-0.01503358	0.011734575	-0.200191229
JPG LC CC	C10_P2_W8	0.002539737	0.001244547	0.001808767	-0.000328417	0.000636303	-0.015281358
JPG LC CC	C10_P2_W8	0.012860517	0.011523156	0.008369311	-0.010276418	0.007101968	-0.113275891
JPG LC CC	C10_P2_W8	0.008069329	0.029731408	0.01804144	-0.013291849	0.00868109	-0.196216775
JPG LC CC	C10_P2_W8	0.005823955	0.005839782	0.000912382	-0.003676929	0.002380851	-0.014653217
JPG LC CC	C10_P2_W8	0.001290556	0.002903572	0.001848585	-0.000958542	0.000779513	-0.017968986
JPG LC CC	C10_P2_W8	0.002529231	0.023795576	0.003046839	-0.008229087	0.004978401	-0.019139328
JPG LC CC	C10_P2_W8	0.01351535	0.012828163	0.006720985	-0.013314383	0.007926972	-0.016205445
JPG LC CC	C10_P2_W8	0.00966641	0.016456511	0.004234637	-0.010403954	0.007506742	-0.097905659
JPG LC CC	C10_P2_W8	0.041867131	0.02512623	0.010336128	-0.017879895	0.011446674	-0.012846898
JPG LC CC	C10_P2_W8	0.005697741	0.021973044	0.003721024	-0.005757279	0.00328534	-0.004357218
JPG LC CC	C10_P2_W8	0.012485483	0.014139608	0.005951751	-0.007087905	0.00448268	-0.041651486
JPG LC CC	C10_P2_W8	0.002868343	0.001956	0.005200203	-0.002041353	0.000857283	-0.026621966
JPG LC CC	C10_P2_W8	0.013879121	0.023056874	0.002565177	-0.009583873	0.0061022	-0.027791084
JPG LC CC	C10_P2_W8	0.002348591	0.000833794	0.001792845	-0.000988204	0.000412101	-0.01388384
JPG LC CC	C10_P2_W8	0.013271925	0.021666022	0.015648629	-0.013067581	0.008067282	-0.118782092
JPG LC CC	C10_P2_W8	0.003739433	0.006236994	0.002483504	-0.001733436	0.000886212	-0.012647476
JPG LC CC	C10_P2_W8	0.004334321	0.003489815	0.002932755	-0.001193849	0.000609712	-0.014774771
JPG LC CC	C10_P2_W8	0.017874759	0.011096003	0.006004955	-0.015364892	0.011610295	-0.123267281
JPG LC CC	C10_P2_W8	0.003020965	0.006076712	0.001152016	-0.001837526	0.001037028	-0.013329939
JPG LC CC	C10_P2_W8	0.017624141	0.029778723	0.003858471	-0.014955435	0.008810998	-0.050674782
JPG LC CC	C10_P2_W8	0.012741728	0.019087855	0.008798807	-0.008603903	0.004716681	-0.029710825
JPG LC CC	C10_P2_W8	0.001463648	0.006383745	0.004702721	-0.000532378	0.000413217	-0.032382184
JPG LC CC	C10_P2_W8	0.002356431	0.004485979	0.003180042	-0.00072357	0.0012152	-0.0252331
JPG LC CC	C10_P2_W8	0.015919882	0.030190788	0.01417549	-0.018951533	0.009874385	-0.055018164
JPG LC CC	C10_P2_W8	0.01477266	0.026673582	0.008912825	-0.015799918	0.009487817	-0.013509734
JPG LC CC	C10_P2_W8	0.031488265	0.035045301	0.010617113	-0.022166185	0.014059694	-0.035389353
JPG LC CC	C10_P2_W8	0.000828368	0.005029119	0.003096904	-0.001453532	0.001348964	-0.05817633
JPG LC CC	C10_P2_W8	0.011779653	0.0414276	0.004586149	-0.017835975	0.010063187	-0.057991003
JPG LC CC	C10_P2_W8	0.045820093	0.04243337	0.015351893	-0.02924713	0.017027348	-0.056632566
TIF	C2_P1_W1	0.013937509	0.004670426	0.003677983	-0.007995857	0.002021891	0.005695295
TIF	C2_P1_W1	0.030209801	0.001564535	0.003081057	-0.004951176	0.003648319	0.010873402
TIF	C2_P1_W1	0.009133974	0.004392274	0.000339016	-0.002050721	0.001314593	0.009636665
TIF	C2_P1_W1	0.032611265	0.001907316	0.001451433	-0.000809892	0.000780374	0.017167713
TIF	C2_P1_W1	0.096682054	0.010037809	0.010468786	-0.021408557	0.012444332	0.01642187
TIF	C2_P1_W1	0.102527424	0.006169377	0.010054845	-0.019937744	0.011462671	0.019974199
TIF	C2_P1_W1	0.111909465	0.009376279	0.009976937	-0.020627323	0.012608518	0.012219812
TIF	C2_P1_W1	0.095807844	0.008319781	0.009850864	-0.019199084	0.011737615	0.020978772
TIF	C2_P1_W1	0.11354981	0.007033714	0.007333721	-0.017133277	0.013013801	0.026505747
TIF	C2_P1_W1	0.05255955	0.001411658	0.001040952	-0.003052085	0.001685224	0.020634487
TIF	C2_P1_W1	0.067514802	0.007492038	0.007013603	-0.016391449	0.008991903	0.010775535
TIF	C2_P1_W1	0.093311355	0.007387599	0.007910966	-0.018612977	0.011340654	0.021935206
TIF	C2_P1_W1	0.019196652	0.001604443	0.001957703	-0.000937818	0.000907803	0.014678382
TIF	C2_P1_W1	0.086743402	0.007965786	0.009132372	-0.018614033	0.011545855	0.011340167
TIF	C2_P1_W1	0.034937669	0.001365281	0.003168156	-0.00394517	0.003206972	0.014172928
TIF	C2_P1_W1	0.011100821	0.001499388	0.001664065	-0.000468376	0.001607151	0.030051601
TIF	C2_P1_W1	0.018851276	0.002861799	0.002484517	-0.004304456	0.00178381	0.015223286
TIF	C2_P1_W1	0.041531999	0.002544035	0.002989664	-0.004665015	0.002158694	0.020798188
TIF	C2_P1_W1	0.028821776	0.001962659	0.001706296	-0.005437823	0.003986463	0.007779039
TIF	C2_P1_W1	0.048692859	0.01180327	0.009039771	-0.017679992	0.012085105	0.03974595
TIF	C2_P1_W1	0.115463636	0.018393697	0.019434968	-0.035375665	0.02298295	0.029504275
TIF	C2_P1_W1	0.056679479	0.004667859	0.002951137	-0.005668878	0.002254747	0.012992955
TIF	C2_P1_W1	0.024213942	0.003061853	0.003264895	-0.004269238	0.001482134	0.02330788
TIF	C2_P1_W1	0.091152221	0.011442047	0.011727388	-0.022795999	0.014768399	0.014282597
TIF	C2_P1_W1	0.013253302	0.000283028	0.001596848	-0.002451898	0.003124872	0.022072976
TIF	C2_P1_W1	0.03241336	0.004420446	0.001456345	-0.004111039	0.00435526	0.015466554
TIF	C2_P1_W1	0.1693278	0.009266643	0.011960514	-0.02517989	0.018688606	0.008483424
TIF	C2_P1_W1	0.091218355	0.012173526	0.010492468	-0.022225958	0.013863552	0.004007444
TIF	C2_P1_W1	0.128881153	0.007433224	0.010074972	-0.020641559	0.017753784	0.017597968
TIF	C2_P1_W1	0.027273412	0.002957035	0.004237119	-0.005812936	0.003654099	0.016344854
TIF	C2_P1_W1	0.047451968	0.001004177	0.003308119	-0.006646908	0.004992846	0.007390317
TIF	C2_P1_W1	0.02189437	0.005339331	0.003071308	-0.007819232	0.006362272	0.015774082
TIF	C2_P1_W1	0.012832333	0.002254604	0.001676744	-0.005713901	0.005274918	0.020421278
TIF	C2_P1_W1	0.076157189	0.013707498	0.011906686	-0.025008445	0.013896736	0.001483869
TIF	C2_P1_W1	0.052373615	0.006881263	0.004217815	-0.008916947	0.005982834	0.002621784
TIF	C2_P1_W1	0.175153715	0.004534869	0.010111284	-0.021668606	0.019902474	0.012157055
TIF	C3_P2_W2	0.004334242	0.001607857	0.004291593	-0.005988253	0.002016285	0.023580512
TIF	C3_P2_W2	0.040473717	0.009762435	0.006715352	-0.016263351	0.009223816	0.013540106
TIF	C3_P2_W2	0.040697795	0.008678711	0.002103397	-0.009220793	0.004500906	0.009052622
TIF	C3_P2_W2	0.058091686	0.007183329	0.006761669	-0.016868917	0.00886664	0.003691097
TIF	C3_P2_W2	0.039012897	0.016349262	0.00706158	-0.016364463	0.00878576	0.012599078
TIF	C3_P2_W2	0.00885415	0.000767034	0.001411725	-0.0008963	0.000229393	0.010096394
TIF	C3_P2_W2	0.056934192	0.01047211	0.009479613	-0.01999158	0.01018111	0.009160251
TIF	C3_P2_W2	0.051526402	0.014166355	0.008239285	-0.018662546	0.009417954	0.012113494
TIF	C3_P2_W2	0.036038369	0.000451212	0.001652606	-0.002638187	0.00140207	0.007010674
TIF	C3_P2_W2	0.007190659	0.001717361	0.002320671	-0.001360405	0.001220592	0.01597241
TIF	C3_P2_W2	0.03197934	0.007256788	0.003259315	-0.002765487	0.003467207	0.052985013
TIF	C3_P2_W2	0.040510167	0.014673995	0.004534432	-0.012577375	0.005286141	0.005020518
TIF	C3_P2_W2	0.01403121	0.003399579	0.006639434	-0.003202265	0.003234137	0.03119719
TIF	C3_P2_W2	0.062492796	0.002123874	0.002252337	-0.001044103	0.000505715	0.015369433
TIF	C3_P2_W2	0.010249091	0.000751123	0.000733303	-0.00076742	0.000504851	0.004575024
TIF	C3_P2_W2	0.102906504	0.00788088	0.009688011	-0.022494701	0.011883063	0.012827448
TIF	C3_P2_W2	0.068535728	0.012206257	0.007736614	-0.018702283	0.011114399	0.016696501
TIF	C3_P2_W2	0.010515306	0.000521679	0.001652532	-0.001334606	0.000443585	0.002090034
TIF	C3_P2_W2	0.057993205	0.013518534	0.004133983	-0.015270194	0.006903332	0.012717641
TIF	C3_P2_W2	0.066965764	0.010551779	0.01112248	-0.021127047	0.012552005	0.012942173
TIF	C3_P2_W2	0.096629196	0.008870436	0.008295065	-0.020243065	0.011206565	0.011811813
TIF	C3_P2_W2	0.08289976	0.007563091	0.007894196	-0.018124368	0.010777458	0.020441386
TIF	C3_P2_W2	0.090121611	0.007789657	0.012422153	-0.021579194	0.014982903	0.008915386
TIF	C3_P2_W2	0.020321725	0.002772129	0.002256316	-0.002393648	0.002260773	0.020635561
TIF	C3_P2_W2	0.005542482	0.002183219	0.000943577	-0.000772443	0.00033793	0.007567664
TIF	C3_P2_W2	0.041899167	0.001851532	0.00237527	-0.006119366	0.004567966	0.011246721
TIF	C3_P2_W2	0.013210239	0.002191557	0.000654236	-0.00261157	0.001127281	0.008450842
TIF	C3_P2_W2	0.008972669	0.001197416	0.000581969	-0.001344507	0.001474912	0.014370639
TIF	C3_P2_W2	0.03041742	0.014971295	0.00744622	-0.017121109	0.007439139	0.010670991
TIF	C3_P2_W2	0.023291605	0.00110806	0.002079677	-0.001741299	0.000980378	0.005053779
TIF	C3_P2_W2	0.088701097	0.008908679	0.008738186	-0.019922252	0.012284866	0.017263574
TIF	C3_P2_W2	0.010922943	0.006673391	0.001390498	-0.004125979	0.002231095	0.007602994
TIF	C3_P2_W2	0.03277952	0.006496102	0.005088866	-0.012444177	0.008410374	0.022867214
TIF	C3_P2_W2	0.09415651	0.00805903	0.009828115	-0.021280474	0.013081687	0.011371183
TIF	C4_P1_W2	0.011223162	0.004306698	0.001370362	-0.003354435	0.002014011	0.002018549
TIF	C4_P1_W2	0.042199296	0.007134442	0.00766457	-0.016096367	0.009256246	0.009796865
TIF	C4_P1_W2	0.037814184	0.010963561	0.006744672	-0.014822712	0.008188578	0.011517575
TIF	C4_P1_W2	0.055506745	0.02143012	0.013024839	-0.026118756	0.012816852	0.013627703
TIF	C4_P1_W2	0.00839094	0.002547385	0.00198962	-0.002860159	0.001881451	0.011059164
TIF	C4_P1_W2	0.069974557	0.006693865	0.005994925	-0.015629882	0.009029179	0.012060826
TIF	C4_P1_W2	0.011075087	0.00192017	0.00032145	-0.001905543	0.001020365	0.001806752
TIF	C4_P1_W2	0.009259999	0.001780647	0.002057787	-0.001112072	0.000287058	0.009878098
TIF	C4_P1_W2	0.077789501	0.010468791	0.007796612	-0.018935142	0.009716348	0.002244965
TIF	C4_P1_W2	0.027325611	0.000879335	0.003909056	-0.003791353	0.002208757	0.014461928
TIF	C4_P1_W2	0.019947752	0.023403129	0.004553306	-0.010400358	0.003804063	0.008780104
TIF	C4_P1_W2	0.054433282	0.010679865	0.003444706	-0.015113773	0.007926193	0.008523736
TIF	C4_P1_W2	0.033109938	0.004911921	0.004079627	-0.009818174	0.005143679	0.006857044
TIF	C4_P1_W2	0.022620503	0.001860988	0.003088361	-0.004788535	0.002682536	0.012751267
TIF	C4_P1_W2	0.006882645	0.000786943	0.000155459	-0.000741134	0.000562031	0.001699344
TIF	C4_P1_W2	0.054496251	0.013497899	0.006175968	-0.018214179	0.009361185	0.006236825
TIF	C4_P1_W2	0.022567468	0.006081649	0.001196401	-0.003016848	0.003172267	0.008149372
TIF	C4_P1_W2	0.016564426	0.002768075	0.002754768	-0.003219024	0.001996761	0.021491097
TIF	C4_P1_W2	0.081057575	0.005258537	0.005359412	-0.016829428	0.009406373	0.008294136
TIF	C4_P1_W2	0.007663632	0.001189833	0.001520852	-0.001404642	0.000484216	0.01230047
TIF	C4_P1_W2	0.00317193	0.000658043	0.00025382	-0.000397824	0.000803978	0.005421828
TIF	C4_P1_W2	0.056486132	0.010055683	0.008594363	-0.017725365	0.010044008	0.015175251
TIF	C4_P1_W2	0.069875743	0.008632975	0.004463381	-0.012858623	0.011180255	0.038726387
TIF	C4_P1_W2	0.008413946	0.001221211	0.004024996	-0.001897814	0.000910197	0.016576986
TIF	C4_P1_W2	0.007391642	0.002682475	0.002626297	-0.002760883	0.001647959	0.011700591
TIF	C4_P1_W2	0.011960767	0.00358837	0.000485845	-0.001937377	0.000838415	0.009070827
TIF	C4_P1_W2	0.009513157	0.001627554	0.001579402	-0.002537723	0.001345122	0.011256643
TIF	C4_P1_W2	0.082787111	0.006969409	0.011308753	-0.021451151	0.013565453	0.01116629
TIF	C4_P1_W2	0.013606494	0.001894616	0.001959016	-0.004215452	0.000882905	0.024332149
TIF	C4_P1_W2	0.012323121	0.001879549	0.001384607	-0.002410577	0.001261488	0.001249747
TIF	C4_P1_W2	0.023875775	0.00667891	0.004064712	-0.009446194	0.005916922	0.012152782
TIF	C4_P1_W2	0.005288882	0.004092018	0.000961634	-0.003045231	0.001054858	0.01628883
TIF	C4_P1_W2	0.00700186	0.004889746	0.002471491	-0.002926651	0.001202379	0.010468718
TIF	C4_P1_W2	0.021710574	0.028214886	0.004196824	-0.011040483	0.004861743	0.023811518
TIF	C4_P1_W2	0.008321405	0.001015572	0.002195088	-0.003462149	0.001393881	0.009135748
TIF	C4_P1_W2	0.031351082	0.01581039	0.006227331	-0.015343892	0.007631744	0.012545757
TIF	C5_P1_W3	0.003039278	0.001408359	0.002760247	-0.000599262	0.000427673	0.014921038
TIF	C5_P1_W3	0.048464063	0.011419862	0.00609619	-0.015211638	0.007991877	0.007621997
TIF	C5_P1_W3	0.003927978	0.000930175	0.004315469	-0.002816498	0.001854987	0.024377704
TIF	C5_P1_W3	0.017055203	0.027453847	0.004351697	-0.009039216	0.003576538	0.011633585
TIF	C5_P1_W3	0.011162034	0.002534551	0.002740964	-0.000744632	0.000138577	0.0157658
TIF	C5_P1_W3	0.027727823	0.008990177	0.005693773	-0.013314309	0.007056826	0.011721137
TIF	C5_P1_W3	0.03314234	0.012317987	0.006116942	-0.014170396	0.007004783	0.010899766
TIF	C5_P1_W3	0.002504952	0.00119021	0.000982014	-0.000610385	0.000361987	0.002620824
TIF	C5_P1_W3	0.03465289	0.01391732	0.006340123	-0.013971485	0.00688128	0.015252079
TIF	C5_P1_W3	0.026376151	0.007601251	0.00580827	-0.010334828	0.005603149	0.015267026
TIF	C5_P1_W3	0.018842096	0.043161933	0.002267808	-0.002691246	0.001282255	0.018720795
TIF	C5_P1_W3	0.011728379	0.015226365	0.004592925	-0.009457965	0.004991377	0.005769653
TIF	C5_P1_W3	0.036990138	0.012635282	0.005635413	-0.014787721	0.008504406	0.025607228
TIF	C5_P1_W3	0.015468363	0.00352065	0.002727073	-0.005977429	0.003668082	0.013338545
TIF	C5_P1_W3	0.037430307	0.010373974	0.006294299	-0.015166382	0.007644727	0.012212217
TIF	C5_P1_W3	0.002602769	0.001029572	0.002021391	-0.000429129	0.000358503	0.008030013
TIF	C5_P1_W3	0.006511273	0.002365718	0.00244146	-0.002720981	0.001246852	0.009409882
TIF	C5_P1_W3	0.032335064	0.010700613	0.006979534	-0.016139774	0.008625083	0.009423459
TIF	C5_P1_W3	0.005811103	0.001074645	0.003580227	-0.001566253	0.001490272	0.033450163
TIF	C5_P1_W3	0.009726493	0.002402707	0.001078953	-0.002152411	0.001905601	0.001893366
TIF	C5_P1_W3	0.000900759	0.000837936	0.000795037	-0.000561684	0.000310282	0.001340683
TIF	C5_P1_W3	0.018952239	0.004474307	0.003294067	-0.004916768	0.002276556	0.01531784
TIF	C5_P1_W3	0.036817154	0.009803671	0.004328734	-0.012238515	0.006978974	0.007228895
TIF	C5_P1_W3	0.026674627	0.00546151	0.002771341	-0.004723309	0.00357651	0.013080908
TIF	C5_P1_W3	0.005691209	0.006861701	0.003367586	-0.00392927	0.001402492	0.004337062
TIF	C5_P1_W3	0.022315092	0.020544336	0.006502801	-0.014026152	0.006978438	0.030273566
TIF	C5_P1_W3	0.053455694	0.010045817	0.006390537	-0.01673351	0.01024633	0.008604144
TIF	C5_P1_W3	0.009626194	0.00197005	0.000815667	-0.001975763	0.001136558	0.001516552
TIF	C5_P1_W3	0.046211264	0.010274611	0.00581933	-0.015311475	0.009280988	0.006433211
TIF	C5_P1_W3	0.021127339	0.014894317	0.001664255	-0.00858737	0.004575818	0.007055275
TIF	C5_P1_W3	0.001864397	0.00297084	0.001228959	-0.00109774	0.000866321	0.021226126
TIF	C5_P1_W3	0.022117341	0.026576957	0.009311477	-0.015791479	0.006675225	0.023257971
TIF	C5_P1_W3	0.004562254	0.006299005	0.001947783	-0.002292886	0.000914584	0.003837238
TIF	C5_P1_W3	0.008643105	0.011616689	0.001293611	-0.002579466	0.000132081	0.01117094
TIF	C5_P1_W3	0.000327707	0.000824471	0.00322052	-0.003833298	0.000872638	0.001578959
TIF	C5_P1_W3	0.019371716	0.047597096	0.005205855	-0.01223273	0.005097799	0.028688168
TIF	C6_P2_W4	0.030576203	0.014627721	0.005440259	-0.013566699	0.006280379	0.010680062
TIF	C6_P2_W4	0.003872787	0.005676759	0.002903697	-0.002872132	0.001050761	0.012566771
TIF	C6_P2_W4	0.018015018	0.029737354	0.006008048	-0.010753615	0.004078837	0.01419505
TIF	C6_P2_W4	0.027545991	0.014158573	0.004907684	-0.010660662	0.004702941	0.00667562
TIF	C6_P2_W4	0.018767333	0.024502426	0.004625058	-0.012172314	0.005066035	0.011535048
TIF	C6_P2_W4	0.005442137	0.003910321	0.003376468	-0.004174409	0.002466328	0.024371591
TIF	C6_P2_W4	0.024097103	0.020230579	0.003690879	-0.010000049	0.003622344	0.007598853
TIF	C6_P2_W4	0.012758951	0.022302806	0.002644851	-0.007375909	0.002951299	0.008442996
TIF	C6_P2_W4	0.009592511	0.002392615	0.001298887	-0.001756812	0.000693431	0.003249245
TIF	C6_P2_W4	0.028749641	0.013974119	0.006321286	-0.013553869	0.00638113	0.010131001
TIF	C6_P2_W4	0.003625871	0.001589242	0.00216741	-0.001280354	0.000529493	0.029427845
TIF	C6_P2_W4	0.030671132	0.018518595	0.005956486	-0.013114958	0.005540201	0.019234978
TIF	C6_P2_W4	0.004855671	0.004089623	0.000857346	-0.000917918	0.000711255	0.008365946
TIF	C6_P2_W4	0.00428015	0.002024607	0.002053534	-0.002079937	0.000907863	0.009746155
TIF	C6_P2_W4	0.016154626	0.019580389	0.004234423	-0.009256728	0.004253365	0.029413872
TIF	C6_P2_W4	0.007170014	0.000925477	0.000756957	-0.000396208	0.000126198	0.002158832
TIF	C6_P2_W4	0.063444253	0.017441988	0.007739684	-0.021215499	0.010944736	0.004733019
TIF	C6_P2_W4	0.0269373	0.02935556	0.003156397	-0.00800903	0.002848805	0.025680479
TIF	C6_P2_W4	0.049774767	0.037933445	0.008044708	-0.020057661	0.008095539	0.010915373
TIF	C6_P2_W4	0.001944799	0.001581478	0.002210399	-0.001010177	0.000771598	0.020639072
TIF	C6_P2_W4	0.034326914	0.025555389	0.007383766	-0.015447793	0.006618361	0.012850536
TIF	C6_P2_W4	0.007912534	0.001877317	0.001050383	-0.001221487	0.000658516	0.016731202
TIF	C6_P2_W4	0.014801221	0.003049652	0.001381926	-0.002949763	0.001756243	0.016369081
TIF	C6_P2_W4	0.010799998	0.024628343	0.003361256	-0.007673899	0.003277678	0.005966277
TIF	C6_P2_W4	0.025192573	0.016680637	0.005282163	-0.010046741	0.004718063	0.004910344
TIF	C6_P2_W4	0.00640782	0.002197147	0.003778451	-0.003771055	0.001745678	0.00753511
TIF	C6_P2_W4	0.01596349	0.021931232	0.004720233	-0.00962819	0.003895285	0.005887729
TIF	C6_P2_W4	0.040251676	0.049187859	0.007271863	-0.01897917	0.007261688	0.005494484
TIF	C6_P2_W4	0.004943381	0.005387934	0.001218589	-0.003390023	0.000925372	0.006651213
TIF	C6_P2_W4	0.007204646	0.003683853	0.00172605	-0.003572541	0.000790003	0.023133539
TIF	C6_P2_W4	0.042121721	0.013486691	0.002272775	-0.011557182	0.00681513	0.017840878
TIF	C6_P2_W4	0.023924122	0.020887498	0.008911756	-0.015755918	0.006740279	0.028131972
TIF	C6_P2_W4	0.020190462	0.027523374	0.004021017	-0.011397501	0.00389448	0.023727876
TIF	C6_P2_W4	0.018778067	0.0044602	0.003154422	-0.004956792	6.60E-05	0.018351892
TIF	C7_P1_W5	0.001622694	0.007540229	0.001368894	-0.001893269	0.000896014	0.013860301
TIF	C7_P1_W5	0.004849452	0.002465393	0.003008502	-0.001599296	0.000725643	0.016233433
TIF	C7_P1_W5	0.014289125	0.026175425	0.005574699	-0.010432387	0.004556712	0.04283829
TIF	C7_P1_W5	0.001850353	0.007788304	0.001197988	-0.000466879	0.000206697	0.021681695
TIF	C7_P1_W5	0.002877821	0.002260805	0.002526169	-0.0008238	0.000294504	0.0120506
TIF	C7_P1_W5	0.035991527	0.008083356	0.00486498	-0.011277023	0.005998977	0.016215871
TIF	C7_P1_W5	0.003884992	0.006069796	0.002618638	-0.00259745	0.001104516	0.011552449
TIF	C7_P1_W5	0.037616924	0.053205779	0.003264936	-0.009527721	0.003226256	0.001698641
TIF	C7_P1_W5	0.026337988	0.028065128	0.002974672	-0.008619633	0.003388066	0.005609532
TIF	C7_P1_W5	0.029881893	0.01904109	0.007967173	-0.01446764	0.006428079	0.021588836
TIF	C7_P1_W5	0.001152737	0.005189239	0.002836793	-0.002113801	0.000453672	0.008727926
TIF	C7_P1_W5	0.002753674	0.009809271	0.001630764	-0.000551753	0.000186676	0.059071866
TIF	C7_P1_W5	0.025106612	0.0245853	0.003678048	-0.01027247	0.004292514	0.007942189
TIF	C7_P1_W5	0.00481653	0.001957842	0.002228374	-0.001224361	0.001206581	0.026119007
TIF	C7_P1_W5	0.009208599	0.002373555	0.00267167	-0.000331217	0.002033747	0.023294546
TIF	C7_P1_W5	0.003998942	0.001642574	0.002139406	-0.001205133	0.000294314	0.013760884
TIF	C7_P1_W5	0.027913065	0.018529327	0.007386929	-0.01396348	0.00650833	0.018187397
TIF	C7_P1_W5	0.034162254	0.013792916	0.004549594	-0.013186817	0.006674494	0.005016271
TIF	C7_P1_W5	0.020206233	0.016163093	0.003275644	-0.00920383	0.004408188	0.00569397
TIF	C7_P1_W5	0.017444295	0.009469894	0.003442161	-0.01109993	0.005999848	0.010681703
TIF	C7_P1_W5	0.04545763	0.021021041	0.010010861	-0.021445659	0.009938126	0.012434628
TIF	C7_P1_W5	0.001105144	0.001700059	0.001118745	-0.000988751	0.000859562	0.007215543
TIF	C7_P1_W5	0.003466139	0.003710719	0.003153384	-0.002888534	0.001321398	0.023816942
TIF	C7_P1_W5	0.032907388	0.013893151	0.00234681	-0.011916702	0.005956073	0.020799916
TIF	C7_P1_W5	0.002335442	0.01776286	0.001509338	-0.002135296	0.000898992	0.053642029
TIF	C7_P1_W5	0.009124866	0.009619389	0.003006952	-0.0023315	0.001979105	0.017405918
TIF	C7_P1_W5	0.007000556	0.003293275	0.001129649	-0.001562362	0.00218652	0.030993732
TIF	C7_P1_W5	0.007382472	0.003667337	0.003478505	-0.002635812	0.000237382	0.016276547
TIF	C7_P1_W5	0.001951028	0.003118346	0.000633302	-0.001545384	0.001640789	0.032377614
TIF	C7_P1_W5	0.001572914	0.007381064	0.001421471	-0.001598983	0.000873979	0.04021391
TIF	C7_P1_W5	0.001248943	0.024498188	0.003713345	-0.000179303	0.000440117	0.066747079
TIF	C7_P1_W5	0.026001044	0.029208727	0.005243449	-0.013849708	0.006621491	0.019961557
TIF	C7_P1_W5	0.002264636	0.001373101	0.001379532	-0.000203828	0.001546468	0.019020938
TIF	C7_P1_W5	0.004696468	0.012376619	0.001879756	-0.001376158	0.000787427	0.014377109
TIF	C7_P1_W5	0.001801585	0.009328131	0.003133698	-0.003648439	0.000575373	0.008194888
TIF	C7_P1_W5	0.002470231	0.073035009	0.00444531	-0.005897541	0.0018906	0.027717282
TIF	C8_P2_W6	0.00238369	0.003781944	0.002008502	-0.004933482	0.00181324	0.009880342
TIF	C8_P2_W6	0.016879709	0.041254589	0.002662766	-0.00735459	0.002812788	0.026121231
TIF	C8_P2_W6	0.004068265	0.001988494	0.002653413	-0.000898261	0.0005458	0.01291632
TIF	C8_P2_W6	0.006051641	0.002340283	0.001361068	-0.000379615	0.000261665	0.007973837
TIF	C8_P2_W6	0.007949186	0.010140965	0.000692591	-0.002917029	0.000990981	0.007104723
TIF	C8_P2_W6	0.001429616	0.000898402	0.000517771	-0.00045534	0.000822862	0.017127237
TIF	C8_P2_W6	0.006782322	0.00479142	0.000852297	-0.001460242	0.001106207	0.001845922
TIF	C8_P2_W6	0.004322003	0.002648041	0.002942937	-0.002253287	0.000841877	0.016744015
TIF	C8_P2_W6	0.0330432	0.014883872	0.005344868	-0.011945849	0.005618717	0.00484929
TIF	C8_P2_W6	0.021867586	0.011997637	0.00348895	-0.009142694	0.004190008	0.006978341
TIF	C8_P2_W6	0.000569346	0.002053615	0.001521661	-0.001238668	0.000361607	0.003858432
TIF	C8_P2_W6	0.029891019	0.022269784	0.008125248	-0.017849177	0.007004174	0.011590909
TIF	C8_P2_W6	0.00349329	0.004382563	0.001401161	-0.002081988	0.002003528	0.017125645
TIF	C8_P2_W6	0.023622113	0.008984606	0.003018119	-0.009884411	0.005489577	0.019255213
TIF	C8_P2_W6	0.00713916	0.013082969	0.002851184	-0.004881105	0.002080204	0.034452859
TIF	C8_P2_W6	0.026602796	0.018232392	0.003745045	-0.011231909	0.005285467	0.011533428
TIF	C8_P2_W6	0.007785027	0.000776764	0.001739511	-0.000742159	0.000723871	0.002516124
TIF	C8_P2_W6	0.018855582	0.024963716	0.006936042	-0.00973186	0.003626581	0.018078068
TIF	C8_P2_W6	0.005627785	0.003554898	0.002916521	-0.000262886	0.000905604	0.018479316
TIF	C8_P2_W6	0.003691332	0.00213858	0.002272867	-0.000824662	0.000642583	0.010363033
TIF	C8_P2_W6	0.020986612	0.024321943	0.004668886	-0.011833322	0.005786931	0.02955356
TIF	C8_P2_W6	0.028002368	0.021385063	0.002960616	-0.011843638	0.006672764	0.010717831
TIF	C8_P2_W6	0.012098727	0.004008504	0.000795135	-0.001500337	0.003390672	0.01398999
TIF	C8_P2_W6	0.000472044	0.011921844	0.00217861	-0.000631537	0.000357164	0.022251723
TIF	C8_P2_W6	0.021738692	0.021561575	0.004762516	-0.011903187	0.003578846	0.011766924
TIF	C8_P2_W6	0.002528196	0.001280991	0.00215461	-0.001499112	0.001337778	0.020425364
TIF	C8_P2_W6	0.018383655	0.038694392	0.00693189	-0.011966086	0.004256445	0.015583241
TIF	C8_P2_W6	0.00334826	0.00983014	0.000678736	-0.001100879	0.00118719	0.011940248
TIF	C8_P2_W6	0.016971102	0.021425562	0.009614645	-0.014173677	0.002807245	0.002712094
TIF	C8_P2_W6	0.027141114	0.022017026	0.004669337	-0.014310073	0.005983789	0.013166212
TIF	C8_P2_W6	0.00462294	0.002582807	0.00318155	-0.001915615	0.001217752	0.008834701
TIF	C8_P2_W6	0.013192922	0.029880268	0.006551504	-0.014336554	0.005446569	0.020063506
TIF	C8_P2_W6	0.004512324	0.004991006	0.001526524	-0.002263739	0.001812868	0.023156527
TIF	C8_P2_W6	0.034548987	0.02470353	0.007381992	-0.019096122	0.006673363	0.001629632
TIF	C9_P1_W7	0.007086284	0.037989617	0.002827593	-0.004382226	0.001158662	0.013866865
TIF	C9_P1_W7	0.026561662	0.061526166	0.004750441	-0.00903401	0.003036756	0.002378874
TIF	C9_P1_W7	0.01011767	0.038994963	0.003083245	-0.006956975	0.002766882	0.005366835
TIF	C9_P1_W7	0.00195951	0.039349297	0.002469907	-0.002378432	0.000556494	0.014826661
TIF	C9_P1_W7	0.016773029	0.027830066	0.001208879	-0.005572896	0.002297929	0.004644101
TIF	C9_P1_W7	0.005648931	0.002467108	0.000207506	-0.002048827	0.001161003	0.004927287
TIF	C9_P1_W7	0.003340355	0.012198028	0.002258201	-0.001559053	0.000457375	0.009064134
TIF	C9_P1_W7	0.007772572	0.006155103	0.002081807	-0.000766348	0.000426373	0.008755275
TIF	C9_P1_W7	0.002884083	0.003092617	0.002523465	-0.000705381	0.000424091	0.006483517
TIF	C9_P1_W7	0.021651118	0.026122758	0.00362227	-0.00855434	0.003572744	0.008337159
TIF	C9_P1_W7	0.00911116	0.052218115	0.003984349	-0.006377814	0.002292426	0.016865335
TIF	C9_P1_W7	0.004279353	0.049155894	0.004210845	-0.005543031	0.001808024	0.056623479
TIF	C9_P1_W7	0.013473307	0.029873033	0.003021673	-0.004694357	0.001846897	0.012714146
TIF	C9_P1_W7	0.001258598	0.006848367	0.001113557	-0.002910753	0.001018251	0.012522273
TIF	C9_P1_W7	0.009078241	0.007754804	0.003993448	-0.001309494	0.000339465	0.017694191
TIF	C9_P1_W7	0.011309833	0.043993322	0.003855908	-0.004657854	0.001067313	0.0258538
TIF	C9_P1_W7	0.03334945	0.038409382	0.009479068	-0.020362841	0.007559599	0.006978565
TIF	C9_P1_W7	0.030104321	0.026387935	0.006735767	-0.013805104	0.004974677	0.004052216
TIF	C9_P1_W7	0.017857512	0.034745773	0.005013432	-0.010828118	0.003442323	0.012794551
TIF	C9_P1_W7	0.016699421	0.01579159	0.006348541	-0.014410578	0.007327346	0.011604298
TIF	C9_P1_W7	0.00289438	0.001066387	0.001233277	-0.000495676	0.003068084	0.019769147
TIF	C9_P1_W7	0.023731858	0.050372526	0.004360366	-0.009808431	0.003626394	0.016295058
TIF	C9_P1_W7	0.00550584	0.014558318	0.001787994	-0.00178063	0.002426526	0.052920572
TIF	C9_P1_W7	0.003614805	0.003017723	0.002860851	-0.000744063	0.002914444	0.02306139
TIF	C9_P1_W7	0.000513354	0.00987773	0.002845056	-0.00105952	0.002218711	0.039969394
TIF	C9_P1_W7	0.007773491	0.007841036	0.003614155	-0.00519707	0.004085879	0.011898903
TIF	C9_P1_W7	0.013147439	0.010184541	0.001927611	-0.003090499	0.00384117	0.019286387
TIF	C9_P1_W7	0.032617419	0.051475928	0.00950204	-0.01752112	0.00287834	0.007426865
TIF	C9_P1_W7	0.015321009	0.041446662	0.005817374	-0.008662384	0.003344475	0.014967068
TIF	C9_P1_W7	0.008409102	0.054855178	0.004836196	-0.010537731	0.00455878	0.023496957
TIF	C9_P1_W7	0.003473446	0.132006383	0.002860026	-0.011001629	0.003784533	0.045212396
TIF	C9_P1_W7	0.046369411	0.038434345	0.009677447	-0.021996022	0.010966501	0.006604377
TIF	C9_P1_W7	0.053737304	0.044129587	0.003840263	-0.016560352	0.009865213	0.008775339
TIF	C9_P1_W7	0.003166451	0.006603337	0.002235145	-0.001272182	0.003690248	0.024822884
TIF	C9_P1_W7	0.031412252	0.068981507	0.004667619	-0.016107428	0.003212113	0.013196223
TIF	C9_P1_W7	0.000899041	0.017763896	0.004073504	-0.003918962	0.000896248	0.015550509
TIF	C10_P2_W8	0.016757	0.020413912	0.003588851	-0.010176944	0.00444966	0.004107028
TIF	C10_P2_W8	0.005252859	0.034209398	0.003427392	-0.004683089	0.001826766	0.021275442
TIF	C10_P2_W8	0.001059235	0.000283738	0.001544067	-0.001474049	0.001033799	0.017513298
TIF	C10_P2_W8	0.006104526	0.009896871	0.001747546	-0.003783615	0.001539222	0.008731963
TIF	C10_P2_W8	0.013520514	0.033564191	0.003414633	-0.01069169	0.0046248	0.007655218
TIF	C10_P2_W8	0.002478648	0.001881339	0.002049044	-0.000315535	0.000283995	0.017090296
TIF	C10_P2_W8	0.012835642	0.014375241	0.004687284	-0.008730317	0.003338278	0.014170209
TIF	C10_P2_W8	0.011057633	0.035237601	0.006681282	-0.011821263	0.004753003	0.028622799
TIF	C10_P2_W8	0.006550736	0.006336734	0.00244264	-0.002933949	0.001486994	0.012702245
TIF	C10_P2_W8	0.000760451	0.003153881	0.002420301	-0.000351497	6.05E-05	0.011289287
TIF	C10_P2_W8	0.006101698	0.032140919	0.00282346	-0.007223157	0.003182884	0.013865917
TIF	C10_P2_W8	0.01404207	0.01666625	0.00560548	-0.011637428	0.004820729	0.005545459
TIF	C10_P2_W8	0.00870802	0.021469487	0.004946864	-0.008655089	0.002991699	0.008468238
TIF	C10_P2_W8	0.043319663	0.031753446	0.006125291	-0.016265924	0.007540626	0.003241973
TIF	C10_P2_W8	0.006043834	0.030580507	0.004215239	-0.006383418	0.002493895	0.032922195
TIF	C10_P2_W8	0.011357122	0.018946948	0.001083574	-0.006106088	0.002499394	0.008588495
TIF	C10_P2_W8	0.001542043	0.002557281	0.00351301	-0.002534923	0.001082097	0.024164382
TIF	C10_P2_W8	0.013260328	0.0314518	0.005076514	-0.008726907	0.003547201	0.017269416
TIF	C10_P2_W8	0.002262477	0.001207544	0.000977218	-0.000474737	0.000189879	0.000851699
TIF	C10_P2_W8	0.017414018	0.025516209	0.00226241	-0.01148631	0.004393217	0.021951914
TIF	C10_P2_W8	0.002654171	0.007483356	0.001715696	-0.001504817	0.00092885	0.025616109
TIF	C10_P2_W8	0.003063756	0.003858144	0.00333728	-0.001367357	0.000648071	0.005358298
TIF	C10_P2_W8	0.019143851	0.01331865	0.003874655	-0.012387143	0.005855903	0.006286216
TIF	C10_P2_W8	0.001079064	0.006539292	0.003738437	-0.001849098	0.000405707	0.045198877
TIF	C10_P2_W8	0.016302091	0.034154994	0.006491187	-0.013911596	0.006309559	0.033523643
TIF	C10_P2_W8	0.015496736	0.026705458	0.006006405	-0.007820037	0.002184486	0.031290082
TIF	C10_P2_W8	0.001984775	0.014146256	0.002812518	-0.000611899	0.001560847	0.058334909
TIF	C10_P2_W8	0.000686312	0.007884759	0.002356341	-0.000532422	0.001041599	0.03574203
TIF	C10_P2_W8	0.017239653	0.038267999	0.011348857	-0.018612095	0.005482047	0.016327831
TIF	C10_P2_W8	0.016595178	0.035953317	0.007855967	-0.014024982	0.003123848	0.040243388
TIF	C10_P2_W8	0.030864265	0.047695267	0.010739329	-0.020964682	0.007821111	0.02442076
TIF	C10_P2_W8	0.001182283	0.004438402	0.002142618	-0.002682744	0.005419944	0.055991748
TIF	C10_P2_W8	0.012033993	0.050482315	0.005670632	-0.016181298	0.008071203	0.047180959
TIF	C10_P2_W8	0.043568343	0.053078392	0.012442956	-0.028079663	0.009421817	0.005075518
TIF CC	C2_P1_W1	0.013594081	0.002698816	0.005124945	-0.008471828	0.00401336	-0.107367048
TIF CC	C2_P1_W1	0.034144924	0.000697942	0.002658576	-0.005242301	0.004231166	-0.015103568
TIF CC	C2_P1_W1	0.009181007	0.004137154	0.000646786	-0.002399912	0.001317644	-0.030376756
TIF CC	C2_P1_W1	0.020723541	0.001463518	0.00015008	-0.00089386	0.00129535	-0.004863235
TIF CC	C2_P1_W1	0.08365933	0.005614096	0.012176884	-0.024060816	0.016514623	-0.030171775
TIF CC	C2_P1_W1	0.096772289	0.002209861	0.01157463	-0.022526066	0.014538827	-0.026846488
TIF CC	C2_P1_W1	0.104191722	0.003077039	0.011933642	-0.02351803	0.015705168	-0.049407222
TIF CC	C2_P1_W1	0.08030702	0.003895672	0.010859117	-0.021393157	0.015058675	-0.03025779
TIF CC	C2_P1_W1	0.109291878	0.002290343	0.008787959	-0.019964049	0.015486909	-0.110561372
TIF CC	C2_P1_W1	0.036786917	0.001988102	0.0021624	-0.004482446	0.003424965	-0.02576824
TIF CC	C2_P1_W1	0.060105553	0.003707688	0.009245276	-0.018770892	0.012293897	-0.033357788
TIF CC	C2_P1_W1	0.082896688	0.003368799	0.009992609	-0.021250107	0.014480343	-0.051837206
TIF CC	C2_P1_W1	0.018092937	0.001753607	0.000298255	-0.001831762	0.001527074	-0.018542076
TIF CC	C2_P1_W1	0.080545491	0.003118296	0.010470048	-0.021300092	0.013565314	-0.067937529
TIF CC	C2_P1_W1	0.026619321	0.001890401	0.002477208	-0.004005462	0.003758355	-0.005968579
TIF CC	C2_P1_W1	0.01277501	0.001162857	0.0010526	-0.000766214	0.000197846	-0.02027306
TIF CC	C2_P1_W1	0.012826912	0.001950352	0.003567152	-0.005254545	0.003503492	-1.871311406
TIF CC	C2_P1_W1	0.029061337	0.00112763	0.002646283	-0.004995049	0.003571368	-0.011406488
TIF CC	C2_P1_W1	0.024077094	0.000884385	0.002842783	-0.00666338	0.005233898	-0.030003035
TIF CC	C2_P1_W1	0.038407067	0.007843365	0.009663926	-0.01988521	0.013943315	-0.103821089
TIF CC	C2_P1_W1	0.107234456	0.007738206	0.020279692	-0.039395147	0.025401528	-0.246612181
TIF CC	C2_P1_W1	0.04829001	0.002962531	0.003881128	-0.006248769	0.003762025	-0.042272032
TIF CC	C2_P1_W1	0.019919951	0.002086067	0.003423331	-0.00454267	0.002529084	-0.050700352
TIF CC	C2_P1_W1	0.084306635	0.003751048	0.012422239	-0.025920867	0.016333815	-1.858171071
TIF CC	C2_P1_W1	0.008281971	0.000447818	0.001256034	-0.002806264	0.003109538	-0.041013948
TIF CC	C2_P1_W1	0.024762338	0.003420994	0.002619414	-0.005518953	0.003658161	-0.258252469
TIF CC	C2_P1_W1	0.161894096	0.004027622	0.014066261	-0.029382858	0.01994796	0.261352305
TIF CC	C2_P1_W1	0.088218955	0.003706021	0.013457071	-0.026179038	0.017246741	0.188546734
TIF CC	C2_P1_W1	0.12139092	0.004363238	0.011252864	-0.023762213	0.020541353	-0.593767976
TIF CC	C2_P1_W1	0.024440175	0.001518661	0.004428758	-0.006098895	0.004612519	-0.172634679
TIF CC	C2_P1_W1	0.039025718	0.00062694	0.003419	-0.007658885	0.005815595	-0.106957896
TIF CC	C2_P1_W1	0.020708724	0.0024645	0.004691792	-0.009296869	0.005841977	0.185742435
TIF CC	C2_P1_W1	0.008981209	0.001435266	0.004643795	-0.007123499	0.004738477	0.115545262
TIF CC	C2_P1_W1	0.07245601	0.005806423	0.014475075	-0.028105493	0.017599727	0.308637633
TIF CC	C2_P1_W1	0.042334543	0.002597532	0.005551862	-0.010324167	0.00864447	0.052071268
TIF CC	C2_P1_W1	0.158219279	0.008495189	0.01116081	-0.025069698	0.022421827	0.595441501
TIF CC	C3_P2_W2	0.003077096	0.000607287	0.003261154	-0.006124509	0.00241998	-0.012949921
TIF CC	C3_P2_W2	0.041446956	0.006575396	0.008024094	-0.017733944	0.012152461	-0.030945483
TIF CC	C3_P2_W2	0.032752489	0.006403221	0.004311216	-0.010779973	0.006027218	-0.024828186
TIF CC	C3_P2_W2	0.04940783	0.004329442	0.009163227	-0.019143763	0.011960604	-0.023633418
TIF CC	C3_P2_W2	0.027159858	0.013193134	0.008398796	-0.01795912	0.011325243	-0.045136723
TIF CC	C3_P2_W2	0.005485409	0.00054001	0.000336551	-0.000593581	0.000158225	-0.004763285
TIF CC	C3_P2_W2	0.048727991	0.007370109	0.010634786	-0.022121253	0.012720264	-0.033698936
TIF CC	C3_P2_W2	0.043344129	0.010998233	0.009782025	-0.020312078	0.01180894	-0.031285283
TIF CC	C3_P2_W2	0.024930226	0.001011875	0.001539885	-0.002574981	0.002060224	-0.001960183
TIF CC	C3_P2_W2	0.008779708	0.001510462	0.001752167	-0.002032508	0.00159818	-0.028687358
TIF CC	C3_P2_W2	0.024679519	0.007178901	0.005384926	-0.002923584	0.000114042	-0.099527233
TIF CC	C3_P2_W2	0.033866448	0.010714316	0.006114392	-0.013728055	0.006427891	-0.019373211
TIF CC	C3_P2_W2	0.007434616	0.002877706	0.001368913	-0.001272748	0.001529126	-0.019418791
TIF CC	C3_P2_W2	0.050781101	0.001814342	0.000630795	-0.001064449	0.000926943	-0.00681668
TIF CC	C3_P2_W2	0.006593642	0.000654817	0.000414217	-0.00097857	0.000650492	-0.006479873
TIF CC	C3_P2_W2	0.08708162	0.004519845	0.013248408	-0.024962991	0.017054151	-0.024225896
TIF CC	C3_P2_W2	0.05957134	0.008442065	0.009811114	-0.021198444	0.01403934	-0.043587018
TIF CC	C3_P2_W2	0.004554846	0.000351812	0.001544217	-0.001254352	0.0008919	-0.010623353
TIF CC	C3_P2_W2	0.051969217	0.009665815	0.007443421	-0.017316252	0.0096957	-0.02828397
TIF CC	C3_P2_W2	0.060627375	0.004314043	0.012183115	-0.024057304	0.014160067	-0.050982033
TIF CC	C3_P2_W2	0.087114111	0.004894517	0.010898434	-0.023261427	0.014831171	-0.042932915
TIF CC	C3_P2_W2	0.072127739	0.00417852	0.010108724	-0.020313901	0.014502999	-0.031494412
TIF CC	C3_P2_W2	0.084635255	0.003302138	0.01290563	-0.024106396	0.017757613	-0.118196928
TIF CC	C3_P2_W2	0.013991703	0.002398914	0.001297419	-0.002198241	0.00155248	-0.019074422
TIF CC	C3_P2_W2	0.001151705	0.001992885	0.000497769	-0.001187812	0.000340228	-0.006326376
TIF CC	C3_P2_W2	0.035107481	0.000402735	0.003092664	-0.007862312	0.006245735	-0.025497222
TIF CC	C3_P2_W2	0.012990802	0.001477739	0.001372662	-0.002816808	0.001793051	-0.003607605
TIF CC	C3_P2_W2	0.005441701	0.000938314	0.000949378	-0.001677707	0.001089153	-0.014272388
TIF CC	C3_P2_W2	0.028421094	0.011506296	0.008960828	-0.018288297	0.009041605	-0.026548826
TIF CC	C3_P2_W2	0.016666901	0.000588656	0.00112706	-0.00161489	0.001721585	-0.009632128
TIF CC	C3_P2_W2	0.074011346	0.005074463	0.010307327	-0.022669069	0.015479512	-0.049959017
TIF CC	C3_P2_W2	0.005107537	0.005395713	0.002158461	-0.004753629	0.00223158	-0.057646285
TIF CC	C3_P2_W2	0.031348488	0.004526281	0.005525262	-0.013827785	0.009256715	-0.067373463
TIF CC	C3_P2_W2	0.083831341	0.002164956	0.012423359	-0.024277828	0.016499135	-0.084619475
TIF CC	C4_P1_W2	0.006581954	0.003711363	0.001683006	-0.003579391	0.002630545	-0.021258001
TIF CC	C4_P1_W2	0.042143161	0.004379022	0.008734656	-0.017832109	0.012271951	-0.026335601
TIF CC	C4_P1_W2	0.032256741	0.008304295	0.008325755	-0.015896369	0.010970053	-0.027662303
TIF CC	C4_P1_W2	0.047900068	0.015800856	0.014281143	-0.02763743	0.016818915	-0.034013994
TIF CC	C4_P1_W2	0.009127847	0.002389039	0.001519788	-0.002934991	0.002064815	-0.005609093
TIF CC	C4_P1_W2	0.059123817	0.00356243	0.008692047	-0.017979334	0.012352397	-0.035124285
TIF CC	C4_P1_W2	0.008425491	0.001615271	0.000810396	-0.002375315	0.001515875	-0.005841108
TIF CC	C4_P1_W2	0.009958591	0.001153874	0.000514363	-0.001381901	0.000960007	-0.009795908
TIF CC	C4_P1_W2	0.068119594	0.006995395	0.00991715	-0.020879828	0.013402498	-0.022562022
TIF CC	C4_P1_W2	0.017837575	0.001476475	0.00254991	-0.003529603	0.002418332	-0.008698517
TIF CC	C4_P1_W2	0.019394542	0.016168627	0.005314872	-0.010660993	0.00544769	-0.008545306
TIF CC	C4_P1_W2	0.04717776	0.00761273	0.007435773	-0.017738648	0.011734702	-0.03501687
TIF CC	C4_P1_W2	0.027335021	0.003210193	0.00527721	-0.011042074	0.007229635	-0.017456987
TIF CC	C4_P1_W2	0.015682339	0.001486145	0.00278091	-0.005442009	0.003466204	-0.008681944
TIF CC	C4_P1_W2	0.009441406	0.000822153	0.000557854	-0.000912454	0.000907355	-0.003724459
TIF CC	C4_P1_W2	0.049718441	0.010194459	0.00880493	-0.020136324	0.012732543	-0.03628003
TIF CC	C4_P1_W2	0.015753653	0.005851759	0.002006527	-0.003568458	0.003821096	-0.038021233
TIF CC	C4_P1_W2	0.016232361	0.002144697	0.001363641	-0.004941178	0.0033479	-0.022731989
TIF CC	C4_P1_W2	0.063471861	0.002793119	0.008574709	-0.019563527	0.013157932	-0.03690014
TIF CC	C4_P1_W2	0.008728007	0.000867706	0.000415353	-0.002468548	0.001688168	-0.011271044
TIF CC	C4_P1_W2	0.006796661	0.000821658	0.000551757	-0.000482626	0.000277491	-0.032918942
TIF CC	C4_P1_W2	0.047637262	0.006574274	0.009701525	-0.019397074	0.01346303	-0.026294029
TIF CC	C4_P1_W2	0.058563276	0.005905111	0.00401953	-0.014825774	0.011328091	-0.115519722
TIF CC	C4_P1_W2	0.012263524	0.001537937	0.00139626	-0.000828256	0.000539508	-0.044587203
TIF CC	C4_P1_W2	0.004753639	0.002168736	0.00137511	-0.002784034	0.001754078	-0.007102007
TIF CC	C4_P1_W2	0.007267275	0.002685919	0.00120578	-0.002397468	0.001584639	-0.007796419
TIF CC	C4_P1_W2	0.003247876	0.000750141	0.002155945	-0.002541941	0.001082753	-0.109669086
TIF CC	C4_P1_W2	0.075350033	0.001165241	0.01274202	-0.023863364	0.017217558	-0.062780646
TIF CC	C4_P1_W2	0.011901947	0.001329527	0.003640657	-0.004899777	0.002827677	-0.028964105
TIF CC	C4_P1_W2	0.009330538	0.001442163	0.001533459	-0.002842139	0.001743806	-0.014286613
TIF CC	C4_P1_W2	0.020970405	0.005341462	0.004656137	-0.010308678	0.007518851	-0.029011368
TIF CC	C4_P1_W2	0.004293481	0.003108543	0.002069406	-0.003323389	0.001935476	-0.017128962
TIF CC	C4_P1_W2	0.002449555	0.004125606	0.001952317	-0.002614898	0.001141001	-0.022115574
TIF CC	C4_P1_W2	0.022549918	0.019620481	0.004909256	-0.011714657	0.006320867	-0.047901361
TIF CC	C4_P1_W2	0.006194178	0.000187533	0.002664313	-0.003559335	0.000831002	-0.133719784
TIF CC	C4_P1_W2	0.027173145	0.011904913	0.008340635	-0.016611324	0.01079025	-0.037906739
TIF CC	C5_P1_W3	0.004923095	0.001354404	0.00069053	-0.000517631	0.00033006	-0.013678561
TIF CC	C5_P1_W3	0.036414062	0.007754031	0.007541319	-0.016946161	0.011112984	-0.026987848
TIF CC	C5_P1_W3	0.001823204	0.000947735	0.001700549	-0.001826976	0.00134369	-0.004783328
TIF CC	C5_P1_W3	0.015759344	0.019247167	0.004942674	-0.009639867	0.005245458	-0.014616989
TIF CC	C5_P1_W3	0.005443269	0.002207226	0.000445297	-0.001546875	0.000960018	-0.007894196
TIF CC	C5_P1_W3	0.025166664	0.006277689	0.006872257	-0.014618364	0.009497652	-0.022999393
TIF CC	C5_P1_W3	0.03274165	0.009371608	0.007148483	-0.015001817	0.009426728	-0.021987688
TIF CC	C5_P1_W3	0.003660888	0.00111366	0.000647016	-0.000369526	0.000422663	-0.002907819
TIF CC	C5_P1_W3	0.031929886	0.010201081	0.007177238	-0.014800501	0.009508966	-0.023278405
TIF CC	C5_P1_W3	0.021150368	0.005161231	0.005875543	-0.011013432	0.007563088	-0.014583497
TIF CC	C5_P1_W3	0.011923618	0.029158724	0.001328563	-0.003884315	0.002492962	-0.019591367
TIF CC	C5_P1_W3	0.008750677	0.011022338	0.00552097	-0.0103913	0.006908607	-0.014106564
TIF CC	C5_P1_W3	0.032769623	0.009210188	0.005400513	-0.015988797	0.01008437	-0.041633058
TIF CC	C5_P1_W3	0.017065318	0.00234395	0.002734207	-0.006501156	0.004176026	-0.014478547
TIF CC	C5_P1_W3	0.032708572	0.007800879	0.008353584	-0.016976153	0.010797924	-0.022893197
TIF CC	C5_P1_W3	0.002252226	0.000822625	0.000789897	-0.000767301	0.000720144	-0.010486815
TIF CC	C5_P1_W3	0.007157604	0.001772432	0.00180635	-0.002988488	0.001934474	-0.013426395
TIF CC	C5_P1_W3	0.037371032	0.008411825	0.008467173	-0.017797051	0.011616045	-0.028546915
TIF CC	C5_P1_W3	0.003427731	0.000910476	0.000972934	-0.000706741	0.000943081	-0.007736853
TIF CC	C5_P1_W3	0.004922179	0.002139956	0.001201845	-0.002682854	0.002280199	-0.025984329
TIF CC	C5_P1_W3	0.00163157	0.000312027	0.000530935	-0.000532091	0.000223889	-0.01125463
TIF CC	C5_P1_W3	0.013721351	0.003315402	0.003551896	-0.005370411	0.003595748	-0.003121807
TIF CC	C5_P1_W3	0.030669692	0.007460355	0.007021912	-0.014137826	0.009985786	-0.034144975
TIF CC	C5_P1_W3	0.020073832	0.004121028	0.001974848	-0.007079486	0.005294149	-0.073583802
TIF CC	C5_P1_W3	0.004536565	0.005349499	0.003073148	-0.003804646	0.001806204	-0.020879282
TIF CC	C5_P1_W3	0.0213379	0.015255649	0.005286366	-0.014105269	0.007816652	-0.047968222
TIF CC	C5_P1_W3	0.046166604	0.007403058	0.007929153	-0.018864999	0.012686471	-0.077881562
TIF CC	C5_P1_W3	0.009836747	0.001588741	0.001290136	-0.002258255	0.0010485	-0.029464654
TIF CC	C5_P1_W3	0.041683639	0.007533803	0.007602796	-0.017472109	0.011784554	-0.067694116
TIF CC	C5_P1_W3	0.018331172	0.012139524	0.003875235	-0.009894765	0.006544522	-0.038826948
TIF CC	C5_P1_W3	0.000686351	0.003133012	0.001080733	-0.000700331	0.000146968	-0.013514085
TIF CC	C5_P1_W3	0.023907571	0.020754024	0.006924834	-0.015002242	0.006864128	-0.255912373
TIF CC	C5_P1_W3	0.003365336	0.004704651	0.00128098	-0.002116638	0.001048829	0.247980234
TIF CC	C5_P1_W3	0.005269257	0.007734534	0.00256726	-0.002892247	0.001754116	-0.050800014
TIF CC	C5_P1_W3	0.003305655	0.000170159	0.002673805	-0.003265213	0.001238223	0.209999322
TIF CC	C5_P1_W3	0.015646846	0.036635835	0.004228873	-0.01169692	0.006024738	-0.105114784
TIF CC	C6_P2_W4	0.029539993	0.010684087	0.006828546	-0.014408243	0.008288374	-0.021842908
TIF CC	C6_P2_W4	0.002975405	0.003773727	0.001658617	-0.002331607	0.001149844	-0.0030674
TIF CC	C6_P2_W4	0.017844	0.020487277	0.005914321	-0.010877792	0.005309285	-0.009368755
TIF CC	C6_P2_W4	0.023503374	0.009896813	0.005783727	-0.011295274	0.006826326	-0.011267943
TIF CC	C6_P2_W4	0.01440818	0.016907273	0.006499646	-0.012855572	0.007180256	-0.015968387
TIF CC	C6_P2_W4	0.004317748	0.002498706	0.00203816	-0.004023107	0.002579942	-0.005651533
TIF CC	C6_P2_W4	0.018788593	0.015416271	0.005388268	-0.010586551	0.005304734	-0.009095573
TIF CC	C6_P2_W4	0.013144219	0.014769821	0.004117395	-0.008252651	0.00441339	-0.013011251
TIF CC	C6_P2_W4	0.004596392	0.001381682	0.001204268	-0.001991885	0.001111389	-0.002249849
TIF CC	C6_P2_W4	0.026124701	0.010095793	0.006996559	-0.014312099	0.008701331	-0.017516358
TIF CC	C6_P2_W4	0.000502859	0.001374406	0.000652059	-0.000712174	0.000202096	-0.003222359
TIF CC	C6_P2_W4	0.026439969	0.014373983	0.006972455	-0.01406017	0.007810179	-0.020462937
TIF CC	C6_P2_W4	0.003547069	0.003529806	0.000505075	-0.001360468	0.000834628	-0.012314507
TIF CC	C6_P2_W4	0.00449496	0.002182666	0.001373408	-0.002419264	0.001321821	-0.007045928
TIF CC	C6_P2_W4	0.012240078	0.013443519	0.00456487	-0.009836392	0.005923979	-0.014703294
TIF CC	C6_P2_W4	0.003151454	0.000326785	0.000499402	-0.000423662	0.00023225	-0.001368538
TIF CC	C6_P2_W4	0.055969153	0.012824182	0.010815236	-0.023340855	0.015413496	-0.036567229
TIF CC	C6_P2_W4	0.022232555	0.019794988	0.004994838	-0.008802754	0.004976816	-0.007483916
TIF CC	C6_P2_W4	0.045081113	0.02895672	0.01019053	-0.021328767	0.011849183	-0.0253201
TIF CC	C6_P2_W4	0.002258421	0.001199783	0.000379217	-0.001089652	0.00012634	-0.004515276
TIF CC	C6_P2_W4	0.031574778	0.017625878	0.008360011	-0.016185508	0.009399804	-0.019718042
TIF CC	C6_P2_W4	0.00425124	0.001815129	0.000445949	-0.001336205	0.00084761	-0.00473359
TIF CC	C6_P2_W4	0.012293098	0.002265118	0.000953435	-0.003940963	0.002418581	-0.020904653
TIF CC	C6_P2_W4	0.009623071	0.016399049	0.00479129	-0.008340203	0.005108153	-0.009251392
TIF CC	C6_P2_W4	0.015438837	0.013381941	0.006199567	-0.010612535	0.006868852	-0.012461203
TIF CC	C6_P2_W4	0.005026316	0.001890422	0.002795398	-0.003492122	0.002208435	-0.003982245
TIF CC	C6_P2_W4	0.015646714	0.015851664	0.005239345	-0.010118011	0.005791059	-0.016371608
TIF CC	C6_P2_W4	0.035623364	0.032539486	0.009860416	-0.019869561	0.010999868	-0.020670138
TIF CC	C6_P2_W4	0.007142858	0.004290354	0.002237529	-0.00381452	0.001287092	-0.014641325
TIF CC	C6_P2_W4	0.007083027	0.002869022	0.003384853	-0.003768455	0.001912412	-0.026534855
TIF CC	C6_P2_W4	0.034748637	0.01021272	0.003829806	-0.013040009	0.008584395	-0.049194764
TIF CC	C6_P2_W4	0.020567884	0.016839828	0.008205183	-0.015445523	0.006792968	-0.069540697
TIF CC	C6_P2_W4	0.013819154	0.021479544	0.00713411	-0.012736304	0.006572382	-0.029192098
TIF CC	C6_P2_W4	0.014882652	0.003305439	0.004739254	-0.005096019	0.002415409	-0.051095367
TIF CC	C7_P1_W5	0.001498746	0.004926685	0.00069953	-0.001837749	0.001232993	-0.006930732
TIF CC	C7_P1_W5	0.007138849	0.002913056	0.001336366	-0.001050469	0.000599804	-0.007157097
TIF CC	C7_P1_W5	0.012358662	0.017238745	0.004910579	-0.010164747	0.005855091	-0.015459071
TIF CC	C7_P1_W5	0.001184805	0.004972579	0.000621119	-0.000126465	0.000262261	-0.007542587
TIF CC	C7_P1_W5	0.002106203	0.002070763	0.001210713	-0.000874808	0.000634151	-0.009118517
TIF CC	C7_P1_W5	0.031312425	0.006181995	0.006176212	-0.012391669	0.008445901	-0.017753538
TIF CC	C7_P1_W5	0.00382546	0.004554952	0.001748998	-0.002339297	0.001605829	-0.004732611
TIF CC	C7_P1_W5	0.036214651	0.038494835	0.005589975	-0.010576552	0.005492919	-0.011281037
TIF CC	C7_P1_W5	0.024466567	0.018317409	0.004522395	-0.00923178	0.005250786	-0.0106785
TIF CC	C7_P1_W5	0.028739691	0.013200152	0.007908188	-0.01471323	0.008780141	-0.010905475
TIF CC	C7_P1_W5	0.000216825	0.001393717	0.001441751	-0.001312269	0.00066658	-0.007552924
TIF CC	C7_P1_W5	0.000847164	0.007822158	0.001310479	-0.000875486	0.000126153	-0.007970856
TIF CC	C7_P1_W5	0.022833859	0.016808258	0.00506394	-0.010922237	0.00638095	-0.015083888
TIF CC	C7_P1_W5	0.003626688	0.001844257	0.001191113	-0.001164358	0.000490885	-0.007356131
TIF CC	C7_P1_W5	0.008262738	0.002206528	0.002563707	-0.001157278	0.001697084	-0.032213344
TIF CC	C7_P1_W5	0.00310726	0.00193447	0.000931241	-0.000515881	0.00015744	-0.006631594
TIF CC	C7_P1_W5	0.020599905	0.013736818	0.007442994	-0.014347852	0.008630629	-0.015265162
TIF CC	C7_P1_W5	0.031484701	0.010296419	0.006662659	-0.014590613	0.009534016	-0.022955945
TIF CC	C7_P1_W5	0.018033447	0.011536021	0.004270623	-0.009685128	0.00611182	-0.016768445
TIF CC	C7_P1_W5	0.0144631	0.007384959	0.005828589	-0.012733734	0.008560248	-0.02605648
TIF CC	C7_P1_W5	0.03730033	0.017021954	0.01269788	-0.022399201	0.01388987	-0.024149362
TIF CC	C7_P1_W5	0.002522256	0.001280803	0.001194695	-0.001061024	0.000698437	-0.013609998
TIF CC	C7_P1_W5	0.00321405	0.003091699	0.001663928	-0.002465065	0.001083741	-0.000177011
TIF CC	C7_P1_W5	0.028704203	0.010784952	0.005117601	-0.013697051	0.008284377	-0.037690304
TIF CC	C7_P1_W5	9.11E-05	0.012139547	0.003025183	-0.002127719	0.00124257	-0.014727816
TIF CC	C7_P1_W5	0.00620094	0.007532413	0.00166943	-0.00335194	0.002170104	-0.041459162
TIF CC	C7_P1_W5	0.006113835	0.002764599	0.002461503	-0.001871764	0.001600801	-0.03607135
TIF CC	C7_P1_W5	0.005855247	0.002164604	0.003788051	-0.002380148	0.001383894	-0.024353899
TIF CC	C7_P1_W5	0.001910242	0.001936219	0.003272119	-0.001675834	0.000890303	-0.031484138
TIF CC	C7_P1_W5	0.00257644	0.004012454	0.001453173	-0.001988261	0.001101228	-0.021099014
TIF CC	C7_P1_W5	0.001507504	0.007847616	0.004345978	-0.000405188	0.000713298	-0.05308467
TIF CC	C7_P1_W5	0.025930847	0.023684651	0.005246885	-0.014229846	0.007952822	-0.105638834
TIF CC	C7_P1_W5	0.002322993	0.001327199	0.00159234	-0.00035093	0.000538146	-0.06564704
TIF CC	C7_P1_W5	0.003560551	0.008277753	0.003067805	-0.001557392	0.00088899	-0.02978479
TIF CC	C7_P1_W5	0.003112916	0.00556943	0.003775392	-0.003677603	0.000735188	-0.033074746
TIF CC	C7_P1_W5	0.004985089	0.052065242	0.004456315	-0.005829555	0.002355179	-0.055202882
TIF CC	C8_P2_W6	0.004023744	0.002788231	0.00271451	-0.005309596	0.002644582	-0.008550428
TIF CC	C8_P2_W6	0.012975683	0.028814205	0.004211765	-0.008253078	0.004699264	-0.011546013
TIF CC	C8_P2_W6	0.003069301	0.001831551	0.001683943	-0.000234175	0.000510525	-0.015408074
TIF CC	C8_P2_W6	0.004328551	0.002307319	0.000145826	-0.000931796	0.000713684	-0.006225861
TIF CC	C8_P2_W6	0.004227683	0.008180977	0.001364742	-0.003473986	0.001537406	-0.009109077
TIF CC	C8_P2_W6	0.000788172	0.000714337	0.001159051	-8.93E-05	0.000305461	-0.008283989
TIF CC	C8_P2_W6	0.004770323	0.003238813	0.000653993	-0.001891774	0.001440445	-0.013132994
TIF CC	C8_P2_W6	0.004092395	0.001956088	0.001723204	-0.001940476	0.00119562	-0.006520466
TIF CC	C8_P2_W6	0.029301417	0.010629152	0.00655143	-0.012573627	0.008224048	-0.013419835
TIF CC	C8_P2_W6	0.020534308	0.00800251	0.004917798	-0.009851468	0.006167204	-0.010912372
TIF CC	C8_P2_W6	0.001177434	0.001704257	0.001106082	-0.001049336	0.000425046	-0.003560088
TIF CC	C8_P2_W6	0.023508956	0.017188839	0.010247649	-0.019055022	0.00930081	-0.016110874
TIF CC	C8_P2_W6	0.004424407	0.003538812	0.001126668	-0.002477918	0.001534365	-0.032226688
TIF CC	C8_P2_W6	0.025235721	0.006942216	0.00347902	-0.010421217	0.00685467	-0.025914006
TIF CC	C8_P2_W6	0.007216286	0.008972291	0.002677685	-0.004809433	0.002508233	-0.0066478
TIF CC	C8_P2_W6	0.02430525	0.012562642	0.005100164	-0.012123311	0.007516073	-0.020307618
TIF CC	C8_P2_W6	0.007157955	0.00071279	0.000953691	-0.000276114	0.000468786	-0.010770926
TIF CC	C8_P2_W6	0.019269773	0.016764577	0.005819411	-0.009204272	0.005039985	-0.002206274
TIF CC	C8_P2_W6	0.002734862	0.002810455	0.000484691	-0.001102096	0.000299118	-0.011760179
TIF CC	C8_P2_W6	0.000669802	0.002122157	0.001691496	-0.000840239	0.000915869	-0.022132143
TIF CC	C8_P2_W6	0.019769223	0.018031021	0.004625529	-0.012620948	0.007658416	-0.037142351
TIF CC	C8_P2_W6	0.026104359	0.015950156	0.004433303	-0.013206046	0.008794045	-0.055796799
TIF CC	C8_P2_W6	0.009335612	0.003263217	0.001085498	-0.002486247	0.00274662	-0.100642975
TIF CC	C8_P2_W6	0.001793371	0.00781719	0.002677589	-0.000821287	0.000352041	-0.032007111
TIF CC	C8_P2_W6	0.019704662	0.016439343	0.007615929	-0.012838563	0.005860434	-0.019431251
TIF CC	C8_P2_W6	0.001706027	0.000570612	0.003315712	-0.001227887	0.000219652	-0.044606646
TIF CC	C8_P2_W6	0.017300722	0.02702297	0.007200191	-0.011704528	0.005586218	-0.03258374
TIF CC	C8_P2_W6	0.002255558	0.006348984	0.002356371	-0.00139035	0.000906538	-0.037944744
TIF CC	C8_P2_W6	0.014684487	0.017657491	0.009701557	-0.013639504	0.00230547	-0.352837487
TIF CC	C8_P2_W6	0.024488419	0.016802789	0.007043847	-0.015850936	0.008142533	-0.119497212
TIF CC	C8_P2_W6	0.002773081	0.002065488	0.002629547	-0.001807801	0.000705691	-0.091434525
TIF CC	C8_P2_W6	0.012284403	0.02422213	0.007210039	-0.014746377	0.004795962	0.252551537
TIF CC	C8_P2_W6	0.003572305	0.004131595	0.002185784	-0.002223497	0.001274108	-0.0651799
TIF CC	C8_P2_W6	0.030507416	0.018540669	0.009469453	-0.020368232	0.010224402	-0.17238019
TIF CC	C9_P1_W7	0.006918236	0.025579988	0.003697477	-0.005008998	0.001613719	-0.011284291
TIF CC	C9_P1_W7	0.025446498	0.043904007	0.00633637	-0.009582452	0.004993528	-0.012167256
TIF CC	C9_P1_W7	0.006275019	0.028682216	0.003616092	-0.00772774	0.004296383	-0.013848975
TIF CC	C9_P1_W7	0.002071314	0.022588369	0.002305387	-0.002434509	0.000859399	-0.007682673
TIF CC	C9_P1_W7	0.016284029	0.020474406	0.001994765	-0.005750565	0.003312147	-0.0166542
TIF CC	C9_P1_W7	0.005763031	0.0015491	0.000823725	-0.002391722	0.001690787	-0.007721482
TIF CC	C9_P1_W7	0.003507823	0.008367431	0.001660463	-0.001778453	0.00104459	-0.010784893
TIF CC	C9_P1_W7	0.006851628	0.005661552	0.000190422	-0.000386995	0.000254543	-0.001782828
TIF CC	C9_P1_W7	0.002964187	0.003446115	0.001164354	-0.000498867	0.000294055	-0.010846203
TIF CC	C9_P1_W7	0.019662456	0.018991963	0.004635038	-0.009527122	0.005701576	-0.016478931
TIF CC	C9_P1_W7	0.007462441	0.035281876	0.004072886	-0.006432894	0.003749515	-0.005820673
TIF CC	C9_P1_W7	0.0034452	0.031470962	0.003653309	-0.00544893	0.002625372	-0.005693683
TIF CC	C9_P1_W7	0.013154355	0.019862015	0.002773334	-0.004441274	0.002643403	-0.006174304
TIF CC	C9_P1_W7	0.003156023	0.004041093	0.001822924	-0.003982721	0.002126043	-0.007019368
TIF CC	C9_P1_W7	0.006694275	0.005405164	0.001409548	-0.001640856	0.001003272	-0.01460984
TIF CC	C9_P1_W7	0.010287386	0.031878563	0.00480065	-0.005129084	0.002513475	-0.013242123
TIF CC	C9_P1_W7	0.031941488	0.027475779	0.012163031	-0.021293725	0.011250077	-0.01082515
TIF CC	C9_P1_W7	0.026443708	0.018041915	0.008358405	-0.014387333	0.008337743	-0.007263222
TIF CC	C9_P1_W7	0.017182383	0.025054305	0.007725187	-0.011463023	0.006053433	-0.004733823
TIF CC	C9_P1_W7	0.015693928	0.011854249	0.007850365	-0.015339501	0.009505805	-0.066173273
TIF CC	C9_P1_W7	0.004351534	0.001370404	0.002821767	-0.000888657	0.001889571	-0.088251083
TIF CC	C9_P1_W7	0.022234096	0.036647414	0.005699685	-0.009908963	0.005177201	-0.055488008
TIF CC	C9_P1_W7	0.003954028	0.008080092	0.004525653	-0.001396977	0.00127108	-0.082787401
TIF CC	C9_P1_W7	0.002504959	0.002665517	0.003574317	-0.000356791	0.001188178	-0.185455614
TIF CC	C9_P1_W7	0.000873895	0.004582776	0.004767963	-0.000582409	0.001222215	-0.092701936
TIF CC	C9_P1_W7	0.008650763	0.006603565	0.003530705	-0.004877048	0.003213685	0.604038467
TIF CC	C9_P1_W7	0.012238115	0.008867721	0.001612243	-0.003743975	0.002508668	-0.378822429
TIF CC	C9_P1_W7	0.032048538	0.035892796	0.011114282	-0.017232199	0.00572281	-23.7628832
TIF CC	C9_P1_W7	0.013911474	0.03172651	0.005548292	-0.007884055	0.004099654	-0.219184565
TIF CC	C9_P1_W7	0.004864981	0.041566024	0.005526813	-0.010695765	0.006160081	-0.115597204
TIF CC	C9_P1_W7	0.002576143	0.107809683	0.000917968	-0.009354426	0.003586293	-0.465036335
TIF CC	C9_P1_W7	0.04449833	0.029714794	0.011053906	-0.023534504	0.012634158	0.051163633
TIF CC	C9_P1_W7	0.047842608	0.034867028	0.007074787	-0.019926415	0.010820667	0.051194981
TIF CC	C9_P1_W7	0.004367641	0.007671049	0.003787362	-0.001306008	0.001348712	0.120528952
TIF CC	C9_P1_W7	0.02780352	0.053539062	0.007909715	-0.017295147	0.005350674	0.027377287
TIF CC	C9_P1_W7	0.000723452	0.012712474	0.004672267	-0.00395102	0.000844746	0.139060843
TIF CC	C10_P2_W8	0.015638021	0.015373205	0.00485011	-0.011051558	0.006148799	-0.020382004
TIF CC	C10_P2_W8	0.004749896	0.019456147	0.003028955	-0.004438536	0.002590147	-0.003672385
TIF CC	C10_P2_W8	0.000287884	0.000166646	0.001552758	-0.00114784	0.00064458	-0.01615117
TIF CC	C10_P2_W8	0.005136406	0.007099639	0.001516703	-0.003773523	0.002050919	-0.006015462
TIF CC	C10_P2_W8	0.007726782	0.025280856	0.005047245	-0.011655548	0.006775255	-0.024552177
TIF CC	C10_P2_W8	0.003088051	0.001099052	0.000543033	-0.000414621	0.000558626	-0.007826939
TIF CC	C10_P2_W8	0.011635746	0.010469084	0.004928177	-0.008753361	0.004709358	-0.008334871
TIF CC	C10_P2_W8	0.009038278	0.025817017	0.006626711	-0.011890248	0.006686005	-0.01756527
TIF CC	C10_P2_W8	0.004989559	0.003839133	0.001423881	-0.002811297	0.001959982	-0.005029475
TIF CC	C10_P2_W8	0.00120273	0.002495845	0.000288505	-0.000921773	0.000615789	-0.006904965
TIF CC	C10_P2_W8	0.003047466	0.021481695	0.003574696	-0.007694787	0.004495076	-0.012584714
TIF CC	C10_P2_W8	0.012160182	0.011951187	0.006884262	-0.012560555	0.0064301	-0.011478087
TIF CC	C10_P2_W8	0.007408598	0.01549555	0.005553696	-0.008864289	0.004314162	-0.000500254
TIF CC	C10_P2_W8	0.036117497	0.023245988	0.009102644	-0.017852964	0.011772035	-0.022391368
TIF CC	C10_P2_W8	0.005201856	0.021107635	0.003520309	-0.00634963	0.003474977	-0.009721219
TIF CC	C10_P2_W8	0.011249087	0.012349006	0.002955862	-0.006654607	0.00400473	-0.010425997
TIF CC	C10_P2_W8	0.000929642	0.001436331	0.001689073	-0.002262522	0.001389587	-0.007416158
TIF CC	C10_P2_W8	0.011907506	0.021229891	0.004643318	-0.00862047	0.005084176	-0.009616753
TIF CC	C10_P2_W8	0.00187149	0.000751567	0.000599793	-0.00022924	0.000391112	-0.006188259
TIF CC	C10_P2_W8	0.01062017	0.019651949	0.005825514	-0.013310698	0.007145725	-0.022289918
TIF CC	C10_P2_W8	0.002817367	0.004449474	0.002376235	-0.001667876	0.000792059	-0.017677883
TIF CC	C10_P2_W8	0.00448903	0.003615878	0.001897915	-0.00133162	0.000883139	-0.013788363
TIF CC	C10_P2_W8	0.015721973	0.009486365	0.006693673	-0.01380714	0.008738744	-0.027708371
TIF CC	C10_P2_W8	0.003978071	0.005235903	0.002680907	-0.000708188	0.000191829	-0.01949773
TIF CC	C10_P2_W8	0.013396463	0.026600008	0.004634533	-0.013607183	0.007390061	-0.042332674
TIF CC	C10_P2_W8	0.011374931	0.016229318	0.007641578	-0.008175014	0.00464876	-0.025072609
TIF CC	C10_P2_W8	0.001462705	0.005678355	0.004816142	-0.000483448	0.000624956	-0.038826449
TIF CC	C10_P2_W8	0.000740087	0.003148819	0.004419126	-0.000493236	0.000173835	-0.037408026
TIF CC	C10_P2_W8	0.016509365	0.028846755	0.013405716	-0.018924411	0.007383466	-0.159522276
TIF CC	C10_P2_W8	0.014447488	0.024828984	0.011651363	-0.014454093	0.007101581	-0.061892508
TIF CC	C10_P2_W8	0.027852597	0.033461578	0.012865649	-0.021517991	0.012181362	-0.069788932
TIF CC	C10_P2_W8	0.002123038	0.004781263	0.003763277	-0.001716057	0.002874734	-0.294857738
TIF CC	C10_P2_W8	0.011223333	0.038892691	0.003835569	-0.01645337	0.008402819	-0.1462581
TIF CC	C10_P2_W8	0.043426691	0.040173389	0.01431412	-0.028331513	0.013687692	-0.332629704
TIF LC	C2_P1_W1	0.014364867	0.004431748	0.007045908	-0.008880019	0.002165819	0.005956149
TIF LC	C2_P1_W1	0.031195275	0.00157764	0.002862784	-0.005008491	0.003801672	0.008923448
TIF LC	C2_P1_W1	0.010622438	0.004109829	0.006046352	-0.003872041	0.00234354	0.009444534
TIF LC	C2_P1_W1	0.033310031	0.002042144	0.014221305	-0.003148495	0.007033139	0.031552601
TIF LC	C2_P1_W1	0.09851187	0.009895837	0.01125031	-0.021695839	0.012048532	0.016902696
TIF LC	C2_P1_W1	0.102734075	0.006033636	0.013274117	-0.020928371	0.009878796	0.020855683
TIF LC	C2_P1_W1	0.114817645	0.009170116	0.010197332	-0.020831416	0.012716643	0.014309167
TIF LC	C2_P1_W1	0.096087024	0.008281146	0.008504985	-0.019245681	0.012446578	0.018646415
TIF LC	C2_P1_W1	0.113077719	0.006888199	0.009647043	-0.018349403	0.011575495	0.026125889
TIF LC	C2_P1_W1	0.052462536	0.001424705	0.001675704	-0.00318376	0.001966505	0.024149349
TIF LC	C2_P1_W1	0.068955514	0.007378532	0.006252697	-0.016284946	0.010252652	0.008831172
TIF LC	C2_P1_W1	0.094039192	0.007199117	0.013158345	-0.019829743	0.00955165	0.016548675
TIF LC	C2_P1_W1	0.01897009	0.001632308	0.005471168	-0.000632111	0.002451728	0.008416075
TIF LC	C2_P1_W1	0.088382189	0.007677096	0.016079435	-0.020603058	0.008264249	0.023159801
TIF LC	C2_P1_W1	0.037000151	0.001404471	0.006634282	-0.001944124	0.008948967	0.008404035
TIF LC	C2_P1_W1	0.011065692	0.001520316	0.002879155	-0.000750175	0.00081391	0.028456225
TIF LC	C2_P1_W1	0.019014848	0.002897475	0.002087356	-0.003030182	0.003675568	0.021084176
TIF LC	C2_P1_W1	0.041792066	0.00244604	0.002351866	-0.004347485	0.003040059	0.02215285
TIF LC	C2_P1_W1	0.026879055	0.001784889	0.01378408	-0.008143208	0.003823654	0.003102108
TIF LC	C2_P1_W1	0.047951474	0.011741096	0.006290121	-0.01703201	0.014001167	0.035605986
TIF LC	C2_P1_W1	0.116486346	0.018124641	0.021761824	-0.036349787	0.021403301	0.031555303
TIF LC	C2_P1_W1	0.055820704	0.00462079	0.001855917	-0.005432769	0.003132672	0.009333812
TIF LC	C2_P1_W1	0.025517847	0.00308745	0.005223245	-0.002887059	0.004320245	0.029390589
TIF LC	C2_P1_W1	0.093320202	0.011249434	0.01364464	-0.023548189	0.01428985	0.017074461
TIF LC	C2_P1_W1	0.013885059	0.000322538	0.004621144	-0.002974155	0.002465328	0.020195366
TIF LC	C2_P1_W1	0.031583211	0.0043229	0.004795093	-0.00471184	0.00537858	0.013833198
TIF LC	C2_P1_W1	0.172760262	0.009041318	0.013640799	-0.026522849	0.017523233	0.004807596
TIF LC	C2_P1_W1	0.090299297	0.011916707	0.014590931	-0.023947836	0.011104585	0.002572941
TIF LC	C2_P1_W1	0.131024302	0.007312236	0.010790431	-0.021463357	0.016830162	0.020715983
TIF LC	C2_P1_W1	0.026295669	0.00306137	0.006485975	-0.005919012	0.001961382	0.020669122
TIF LC	C2_P1_W1	0.04741976	0.000943507	0.002558149	-0.00686582	0.004842287	0.009273993
TIF LC	C2_P1_W1	0.02219473	0.005234206	0.004180286	-0.008489838	0.003633635	0.017222069
TIF LC	C2_P1_W1	0.012240351	0.002251236	0.003121798	-0.006259504	0.003968452	0.026675319
TIF LC	C2_P1_W1	0.076305462	0.013536325	0.011424334	-0.025054155	0.015043439	0.005162542
TIF LC	C2_P1_W1	0.051999189	0.006840982	0.004467626	-0.009006687	0.005804422	0.00593431
TIF LC	C2_P1_W1	0.176007572	0.004155823	0.011590001	-0.023149744	0.01777118	0.019059401
TIF LC	C3_P2_W2	0.004027643	0.001863805	0.002762022	-0.004486445	0.005001611	0.013287519
TIF LC	C3_P2_W2	0.040183662	0.009475349	0.00922291	-0.016690052	0.008571911	0.005165429
TIF LC	C3_P2_W2	0.039440168	0.008037294	0.012682101	-0.011279809	0.001766883	0.012674909
TIF LC	C3_P2_W2	0.057521223	0.007059459	0.00643759	-0.017067338	0.009243625	0.006824398
TIF LC	C3_P2_W2	0.039000338	0.016132629	0.010702904	-0.016708796	0.009467917	0.01523349
TIF LC	C3_P2_W2	0.009714409	0.000788682	0.001258823	-0.000788705	0.000814929	0.012349661
TIF LC	C3_P2_W2	0.056511631	0.010467952	0.00634348	-0.01866001	0.012958837	0.012332739
TIF LC	C3_P2_W2	0.051529774	0.013697796	0.018436415	-0.020283576	0.008025855	0.016506793
TIF LC	C3_P2_W2	0.036743479	0.000478562	0.003554615	-0.002734944	0.001018699	0.009727324
TIF LC	C3_P2_W2	0.006543318	0.001671956	0.002982602	-0.001591405	0.001245087	0.019231829
TIF LC	C3_P2_W2	0.033043829	0.007496163	0.002718875	-0.001957124	0.003359313	0.05572842
TIF LC	C3_P2_W2	0.041367064	0.014291615	0.006617787	-0.012877511	0.004601598	0.005874289
TIF LC	C3_P2_W2	0.013240285	0.003537195	0.009106818	-0.003473874	0.00411454	0.03302364
TIF LC	C3_P2_W2	0.063759588	0.002139296	0.002572	-0.000868226	0.000661083	0.013371186
TIF LC	C3_P2_W2	0.011369402	0.000780253	0.002173453	-0.000590035	0.001206522	0.002104349
TIF LC	C3_P2_W2	0.104329516	0.007716072	0.008063121	-0.022528804	0.012530899	0.02060531
TIF LC	C3_P2_W2	0.069031605	0.012060518	0.008724181	-0.01923214	0.010759586	0.014089356
TIF LC	C3_P2_W2	0.01085265	0.000477924	0.003522184	-0.001475652	0.000370237	0.002851007
TIF LC	C3_P2_W2	0.058030008	0.013077677	0.004927781	-0.01557711	0.00683271	0.016940616
TIF LC	C3_P2_W2	0.064013832	0.010721212	0.005444734	-0.020016987	0.016992795	0.010841625
TIF LC	C3_P2_W2	0.099704107	0.008677579	0.006746178	-0.019669442	0.012846766	0.020718239
TIF LC	C3_P2_W2	0.083235329	0.007462583	0.009092532	-0.018515699	0.010393086	0.020255329
TIF LC	C3_P2_W2	0.091060123	0.007614807	0.017401466	-0.023696119	0.010593251	0.019412409
TIF LC	C3_P2_W2	0.021038775	0.00298514	0.002439092	-0.002267177	0.002026309	0.028114183
TIF LC	C3_P2_W2	0.005419205	0.002309307	0.007306986	-0.001783961	0.004650208	0.018293504
TIF LC	C3_P2_W2	0.042305547	0.001810787	0.000152098	-0.006369316	0.004905665	0.024781804
TIF LC	C3_P2_W2	0.012951399	0.002158786	0.002893465	-0.002843599	0.000563828	0.007466928
TIF LC	C3_P2_W2	0.009050598	0.001134856	0.00639203	-0.002016901	0.000990811	0.012637663
TIF LC	C3_P2_W2	0.030680065	0.014815485	0.008369572	-0.017343125	0.007254853	0.009051378
TIF LC	C3_P2_W2	0.023419096	0.001160961	0.001696911	-0.001199862	0.002541538	0.01016481
TIF LC	C3_P2_W2	0.089742305	0.008736643	0.008454555	-0.020434164	0.012276228	0.021845715
TIF LC	C3_P2_W2	0.01069189	0.006515067	0.001156073	-0.004157844	0.002035593	0.006949423
TIF LC	C3_P2_W2	0.032182041	0.006276862	0.007072142	-0.013420952	0.007377437	0.023369756
TIF LC	C3_P2_W2	0.095291779	0.007825061	0.008651176	-0.021532372	0.013915332	0.005288139
TIF LC	C4_P1_W2	0.0123019	0.004156651	0.003283587	-0.003885408	0.001321379	0.004696645
TIF LC	C4_P1_W2	0.041905672	0.006970702	0.006258768	-0.016071883	0.009915553	0.008052061
TIF LC	C4_P1_W2	0.038057297	0.010794352	0.006926432	-0.014807034	0.008359996	0.007198338
TIF LC	C4_P1_W2	0.055353954	0.021398305	0.018350513	-0.026852321	0.011194956	0.024915652
TIF LC	C4_P1_W2	0.009314505	0.002958336	0.016849956	-0.002645274	0.008841432	0.007570042
TIF LC	C4_P1_W2	0.070752895	0.006385288	0.006749167	-0.015929837	0.008811094	0.013093213
TIF LC	C4_P1_W2	0.011298744	0.001867225	0.002297118	-0.00225862	0.00032622	0.000990483
TIF LC	C4_P1_W2	0.009856156	0.001692813	0.005253798	-0.001228893	0.001031111	0.011722613
TIF LC	C4_P1_W2	0.077381084	0.010267648	0.012237062	-0.019616188	0.00852384	0.008111559
TIF LC	C4_P1_W2	0.028081737	0.001010132	0.006408864	-0.003975466	0.001640374	0.010761672
TIF LC	C4_P1_W2	0.019084805	0.025369473	0.029370821	-0.012558291	0.004302078	0.025217141
TIF LC	C4_P1_W2	0.054568293	0.01044577	0.003292657	-0.015357413	0.008065479	0.012135203
TIF LC	C4_P1_W2	0.031878818	0.004906113	0.002878084	-0.009237535	0.0072868	0.010474531
TIF LC	C4_P1_W2	0.022486994	0.002011613	0.00239313	-0.0045185	0.003614142	0.012166409
TIF LC	C4_P1_W2	0.007665822	0.000786014	0.002523682	-0.000913647	0.001117746	0.005026662
TIF LC	C4_P1_W2	0.055409332	0.013395578	0.004908516	-0.01830524	0.009909167	0.005468084
TIF LC	C4_P1_W2	0.023929822	0.005940555	0.008495281	-0.004962784	0.001906482	0.02223609
TIF LC	C4_P1_W2	0.017062529	0.002700229	0.004175712	-0.003118095	0.002799917	0.02187331
TIF LC	C4_P1_W2	0.081992994	0.004926108	0.004187739	-0.016908969	0.009826211	0.004965731
TIF LC	C4_P1_W2	0.007913986	0.001099298	0.001504713	-0.002103861	0.001121996	0.014117056
TIF LC	C4_P1_W2	0.002384435	0.000579217	0.002078972	-0.000523296	0.001703259	0.003385964
TIF LC	C4_P1_W2	0.057232556	0.009966527	0.007469207	-0.017532492	0.010866198	0.016278136
TIF LC	C4_P1_W2	0.070879041	0.008765669	0.012330166	-0.012616863	0.014193048	0.041940448
TIF LC	C4_P1_W2	0.009328383	0.001183831	0.004363364	-0.001848729	0.001211408	0.024078017
TIF LC	C4_P1_W2	0.007560635	0.002634159	0.002098573	-0.002336017	0.002872404	0.018213991
TIF LC	C4_P1_W2	0.011925773	0.003769898	0.010807373	-0.000137301	0.004558969	0.014945115
TIF LC	C4_P1_W2	0.008182	0.001629176	0.000203386	-0.001799069	0.001127979	0.015026687
TIF LC	C4_P1_W2	0.083418956	0.00686389	0.015205449	-0.022414965	0.01158978	0.014322862
TIF LC	C4_P1_W2	0.013027378	0.001859187	0.000897557	-0.003783787	0.002101363	0.025726065
TIF LC	C4_P1_W2	0.012330305	0.001882799	0.002481136	-0.002227825	0.002027062	0.00244327
TIF LC	C4_P1_W2	0.023992646	0.006728335	0.002393474	-0.0094013	0.006375428	0.020570073
TIF LC	C4_P1_W2	0.005874409	0.004402032	0.002192842	-0.002598455	0.001259224	0.015914946
TIF LC	C4_P1_W2	0.009620941	0.005229807	0.00284637	-0.001707844	0.002773901	0.010757779
TIF LC	C4_P1_W2	0.022148904	0.029123593	0.006461132	-0.011539219	0.004222896	0.013033841
TIF LC	C4_P1_W2	0.008354169	0.001097795	0.00125363	-0.002842831	0.001152502	0.008149031
[truncated: 527 more rows]
