# Supplementary material for: Visualizing Plant Responses: Novel Insights Possible Through Affordable Imaging Techniques in the Greenhouse
Source: Sensors (Basel). 2024 Oct 17;24(20):6676. doi: 10.3390/s24206676 (PMC11511021; doi:10.3390/s24206676)
Supplement: Supplementary file 1 [file sensors-24-06676-s001.zip › Supplementary S5/Data_.csv]

Date	Height	IRR	Rep	Run	VQ	Treatment	mg/day	mm/day	Collection	NDRE	NDVI	RE	NIR	R	TIME	N	MAXNDRE	MAXNDVI	MINNDRE	MINNDVI	STDNDRE	STDNDVI	CVNDRE	CVNDVI	Week	LYS	Sample	BA_JPG	BA_JPG_CC	BA_JPG_LC	BA_JPG_LC_CC	BA_TIF	BA_TIF_CC	BA_TIF_LC	BA_TIF_LC_CC	COMB2_JPG	COMB2_JPG_CC	COMB2_JPG_LC	COMB2_JPG_LC_CC	COMB2_TIF	COMB2_TIF_CC	COMB2_TIF_LC	COMB2_TIF_LC_CC	DGCI_JPG	DGCI_JPG_CC	DGCI_JPG_LC	DGCI_JPG_LC_CC	DGCI_TIF	DGCI_TIF_CC
10/12/2023	10	100	1	1	7	I100_h10		4.58	C2_P1_W1	0.3391	0.7077	19.298	39.328	6.666	7:44:27	68	0.3774	0.7792	0.1481	0.378	0.0582	0.1051	0.1716	0.1485	1	1	37	-2.517567467	-1.808772133	-2.496963933	-1.768265967	-2.5078385	-1.804270367	-2.5158716	-1.789875067	11.39717366	-3.224961693	23.13551692	-4.574472538	11.41355697	-3.746567092	14.10849707	-4.612250213	0.326822448	0.431711222	0.318795345	0.430049269	0.327197014	0.433599831
10/12/2023	10	100	2	1	7	I100_h10		6.2	C2_P1_W1	0.3235	0.6996	19.467	38.197	6.725	7:49:46	65	0.3644	0.7714	0.221	0.4852	0.0399	0.0821	0.1233	0.1173	1	2	52	-2.4435173	-1.7424924	-2.422696567	-1.7003579	-2.4355681	-1.740762233	-2.448008833	-1.7252996	12.86709186	-2.905871872	25.89557483	-4.872301745	12.85414623	-3.452421746	16.5048752	-4.912497495	0.326553835	0.439279402	0.315997693	0.435391075	0.326894495	0.441141054
10/12/2023	10	100	3	1	7	I100_h10		7.01	C2_P1_W1	0.2831	0.5874	19.979	35.863	9.289	7:37:18	56	0.3276	0.6655	0.164	0.3663	0.0448	0.0781	0.1581	0.1329	1	3	4	-2.468817633	-1.7729407	-2.450513767	-1.732484433	-2.459119867	-1.772171133	-2.475528967	-1.758371367	11.92518673	-2.067603092	22.93061367	-3.741535388	11.8947514	-2.593979778	14.85799814	-4.051475084	0.333576795	0.441356205	0.324967869	0.438623402	0.334044042	0.443158374
10/12/2023	7.5	100	1	1	8	I100_h7.5		5.66	C2_P1_W1	0.3556	0.7014	19.098	40.361	7.03	7:39:00	51	0.3838	0.7599	0.1767	0.3892	0.0515	0.0935	0.1448	0.1334	1	4	19	-2.390642967	-1.7058365	-2.371263267	-1.666366667	-2.3808265	-1.7110379	-2.402999167	-1.6988584	16.84139355	-0.365054057	28.46606698	-2.006958772	16.80578602	-0.895967104	21.68938882	-2.156662416	0.338032248	0.456440271	0.333505341	0.455703933	0.338527917	0.458354788
10/12/2023	7.5	100	2	1	8	I100_h7.5		3.91	C2_P1_W1	0.3505	0.7041	19.17	40.086	6.902	7:46:25	56	0.4005	0.783	0.0168	0.4532	0.0609	0.0774	0.1738	0.1099	1	5	43	-2.329751133	-1.652027067	-2.297028967	-1.609876033	-2.321558	-1.654845167	-2.327575067	-1.639192333	14.44309242	-1.867499716	24.09160815	-2.628551574	14.48239391	-2.391165328	18.57020135	-2.972210808	0.338197896	0.455828003	0.338248919	0.459776242	0.338650402	0.457779328
10/12/2023	7.5	100	3	1	7	I100_h7.5		5.12	C2_P1_W1	0.3474	0.7071	19.18	39.699	6.784	7:38:18	51	0.3727	0.7614	0.2053	0.4482	0.0368	0.0669	0.1059	0.0946	1	6	13	-2.602493867	-1.876921533	-2.569869867	-1.8347291	-2.593624067	-1.873340133	-2.592483467	-1.859621167	13.70553742	-2.15466622	23.18929151	-2.376816771	13.62958449	-2.744967425	17.63898012	-2.407417502	0.32229454	0.428252609	0.324014335	0.433619221	0.322631597	0.430604069
10/12/2023	5	100	1	1	8	I100_h5		3.77	C2_P1_W1	0.3485	0.6818	19.165	39.76	7.492	8:07:42	68	0.381	0.7332	0.2518	0.4994	0.0339	0.0611	0.0973	0.0897	1	7	103	-2.2383937	-1.585109167	-2.227496933	-1.550908433	-2.2287048	-1.5954191	-2.264166067	-1.584798633	24.84282271	2.106233757	36.27984209	0.134632114	24.48704686	1.683160699	31.33444065	0.179885906	0.353050344	0.48687242	0.352182934	0.487385044	0.353584788	0.488606698
10/12/2023	5	100	2	1	8	I100_h5		4.04	C2_P1_W1	0.3837	0.7265	18.757	42.141	6.668	7:58:28	57	0.3973	0.7584	0.3132	0.5887	0.0181	0.0363	0.0471	0.05	1	8	79	-2.1836994	-1.535530867	-2.164432333	-1.498692667	-2.173943333	-1.5463194	-2.201543567	-1.533795367	23.00003275	1.148031724	33.73752543	-0.788662186	22.80225372	0.638409833	29.54784019	-0.842383711	0.353896312	0.488179857	0.352814547	0.489016285	0.354541648	0.48993475
10/12/2023	5	100	3	1	8	I100_h5		3.77	C2_P1_W1	0.365	0.71	18.968	40.81	6.914	7:59:24	62	0.3808	0.7459	0.2981	0.5775	0.02	0.0429	0.0547	0.0604	1	9	82	-2.354740267	-1.670566233	-2.3385001	-1.634012167	-2.3452964	-1.677726567	-2.376109133	-1.6663308	24.29455625	0.877613216	35.49293222	-0.929392044	23.90030637	0.387642814	31.12811434	-1.063280151	0.340591176	0.46890727	0.338451052	0.468796163	0.341084774	0.471089237
10/12/2023	2.5	100	1	1	8	I100_h2.5		3.24	C2_P1_W1	0.3392	0.6707	19.271	39.1	7.694	8:04:26	48	0.3581	0.7036	0.2413	0.4833	0.0258	0.0512	0.0761	0.0763	1	10	97	-2.380954767	-1.7071904	-2.378091333	-1.6780833	-2.369193833	-1.718760367	-2.416630733	-1.7114623	23.91642517	2.447154406	32.42141074	0.678079871	23.55412624	1.887594798	29.98120733	0.365577883	0.348231427	0.475091021	0.347541739	0.475778603	0.348771793	0.47743439
10/12/2023	2.5	100	2	1	8	I100_h2.5		3.77	C2_P1_W1	0.3435	0.6801	19.222	39.406	7.497	7:55:24	55	0.3631	0.727	0.2064	0.4553	0.031	0.0631	0.0901	0.0928	1	11	70	-2.398217067	-1.713607867	-2.375227533	-1.67344	-2.386344133	-1.719779867	-2.409932633	-1.706088533	19.95576894	0.409796016	26.00160422	-1.063186538	19.64238697	-0.089171349	24.99333569	-1.093880017	0.346029981	0.465992589	0.344046987	0.467000804	0.346757644	0.468546542
10/12/2023	2.5	100	3	1	8	I100_h2.5		4.04	C2_P1_W1	0.3334	0.6725	19.342	38.752	7.573	8:03:29	46	0.3498	0.7063	0.2166	0.4651	0.0303	0.0587	0.091	0.0873	1	12	94	-2.433690933	-1.751557733	-2.434604233	-1.722056533	-2.422233833	-1.759118633	-2.4691677	-1.751286433	22.84479882	1.916752528	30.77253185	0.063833447	22.48912885	1.335421658	29.01781288	-0.179844403	0.345471462	0.469133842	0.343204285	0.468749647	0.346006523	0.471598475
10/12/2023	10	65	1	1	7	I65_h10			C2_P1_W1	0.3545	0.742	22.689	41.311	6.057	7:39:23	65	0.4168	0.8156	-0.918	0.386	0.1692	0.1052	0.4774	0.1418	1	13	22	-2.480142133	-1.776333	-2.455574667	-1.734275967	-2.4702848	-1.774693033	-2.481864667	-1.7608162	12.96918383	-2.551867052	23.91470059	-4.085010911	13.00827911	-3.113543796	16.85311292	-4.148324801	0.327846822	0.438264266	0.320694692	0.436540437	0.328287237	0.440209108
10/12/2023	10	65	2	1	7	I65_h10			C2_P1_W1	0.3564	0.727	19.075	40.297	6.344	7:40:25	70	0.3851	0.7833	0.2214	0.4657	0.0354	0.0677	0.0994	0.0931	1	14	25	-2.448150633	-1.749717267	-2.430743933	-1.7100106	-2.4382073	-1.7516216	-2.458909967	-1.7386277	13.91666218	-1.140379486	27.43870115	-3.121602443	13.82358993	-1.634065936	17.76601895	-3.500540844	0.334779333	0.448365465	0.325775545	0.444515799	0.335255043	0.449946943
10/12/2023	10	65	3	1	7	I65_h10			C2_P1_W1	0.3876	0.7814	18.726	42.582	5.177	7:53:32	48	0.413	0.8181	0.2477	0.5322	0.0411	0.0681	0.1061	0.0871	1	15	64	-2.327813367	-1.6477677	-2.304263433	-1.608530133	-2.318704133	-1.650412933	-2.3307386	-1.6353462	13.7266237	-2.051842579	27.44663096	-4.048697001	13.67981847	-2.562267053	17.11737075	-4.317341167	0.338649664	0.457313172	0.329765597	0.453865893	0.33918355	0.458647247
10/12/2023	7.5	65	1	1	7	I65_h7.5			C2_P1_W1	0.3611	0.7426	19.014	40.546	5.977	7:47:36	71	0.3803	0.7737	0.2949	0.6259	0.0225	0.0388	0.0624	0.0523	1	16	46	-2.5423615	-1.8236056	-2.517844733	-1.781748967	-2.530272233	-1.820111367	-2.5442671	-1.805878833	14.36488188	-2.158448474	25.73945273	-3.668110908	14.34433147	-2.759503863	18.85424628	-3.82331015	0.325569334	0.436691911	0.319176533	0.435149967	0.326001624	0.438922545
10/12/2023	7.5	65	2	1	8	I65_h7.5			C2_P1_W1	0.3515	0.7561	26.053	41.006	5.591	7:41:23	59	0.3979	0.8033	-0.9509	0.4969	0.1739	0.072	0.4948	0.0953	1	17	28	-2.286291433	-1.6116521	-2.2616346	-1.570204167	-2.280689167	-1.615101633	-2.288008833	-1.597531667	15.61264749	-1.888411189	27.7287719	-3.668068289	15.58351323	-2.384232955	19.65503993	-3.606953456	0.340005766	0.461286686	0.33311076	0.459903908	0.340341951	0.462839547
10/12/2023	7.5	65	3	1	7	I65_h7.5			C2_P1_W1	0.3632	0.7453	18.995	40.747	5.923	8:00:32	51	0.3849	0.7899	0.2435	0.5178	0.0328	0.0629	0.0904	0.0844	1	18	85	-2.214768233	-1.5540428	-2.1959762	-1.516384667	-2.206948867	-1.561674533	-2.227337367	-1.547122133	21.56314049	0.128949017	35.70653828	-2.095405888	21.37280802	-0.386123544	27.64835293	-2.154370368	0.347259658	0.47941385	0.341798148	0.477804981	0.34771949	0.480892765
10/12/2023	5	65	1	1	8	I65_h5			C2_P1_W1	0.345	0.6946	19.203	39.487	7.108	7:38:39	53	0.3671	0.745	0.2653	0.5323	0.0275	0.0606	0.0798	0.0872	1	19	16	-2.452748067	-1.756752467	-2.417620033	-1.713626233	-2.444476267	-1.757443267	-2.453372567	-1.743459567	14.8267553	-1.740048995	22.20568522	-1.996126873	14.83955227	-2.300283553	19.24845531	-2.738031604	0.332786511	0.444536408	0.335666275	0.450798621	0.333170576	0.447030448
10/12/2023	5	65	2	1	8	I65_h5			C2_P1_W1	0.3428	0.7302	19.223	39.288	6.131	7:50:42	61	0.3615	0.768	0.2864	0.5761	0.0122	0.0381	0.0357	0.0522	1	20	55	-2.345561967	-1.660052967	-2.3060117	-1.6152414	-2.3360094	-1.662868133	-2.3411255	-1.646410233	18.00810782	-1.770475863	26.52025996	-2.192267514	17.92514788	-2.347624474	22.93674989	-2.669188013	0.337094253	0.457874441	0.339994537	0.463965185	0.337608915	0.460174127
10/12/2023	5	65	3	1	8	I65_h5			C2_P1_W1	0.3536	0.6951	19.101	40.038	7.19	7:45:28	55	0.3695	0.7286	0.2711	0.534	0.0234	0.0478	0.0662	0.0687	1	21	40	-2.447419567	-1.751439833	-2.417712467	-1.7096067	-2.438724	-1.753780967	-2.4487225	-1.739480167	17.45232804	-1.011235517	24.48237418	-1.725712258	17.38851139	-1.542197849	22.36196528	-1.869937119	0.33365073	0.448467291	0.3344687	0.452416793	0.334051189	0.45132566
10/12/2023	2.5	65	1	1	8	I65_h2.5			C2_P1_W1	0.3265	0.6916	19.417	38.246	6.977	7:57:30	45	0.3401	0.7219	0.303	0.6107	0.0073	0.0215	0.0224	0.0311	1	22	76	-2.6524043	-1.9200738	-2.638232967	-1.882399833	-2.638558533	-1.917376333	-2.668534333	-1.904569933	18.75959048	-0.127454783	25.92534862	-1.681204741	18.6331145	-0.747631046	24.36222354	-1.86005197	0.331307729	0.442190435	0.326241703	0.440754458	0.331807646	0.445115065
10/12/2023	2.5	65	2	1	8	I65_h2.5			C2_P1_W1	0.3218	0.6603	19.481	38.025	7.775	7:48:40	53	0.3442	0.7087	0.2074	0.4711	0.0291	0.0616	0.0903	0.0933	1	23	49	-2.442175133	-1.747985333	-2.4140759	-1.708535667	-2.430715133	-1.752218633	-2.448580933	-1.737452867	21.5062694	0.49180252	27.62015134	-0.378554982	21.18762612	-0.06759622	26.66798039	-0.600886346	0.34116073	0.461509964	0.343394985	0.465422422	0.341769081	0.46432208
10/12/2023	2.5	65	3	1	7	I65_h2.5			C2_P1_W1	0.3029	0.649	19.804	37.1	7.877	7:51:37	66	0.3315	0.6823	-0.2909	0.5157	0.075	0.0441	0.2477	0.068	1	24	58	-2.6957624	-1.959144067	-2.672468267	-1.9232488	-2.685427333	-1.9544697	-2.7040496	-1.941457367	17.87156807	-0.614196974	23.1494058	-1.176339523	17.65863283	-1.266925993	22.78806177	-1.824520701	0.32848275	0.435650406	0.32907554	0.43891372	0.328809747	0.43879632
10/12/2023	10	30	1	1	7	I30_h10			C2_P1_W1	0.3675	0.7609	18.944	41.043	5.542	8:08:21	57	0.414	0.8159	0.28	0.6152	0.0306	0.046	0.0833	0.0604	1	25	106	-2.151541967	-1.500868333	-2.06715	-1.411402	-2.1411373	-1.509044667	-2.167491	-1.496168167	21.20342374	0.96457577	39.95072475	-2.794633635	20.89577132	0.515325846	27.81974723	-2.402665049	0.357457031	0.494135177	0.351460988	0.495862669	0.358057499	0.494899105
10/12/2023	10	30	2	1	7	I30_h10			C2_P1_W1	0.3749	0.7516	18.873	41.717	5.852	8:01:39	57	0.4151	0.8055	0.2331	0.5109	0.0489	0.0764	0.1305	0.1017	1	26	88	-2.233153667	-1.572235	-2.216642667	-1.5344697	-2.223963833	-1.578400767	-2.244644567	-1.564338033	16.84016076	-0.364081538	31.8840956	-3.041548877	16.68089351	-0.845062903	21.47805989	-2.972960235	0.349797116	0.476687665	0.339635272	0.471519798	0.350342495	0.477886508
10/12/2023	10	30	3	1	6	I30_h10			C2_P1_W1	0.344	0.7246	19.228	39.539	6.274	7:43:31	63	0.3806	0.779	0.1941	0.4266	0.046	0.0831	0.1336	0.1147	1	27	34	-2.443432867	-1.7535765	-2.4243966	-1.714938067	-2.4320335	-1.753987133	-2.447409867	-1.741198367	11.81165677	-2.110099528	21.97649846	-4.05556817	11.73444609	-2.685473572	14.54251056	-4.000798671	0.335922468	0.444222504	0.32586878	0.439785018	0.336479162	0.445984313
10/12/2023	7.5	30	1	1	8	I30_h7.5			C2_P1_W1	0.3313	0.6787	19.388	38.794	7.367	7:42:21	42	0.3713	0.7602	0.1701	0.4041	0.0546	0.0982	0.1648	0.1447	1	28	31	-2.610143667	-1.879457667	-2.5874335	-1.838776133	-2.601447967	-1.8760516	-2.615312433	-1.862518667	14.94738566	-2.083862133	25.6619062	-3.272367947	14.89416857	-2.659230329	19.4724008	-3.56831957	0.321504505	0.430144342	0.316536426	0.429891977	0.321813067	0.432385232
10/12/2023	7.5	30	2	1	7	I30_h7.5			C2_P1_W1	0.347	0.7352	19.201	39.729	6.026	7:56:33	81	0.3706	0.7699	-0.0527	0.5028	0.0501	0.0495	0.1443	0.0673	1	29	73	-2.486214033	-1.7719113	-2.4659411	-1.730119467	-2.4771757	-1.7708227	-2.4930211	-1.755244467	18.29986418	-1.911708478	31.14144611	-3.867483546	18.23519961	-2.443260286	23.60296262	-3.811055621	0.326779603	0.444403647	0.318196507	0.440871967	0.327126568	0.446341451
10/12/2023	7.5	30	3	1	6	I30_h7.5			C2_P1_W1	0.3391	0.7536	19.835	39.986	5.685	8:02:32	46	0.385	0.9849	-0.5893	0.4707	0.1435	0.0769	0.4232	0.102	1	30	91	-2.393863467	-1.6971937	-2.387887133	-1.6633761	-2.384807033	-1.701313467	-2.415565733	-1.690750233	22.38654781	-0.612390589	39.62463546	-3.499016455	22.0732026	-1.152873249	28.43610727	-3.49035138	0.333221439	0.457986764	0.320862017	0.450612362	0.333655745	0.459649728
10/12/2023	5	30	1	1	7	I30_h5			C2_P1_W1	0.335	0.6882	19.317	38.795	7.161	8:05:21	54	0.3505	0.7182	0.2869	0.6023	0.0159	0.0313	0.0476	0.0456	1	31	100	-2.509421933	-1.804510767	-2.513478567	-1.774733033	-2.499612333	-1.806513433	-2.548558733	-1.8009956	22.59851102	0.818969801	34.71703616	-1.393128556	22.41888161	0.213176015	30.98795419	-1.728883011	0.334046745	0.456345274	0.327878393	0.453045897	0.334378856	0.458940403
10/12/2023	5	30	2	1	8	I30_h5			C2_P1_W1	0.3238	0.7051	19.459	38.165	6.608	7:37:58	43	0.3479	0.7531	0.2014	0.4517	0.0326	0.0792	0.1008	0.1123	1	32	10	-2.5384205	-1.8257649	-2.509418733	-1.7825229	-2.5278274	-1.8233217	-2.540460267	-1.8102492	15.60810536	-1.651138199	22.78217723	-2.572042777	15.60666724	-2.201668634	20.49541626	-2.796888662	0.329176246	0.43859763	0.327085768	0.440479956	0.329569932	0.441238069
10/12/2023	5	30	3	1	8	I30_h5			C2_P1_W1	0.3364	0.6639	19.306	38.942	7.846	7:54:26	54	0.3627	0.7162	0.2571	0.5184	0.0298	0.0551	0.0885	0.0829	1	33	67	-2.534959333	-1.8235165	-2.509547067	-1.7820464	-2.5235837	-1.8204574	-2.541205967	-1.806689967	16.98891502	-1.225174327	24.84595245	-2.19318631	16.92282606	-1.818151776	22.30857827	-2.652703278	0.330351719	0.442448603	0.328739979	0.44459429	0.330730501	0.445364191
10/12/2023	2.5	30	1	1	8	I30_h2.5			C2_P1_W1	0.3407	0.6792	19.25	39.184	7.481	7:52:40	61	0.3622	0.7129	0.2641	0.5194	0.0216	0.0483	0.0635	0.0711	1	34	61	-2.407717167	-1.733343433	-2.383220533	-1.694344433	-2.396012533	-1.738935767	-2.4109977	-1.724593433	16.03342421	0.025428581	20.57065157	-0.908011777	15.89487083	-0.444969405	19.89853025	-0.84942666	0.347693291	0.460018943	0.347474358	0.462821658	0.348356468	0.462762816
10/12/2023	2.5	30	2	1	8	I30_h2.5			C2_P1_W1	0.3106	0.6211	19.632	37.443	8.706	7:37:39	42	0.3436	0.6823	0.1634	0.4279	0.0458	0.0685	0.1475	0.1102	1	35	7	-2.766149867	-2.041243867	-2.742146167	-2.0038964	-2.754828767	-2.032038233	-2.7669534	-2.0215763	12.97885548	-0.763843333	17.02348165	-1.050102844	12.93111753	-1.416016904	16.39848553	-1.505101076	0.330308582	0.425467843	0.331063305	0.429489991	0.330628046	0.428712586
10/12/2023	2.5	30	3	1	8	I30_h2.5			C2_P1_W1	0.3011	0.5965	19.736	36.79	9.283	7:36:58	43	0.3272	0.6505	0.2138	0.4636	0.0276	0.0468	0.0916	0.0785	1	36	1	-2.8735688	-2.1263404	-2.8537283	-2.0902525	-2.8601815	-2.1175539	-2.877788167	-2.108411067	14.14238675	-0.060569541	17.91383092	-0.692138044	13.97882662	-0.707430116	17.68897298	-0.984467086	0.326135419	0.420565068	0.324778413	0.422343359	0.326565028	0.423986799
10/26/2023	10	100	1	1	7	I100_h10	21.86	6.29	C4_P1_W2	0.314	0.717	19.645	37.837	6.186	8:43:56	47	0.3611	0.7814	-0.1354	0.5458	0.0757	0.0653	0.241	0.0911	2	1	37	-2.942830233	-2.163617567	-2.9234898	-2.125073333	-2.9330116	-2.144727633	-2.9361493	-2.134617233	8.897932864	-3.865098145	18.6445738	-4.540691501	8.888172574	-4.253423395	11.09698634	-4.589040764	0.308119238	0.39386669	0.301289817	0.393389744	0.308410065	0.395698172
10/26/2023	10	100	2	1	7	I100_h10	18.14	9.53	C4_P1_W2	0.3492	0.7643	19.154	39.764	5.294	8:48:01	69	0.3679	0.7967	0.2318	0.5577	0.0278	0.0462	0.0797	0.0605	2	2	52	-2.7159101	-1.9705412	-2.696362167	-1.9309733	-2.7062166	-1.960227367	-2.715337833	-1.9476113	10.93790232	-3.484936445	21.75516455	-4.75140262	10.85898754	-4.032308478	13.66251248	-4.88318899	0.313860934	0.412034855	0.305396365	0.409617222	0.314243668	0.414049386
10/26/2023	10	100	3	1	7	I100_h10	40.14	5.3	C4_P1_W2	0.3415	0.7209	19.248	39.297	6.347	8:40:17	51	0.3797	0.7862	0.2388	0.5214	0.0341	0.0611	0.0998	0.0848	2	3	4	-2.917883433	-2.152922233	-2.9042841	-2.1156129	-2.907765467	-2.138193933	-2.920619033	-2.130961167	9.217976492	-2.659932947	18.71001106	-3.57559481	9.24598481	-3.169135809	11.47286656	-3.791332202	0.312550865	0.399370393	0.305126274	0.397666454	0.312859981	0.401282278
10/26/2023	7.5	100	1	1	7	I100_h7.5	30.14	8.09	C4_P1_W2	0.336	0.7472	19.303	38.841	5.621	8:41:51	50	0.3447	0.7622	0.3098	0.6776	0.0068	0.0172	0.0201	0.023	2	4	19	-2.801887967	-2.0485543	-2.7867397	-2.0117628	-2.791366533	-2.0365088	-2.8066368	-2.026493567	11.60260654	-2.768255712	20.26294741	-3.934002537	11.57739525	-3.296864068	14.9956144	-4.10298053	0.314945793	0.409569463	0.307068581	0.406969085	0.31525168	0.411842935
10/26/2023	7.5	100	2	1	8	I100_h7.5	57	7.64	C4_P1_W2	0.3621	0.7687	18.998	40.571	5.306	8:44:50	43	0.3734	0.787	0.3361	0.7214	0.0076	0.0156	0.021	0.0203	2	5	43	-2.510060067	-1.8023664	-2.4856321	-1.762083267	-2.4994188	-1.801352533	-2.512237533	-1.7885231	13.05461778	-2.223217411	22.22670098	-3.691314561	13.10886933	-2.720420826	17.07755724	-3.729613398	0.330232206	0.437578469	0.323257889	0.435583664	0.330683108	0.439657099
10/26/2023	7.5	100	3	1	7	I100_h7.5	49	9.71	C4_P1_W2	0.3082	0.7406	19.641	37.157	5.543	8:41:15	43	0.3378	0.7544	0.2894	0.7099	0.013	0.0123	0.0423	0.0166	2	6	13	-2.909102033	-2.131029767	-2.8875874	-2.0922816	-2.8991109	-2.116368	-2.9092048	-2.1060344	12.61173599	-2.389063147	21.46219303	-3.153649021	12.52838178	-2.976039491	16.51985175	-3.425741525	0.309941675	0.404199179	0.305461187	0.404280123	0.310202834	0.406605776
10/26/2023	5	100	1	1	8	I100_h5	68.71	5.21	C4_P1_W2	0.3294	0.7432	19.382	38.423	5.662	8:54:38	61	0.3447	0.7521	0.3178	0.7238	0.0066	0.0066	0.02	0.0088	2	7	103	-2.488016467	-1.7818327	-2.480204	-1.7496648	-2.477019233	-1.782388133	-2.5124024	-1.7732968	21.82317187	-0.290026499	32.79922298	-2.001719849	21.70173554	-0.891019906	28.26570166	-2.330863159	0.333154695	0.453754601	0.328461261	0.452146891	0.333575434	0.45640649
10/26/2023	5	100	2	1	8	I100_h5	29.57	5.03	C4_P1_W2	0.3672	0.7523	18.94	40.919	5.792	8:51:46	46	0.3726	0.7775	0.3602	0.7041	0.0027	0.0199	0.0074	0.0264	2	8	79	-2.227705	-1.569020067	-2.206568233	-1.530689033	-2.218683167	-1.576285133	-2.2398187	-1.561379033	19.6015145	-0.342687627	30.24204629	-2.019189801	19.44339461	-1.04328705	25.41981198	-2.283222207	0.348905473	0.478332439	0.346580544	0.479452841	0.349459673	0.48039617
10/26/2023	5	100	3	1	8	I100_h5	57.14	8.45	C4_P1_W2	0.3462	0.7501	19.183	39.498	5.641	8:52:06	50	0.3589	0.767	0.3282	0.6875	0.0065	0.0154	0.0188	0.0205	2	9	82	-2.3706452	-1.6797676	-2.350057267	-1.641949567	-2.361457267	-1.6806838	-2.379613433	-1.6658589	19.55326802	-1.7691546	30.52932777	-3.401413031	19.52934003	-2.391258699	25.44051683	-3.614811645	0.336004864	0.459118248	0.331071199	0.458442984	0.336406741	0.461434779
10/26/2023	2.5	100	1	1	8	I100_h2.5	38.57	5.75	C4_P1_W2	0.2484	0.5996	20.418	33.915	8.491	8:53:56	59	0.2589	0.6062	0.233	0.5587	0.0059	0.0077	0.0237	0.0129	2	10	97	-3.6897037	-2.8386746	-3.707123167	-2.817124967	-3.682510833	-2.7882302	-3.7119987	-2.788537	9.323277897	-1.055409338	11.50048646	-2.114727924	9.351688127	-1.64696144	12.12772669	-2.356445124	0.301055715	0.365366944	0.288964012	0.358903268	0.300830447	0.36833613
10/26/2023	2.5	100	2	1	8	I100_h2.5	45.14	4.31	C4_P1_W2	0.3537	0.752	19.095	39.998	5.667	8:50:29	60	0.3639	0.7727	0.3377	0.673	0.0056	0.0229	0.0158	0.0305	2	11	70	-2.336274167	-1.657723833	-2.3128139	-1.6185779	-2.324590833	-1.661514833	-2.345300733	-1.646752033	18.70022878	-0.78467826	27.01372491	-2.116983248	18.60905059	-1.490505541	24.07619312	-2.488931424	0.345058986	0.468559835	0.343306141	0.470304111	0.345675749	0.470919369
10/26/2023	2.5	100	3	1	7	I100_h2.5	30.57	5.48	C4_P1_W2	0.2597	0.6213	20.266	34.484	8.058	8:53:36	51	0.2739	0.6325	0.2441	0.5674	0.006	0.0157	0.0233	0.0253	2	12	94	-3.612946167	-2.775484567	-3.628046067	-2.754614667	-3.606851667	-2.729099467	-3.6272803	-2.7300073	8.982530275	-1.332396064	10.52255596	-2.184547338	8.983757214	-1.913508041	11.43790922	-2.36059059	0.303297065	0.367444817	0.292917848	0.362738165	0.303071786	0.370289281
10/26/2023	10	65	1	1	7	I65_h10	16.86		C4_P1_W2	0.3037	0.7239	19.698	36.884	5.907	8:42:11	50	0.3199	0.7386	0.2692	0.665	0.0105	0.0173	0.0344	0.024	2	13	22	-3.5679792	-2.7053373	-3.575017533	-2.671494133	-3.560524067	-2.6650413	-3.587661667	-2.667298233	6.970867987	-2.747931867	12.81135741	-4.005100527	6.992756155	-3.205917263	9.126511578	-3.962403013	0.289661278	0.35575884	0.274158488	0.348125444	0.289858708	0.358009659
10/26/2023	10	65	2	1	8	I65_h10	37.14		C4_P1_W2	0.3519	0.761	19.117	39.897	5.41	8:42:33	58	0.373	0.7856	0.3071	0.7107	0.0152	0.0172	0.0432	0.0225	2	14	25	-2.831914567	-2.074188733	-2.8124299	-2.034794633	-2.822772033	-2.060472667	-2.831780067	-2.051051133	9.687415059	-3.238144311	19.34190449	-4.06758429	9.686246371	-3.743556422	12.69167244	-4.323787665	0.312654107	0.403678344	0.306346024	0.403177386	0.312953699	0.405708991
10/26/2023	10	65	3	1	7	I65_h10	64.57		C4_P1_W2	0.3275	0.7246	19.415	38.402	6.105	8:49:27	47	0.3633	0.7792	0.2348	0.5645	0.0335	0.0583	0.1022	0.0804	2	15	64	-2.854537733	-2.087854367	-2.840274333	-2.051400033	-2.844845767	-2.0720752	-2.856951967	-2.059770133	10.14421443	-3.137116404	20.52804022	-3.97727949	10.13627209	-3.643798725	12.84505218	-4.37788583	0.313482371	0.406702963	0.307149902	0.406045786	0.313808217	0.408725739
10/26/2023	7.5	65	1	1	6	I65_h7.5	52.86		C4_P1_W2	0.3102	0.7256	19.616	37.269	5.928	8:45:41	63	0.3333	0.7509	0.2873	0.6548	0.011	0.0245	0.0355	0.0337	2	16	46	-3.120037167	-2.307516667	-3.107507033	-2.270210967	-3.109022133	-2.2806663	-3.123335033	-2.269444	10.35207618	-3.214413374	18.4831161	-4.47697372	10.31284524	-3.697089743	13.41154131	-4.529016542	0.302771168	0.387183604	0.29153248	0.381997789	0.303057135	0.389433288
10/26/2023	7.5	65	2	1	7	I65_h7.5	38.71		C4_P1_W2	0.3253	0.7581	19.448	38.277	5.262	8:42:54	55	0.354	0.7913	0.0522	0.5894	0.0392	0.0311	0.1206	0.041	2	17	28	-2.639290633	-1.906966767	-2.621526167	-1.866660033	-2.629645	-1.899752567	-2.642567567	-1.886955267	11.62703346	-3.139398071	21.6481639	-4.868729552	11.67167377	-3.649030991	14.91256033	-4.816763418	0.319623465	0.420523452	0.308311922	0.415560478	0.320003004	0.422553807
10/26/2023	7.5	65	3	1	8	I65_h7.5	34.43		C4_P1_W2	0.3306	0.759	19.367	38.499	5.278	8:52:28	52	0.3458	0.7678	0.3215	0.714	0.0056	0.0135	0.0168	0.0178	2	18	85	-2.6036253	-1.870257633	-2.5827934	-1.8310021	-2.592841567	-1.865935133	-2.608150567	-1.852422733	15.77997746	-2.131477634	27.52981234	-3.668636024	15.66885122	-2.71340619	20.25662211	-3.864589374	0.323243913	0.432651335	0.315818928	0.430065615	0.32369203	0.434776896
10/26/2023	5	65	1	1	8	I65_h5	46.71		C4_P1_W2	0.3217	0.7303	19.498	38.076	5.921	8:41:33	53	0.3485	0.7533	0.0066	0.6031	0.0445	0.024	0.1385	0.0328	2	19	16	-2.630933933	-1.900268033	-2.612326133	-1.8608006	-2.620186633	-1.8930717	-2.6362771	-1.8807482	15.16985869	-2.428157482	23.47297903	-3.920429942	15.17051171	-3.01315533	20.08562908	-4.071241746	0.322593081	0.427357473	0.314679874	0.424574173	0.322961432	0.429883467
10/26/2023	5	65	2	1	7	I65_h5	68.14		C4_P1_W2	0.2944	0.7358	19.815	36.358	5.537	8:48:21	48	0.3147	0.7542	0.2686	0.7047	0.0126	0.0123	0.0428	0.0167	2	20	55	-2.6785408	-1.932348033	-2.6609757	-1.8939547	-2.668707733	-1.923417133	-2.684769967	-1.910054	15.23244389	-3.077768835	24.20027951	-4.690152032	15.21320651	-3.665033595	20.04078345	-4.841985329	0.316974045	0.420599022	0.30716113	0.416214197	0.317260326	0.423020463
10/26/2023	5	65	3	1	8	I65_h5	33		C4_P1_W2	0.3157	0.7151	19.548	37.591	6.268	8:44:21	53	0.3352	0.7461	0.3025	0.6051	0.0079	0.0324	0.0249	0.0453	2	21	40	-2.585866067	-1.8685801	-2.546177	-1.823161467	-2.574894433	-1.8644422	-2.584311333	-1.851857233	15.87436615	-2.179022517	22.47273376	-2.162196938	15.80891476	-2.816585123	20.37283564	-3.156188041	0.325011393	0.43082045	0.328582588	0.437856666	0.325336953	0.433688909
10/26/2023	2.5	65	1	1	8	I65_h2.5	70		C4_P1_W2	0.2649	0.6451	20.197	34.763	7.498	8:51:16	75	0.3048	0.6713	0.2484	0.6275	0.012	0.0113	0.0455	0.0175	2	22	76	-3.1893764	-2.378889733	-3.181388467	-2.350822967	-3.1818883	-2.352067633	-3.194829233	-2.342676167	10.38866918	-2.581589237	14.3826388	-3.261825329	10.41546136	-3.087080414	13.68191656	-3.535184533	0.310462729	0.389582305	0.303349537	0.387813409	0.310528238	0.391996958
10/26/2023	2.5	65	2	1	8	I65_h2.5	26.86		C4_P1_W2	0.3162	0.7026	19.544	37.635	6.583	8:46:07	57	0.3289	0.7555	0.2558	0.5553	0.0164	0.0483	0.0519	0.0688	2	23	49	-2.522653033	-1.8093274	-2.496312833	-1.770850967	-2.512885933	-1.805645533	-2.5256256	-1.790541367	18.37586441	-1.765526929	27.00948625	-2.332748782	18.34666865	-2.414429915	23.51935926	-2.812992133	0.33075377	0.445775798	0.331169955	0.449670503	0.331092478	0.448537849
10/26/2023	2.5	65	3	1	8	I65_h2.5	30.43		C4_P1_W2	0.2992	0.6889	19.753	36.62	6.748	8:48:46	63	0.3228	0.7154	0.2914	0.6605	0.0065	0.015	0.0217	0.0218	2	24	58	-2.6191862	-1.894923733	-2.596647967	-1.859881067	-2.610099567	-1.8888002	-2.623318433	-1.875813733	16.9768826	-1.727358005	23.68141691	-2.164736089	16.94585229	-2.365910251	21.87186898	-2.724631862	0.328203877	0.43677785	0.328589798	0.440513625	0.328439593	0.439764945
10/26/2023	10	30	1	1	7	I30_h10	39.14		C4_P1_W2	0.3007	0.7252	19.745	36.768	5.842	8:54:46	56	0.3122	0.7339	0.0679	0.5721	0.0316	0.0215	0.1052	0.0296	2	25	106	-3.490180233	-2.610553267	-3.505900467	-2.573240133	-3.479449767	-2.5715346	-3.517191733	-2.562617833	10.75368979	-2.280248899	18.83315862	-4.317855831	10.75915633	-2.721408947	13.83044687	-4.29399375	0.295951555	0.373075737	0.27579421	0.359647547	0.296216003	0.375290039
10/26/2023	10	30	2	1	7	I30_h10	36.86		C4_P1_W2	0.3486	0.7543	19.154	39.658	5.553	8:52:56	42	0.3601	0.7754	0.3348	0.7073	0.0058	0.0141	0.0167	0.0186	2	26	88	-2.920011767	-2.137120133	-2.910605633	-2.102384033	-2.909582167	-2.116580833	-2.924454	-2.102356867	11.15994318	-3.132815356	21.56005833	-4.189696057	11.18363935	-3.580081729	14.20557853	-4.471118009	0.313888592	0.406333838	0.305356071	0.403461855	0.314192003	0.408340849
10/26/2023	10	30	3	1	7	I30_h10	89.86		C4_P1_W2	0.3419	0.7436	19.238	39.279	5.758	8:43:38	58	0.3656	0.7816	0.2795	0.6287	0.0255	0.0418	0.0745	0.0562	2	27	34	-2.9244702	-2.1568954	-2.915414633	-2.118263	-2.911606167	-2.136694233	-2.930661733	-2.123355667	9.210165474	-3.043540039	16.77767727	-4.408732855	9.137802844	-3.502332542	11.32045755	-4.695047281	0.319167639	0.404345224	0.307374175	0.398958544	0.31959413	0.406321987
10/26/2023	7.5	30	1	1	6	I30_h7.5	17		C4_P1_W2	0.2415	0.6375	20.514	33.586	7.449	8:43:15	72	0.2623	0.67	0.2003	0.4842	0.0131	0.0423	0.0543	0.0664	2	28	31	-4.185505033	-3.209410733	-4.178652567	-3.1836401	-4.178986267	-3.145043133	-4.1995752	-3.153704133	6.133075635	-2.943267256	9.599797465	-3.532715007	6.128645518	-3.309763727	8.239824396	-3.605692579	0.27542632	0.326776497	0.263941776	0.322837979	0.275420655	0.329049148
10/26/2023	7.5	30	2	1	7	I30_h7.5	17.29		C4_P1_W2	0.3085	0.7121	19.637	37.163	6.253	8:50:48	56	0.3201	0.7319	0.2786	0.6161	0.0077	0.0253	0.0248	0.0355	2	29	73	-3.203208833	-2.3564127	-3.200450967	-2.317784633	-3.192466433	-2.325978	-3.2113453	-2.307748333	11.29458094	-3.357926867	19.76444707	-5.116792866	11.29277729	-3.772594018	14.51913086	-4.936231209	0.301757121	0.38735843	0.285394949	0.377878009	0.301968266	0.38957823
10/26/2023	7.5	30	3	1	7	I30_h7.5	29.29		C4_P1_W2	0.2968	0.7294	19.783	36.484	5.711	8:53:17	58	0.3134	0.7372	0.2875	0.699	0.0054	0.0067	0.0183	0.0092	2	30	91	-3.162135067	-2.321995467	-3.154248533	-2.2876433	-3.1512114	-2.292388567	-3.1673033	-2.275878667	12.94767817	-3.180160149	22.62639694	-4.541395398	12.95262081	-3.596939436	17.12108959	-4.715491194	0.302088315	0.390189485	0.289723929	0.383596031	0.302332803	0.392316763
10/26/2023	5	30	1	1	7	I30_h5	25		C4_P1_W2	0.2129	0.6055	20.916	32.23	7.919	8:54:16	47	0.2239	0.6096	0.2034	0.594	0.005	0.0037	0.0237	0.0062	2	31	100	-4.346579967	-3.379059133	-4.354550733	-3.345382433	-4.340316233	-3.303413867	-4.3786975	-3.309315267	7.202591679	-1.780010868	9.099945981	-3.026351556	7.253494894	-2.224311958	9.693327051	-3.178580098	0.279544603	0.329056787	0.26147396	0.318142441	0.279355301	0.33155983
10/26/2023	5	30	2	1	7	I30_h5	42.14		C4_P1_W2	0.2725	0.6844	20.097	35.151	6.591	8:40:56	47	0.2842	0.6979	0.2592	0.6384	0.0069	0.0147	0.0252	0.0215	2	32	10	-3.3219721	-2.478534833	-3.3115999	-2.452564567	-3.317276067	-2.445006533	-3.330357	-2.439812633	10.44287649	-2.799422216	15.03315876	-2.90181655	10.48595731	-3.286692052	14.06132779	-3.616504444	0.300323585	0.37765092	0.297679704	0.3800999	0.300301151	0.38006442
10/26/2023	5	30	3	1	8	I30_h5	54.86		C4_P1_W2	0.3025	0.7079	19.713	36.814	6.319	8:49:53	58	0.3231	0.7364	0.2805	0.5901	0.0101	0.0338	0.0332	0.0477	2	33	67	-2.7545221	-2.006021	-2.734233933	-1.968261767	-2.7441817	-1.994602667	-2.758603633	-1.983025967	16.1626961	-1.953765075	23.32579032	-2.747304694	16.05698987	-2.585172121	20.79687605	-3.070901214	0.320300685	0.422613392	0.317104089	0.423617916	0.320526546	0.425454231
10/26/2023	2.5	30	1	1	8	I30_h2.5	53.29		C4_P1_W2	0.3272	0.6934	19.409	38.287	6.936	8:49:08	57	0.3333	0.7165	0.2957	0.6086	0.0076	0.0255	0.0231	0.0367	2	34	61	-2.573084467	-1.867334167	-2.5555037	-1.831304467	-2.5613757	-1.864861933	-2.579881433	-1.8522364	15.35854051	-1.03935764	20.8616498	-1.902993922	15.19508964	-1.629405752	19.04548966	-2.182902114	0.337168048	0.443297736	0.334802048	0.444800538	0.337573514	0.446165388
10/26/2023	2.5	30	2	1	8	I30_h2.5	48.14		C4_P1_W2	0.2919	0.6767	19.877	36.346	6.992	8:40:37	41	0.3204	0.6995	-0.014	0.5294	0.0493	0.0333	0.1689	0.0493	2	35	7	-2.971143633	-2.211305233	-2.962681267	-2.1815435	-2.9594919	-2.1901606	-2.972282667	-2.180668533	11.84450609	-1.69288093	15.63960928	-2.198315546	11.77534785	-2.304311745	14.61022055	-2.494939807	0.32330553	0.409768276	0.319340686	0.410524163	0.323431768	0.412614665
10/26/2023	2.5	30	3	1	7	I30_h2.5	25.43		C4_P1_W2	0.3073	0.6873	19.665	37.171	6.881	8:39:56	53	0.3304	0.7127	0.0679	0.5509	0.035	0.0359	0.114	0.0522	2	36	1	-3.0726977	-2.27615315	-3.053017533	-2.250072867	-3.0644002	-2.2612577	-3.075270667	-2.2512607	14.04102048	-1.292070224	19.35893738	-1.268330959	14.05139294	-1.90207995	17.63137352	-1.902049451	0.314631679	0.405313077	0.315798937	0.409294585	0.314725248	0.407738458
11/2/2023	10	100	1	1	7	I100_h10	24.43	7.98	C5_P1_W3	0.3686	0.7589	18.926	41.061	5.633	8:18:10	16	0.3911	0.7697	0.3352	0.7406	0.0188	0.0085	0.051	0.0111	3	1	37	-3.300189767	-2.4487857	-3.2846202	-2.4168074	-3.290924133	-2.415649533	-3.294281233	-2.409255833	9.697623036	-3.885480212	19.149366	-4.286502595	9.648558613	-4.260362605	12.22956383	-4.407342206	0.292200698	0.370013081	0.286235625	0.370129977	0.292422569	0.372013081
11/2/2023	10	100	2	1	7	I100_h10	27.86	11.43	C5_P1_W3	0.2996	0.7739	19.75	36.659	4.668	8:18:24	16	0.3335	0.7943	0.2868	0.7559	0.0145	0.0113	0.0485	0.0146	3	2	52	-3.104817167	-2.280039767	-3.088315267	-2.246028433	-3.094999467	-2.254305533	-3.106588433	-2.2446854	11.96761464	-3.368929134	24.06998131	-3.886158933	12.0027781	-3.836205115	15.19269029	-4.367314385	0.29735537	0.387867721	0.292868625	0.388396806	0.297644783	0.390023567
11/2/2023	10	100	3	1	7	I100_h10	24.29	12.3	C5_P1_W3	0.3927	0.7673	18.655	42.788	5.631	8:17:43	14	0.4055	0.7923	0.3813	0.7502	0.0069	0.012	0.0175	0.0157	3	3	4	-3.227429333	-2.400959733	-3.2124777	-2.3674216	-3.217498033	-2.370843167	-3.2191908	-2.366215167	8.522796016	-3.381054333	16.85922054	-3.781102857	8.529015793	-3.802279604	11.03115255	-3.698427326	0.299362727	0.377047773	0.29403941	0.377601087	0.299652389	0.379036449
11/2/2023	7.5	100	1	1	7	I100_h7.5	38.71	9.71	C5_P1_W3	0.3479	0.7343	19.163	39.626	6.069	8:17:55	13	0.3661	0.7427	0.3253	0.7294	0.0118	0.0043	0.034	0.0058	3	4	19	-3.330415567	-2.471982	-3.316174633	-2.441626067	-3.323658	-2.439231567	-3.331020267	-2.431166	9.309486681	-3.591345981	16.18937737	-4.116208416	9.299357218	-4.027691076	12.51424463	-4.339357099	0.29301855	0.370555217	0.286369587	0.369748527	0.293126501	0.372764775
11/2/2023	7.5	100	2	1	8	I100_h7.5	50.57	9.38	C5_P1_W3	0.3429	0.7682	19.224	39.324	5.156	8:18:16	13	0.3825	0.7716	0.3216	0.765	0.0199	0.0023	0.0579	0.0029	3	5	43	-2.988762933	-2.185466933	-2.977989833	-2.147441867	-2.9792652	-2.164971033	-2.9951582	-2.1479942	12.69522566	-3.28025739	22.46692836	-4.751877037	12.67604121	-3.770326977	16.63853314	-4.777970851	0.305546895	0.399107263	0.293908134	0.393726884	0.305762049	0.401421913
11/2/2023	7.5	100	3	1	7	I100_h7.5	25.86	6.79	C5_P1_W3	0.3948	0.7393	18.634	42.959	6.438	8:17:50	13	0.4044	0.7459	0.3652	0.7314	0.0123	0.0042	0.0313	0.0057	3	6	13	-3.380212433	-2.504225267	-3.362322033	-2.472077867	-3.3702178	-2.4687485	-3.375595367	-2.459103033	10.38333589	-3.539865817	18.01124122	-4.009732099	10.40388335	-3.98702785	13.63578635	-4.224626001	0.29066682	0.369334597	0.284555751	0.368973947	0.290830667	0.371595559
11/2/2023	5	100	1	1	8	I100_h5	33.43	5.82	C5_P1_W3	0.2768	0.7101	20.042	35.405	6.002	8:19:13	19	0.3131	0.7159	0.2542	0.7061	0.0172	0.0028	0.0621	0.0039	3	7	103	-2.950725833	-2.165473	-2.993910133	-2.1508871	-2.940919867	-2.159077333	-3.017866267	-2.160188033	22.36455439	0.859835766	38.13749119	-1.854303273	22.06845375	0.296559682	30.75602596	-1.890544284	0.317589918	0.42647799	0.30325759	0.415727877	0.317861134	0.428826613
11/2/2023	5	100	2	1	8	I100_h5	51.43	5.82	C5_P1_W3	0.3063	0.7712	19.668	37.06	4.788	8:18:49	19	0.3685	0.7762	0.2816	0.762	0.0188	0.0046	0.0615	0.0059	3	8	79	-2.816694167	-2.0411186	-2.820836167	-2.011697267	-2.8080085	-2.029796167	-2.842159533	-2.018714033	20.26071072	-1.427412006	33.21145425	-3.349569379	20.21972787	-2.033107922	26.95342516	-3.383377254	0.316021234	0.425704314	0.305561108	0.419597679	0.316199687	0.428199776
11/2/2023	5	100	3	1	8	I100_h5	44.57	7.55	C5_P1_W3	0.2938	0.7437	19.823	36.331	5.343	8:18:52	19	0.3267	0.7562	0.2681	0.7244	0.015	0.0088	0.0512	0.0119	3	9	82	-2.823187267	-2.0463471	-2.824915	-2.014585667	-2.8142002	-2.0345567	-2.848317633	-2.022864067	21.40117243	-1.234996895	34.20578861	-3.321725125	21.29393081	-1.817432791	28.8480697	-3.414593184	0.315617221	0.426128676	0.304318548	0.419164777	0.315846805	0.428593894
11/2/2023	2.5	100	1	1	7	I100_h2.5	52.14	5.39	C5_P1_W3	0.1621	0.5568	21.686	30.084	8.563	8:19:07	20	0.1993	0.5625	0.1384	0.5562	0.0178	0.0015	0.1097	0.0027	3	10	97	-4.223670533	-3.307070733	-4.282968233	-3.2791729	-4.215058167	-3.241640333	-4.297541467	-3.231638367	12.2694412	0.69773366	15.82130565	-1.344976603	12.33266073	0.109531131	16.52836253	-1.644154506	0.291110697	0.354292057	0.269599298	0.338940919	0.290795353	0.357126608
11/2/2023	2.5	100	2	1	8	I100_h2.5	52.43	8.2	C5_P1_W3	0.2986	0.7662	19.761	36.598	4.848	8:18:41	17	0.3182	0.7783	0.2792	0.7475	0.0118	0.0096	0.0396	0.0125	3	11	70	-2.668036167	-1.920299567	-2.657356633	-1.885567633	-2.657286567	-1.915011433	-2.684794733	-1.901464433	20.85523378	-1.313070707	31.12901408	-2.929014821	20.73203651	-1.933664982	27.88383799	-3.17911869	0.324465185	0.437830997	0.317697169	0.434808313	0.324868108	0.440375824
11/2/2023	2.5	100	3	1	7	I100_h2.5	53.57	6.04	C5_P1_W3	0.2115	0.5653	20.955	32.264	8.946	8:19:04	20	0.3023	0.5908	0.1625	0.5562	0.0395	0.0096	0.1867	0.0169	3	12	94	-4.149576433	-3.240957667	-4.1932198	-3.217056933	-4.141441867	-3.175873	-4.209239667	-3.176176	11.66017058	0.413228991	14.52548268	-1.209678272	11.73424159	-0.176979605	15.64045319	-1.534028188	0.291592975	0.354686619	0.274442062	0.342899816	0.291279359	0.357579858
11/2/2023	10	65	1	1	6	I65_h10	17		C5_P1_W3	0.2887	0.6563	19.886	36.034	7.477	8:17:57	14	0.3043	0.6645	0.2729	0.6509	0.0078	0.0037	0.0271	0.0056	3	13	22	-4.6297329	-3.5935253	-4.633435633	-3.5826513	-4.625213033	-3.517165633	-4.652774033	-3.5465691	4.960330004	-3.044827253	7.68322923	-3.820634428	5.005072657	-3.368391965	6.408405741	-3.755828498	0.261061154	0.303185444	0.243073035	0.29609435	0.261023582	0.305333614
11/2/2023	10	65	2	1	6	I65_h10	23.71		C5_P1_W3	0.3598	0.7423	19.028	40.442	5.98	8:18:00	13	0.3802	0.7488	0.3165	0.7223	0.0181	0.008	0.0504	0.0107	3	14	25	-3.4689409	-2.587211533	-3.456483933	-2.554571067	-3.461395633	-2.548495867	-3.468669833	-2.542445267	8.268184901	-3.925437629	16.16894594	-4.533993167	8.245224938	-4.292864188	10.74580083	-4.628990699	0.287639746	0.359476989	0.278670204	0.357364911	0.287841054	0.361562748
11/2/2023	10	65	3	1	6	I65_h10	47.43		C5_P1_W3	0.3529	0.753	19.113	40.064	5.648	8:18:35	18	0.4038	0.7664	0.2916	0.7268	0.0332	0.0112	0.0941	0.0149	3	15	64	-3.254307433	-2.4026183	-3.2378746	-2.371908533	-3.2425452	-2.370524567	-3.246204233	-2.360558867	11.49536414	-3.208862645	21.49440469	-3.620478759	11.39540595	-3.61867451	14.60567075	-3.716351279	0.297857396	0.382889194	0.293207356	0.383374583	0.298174726	0.384965601
11/2/2023	7.5	65	1	1	6	I65_h7.5	30.14		C5_P1_W3	0.2526	0.6868	20.368	34.173	6.34	8:18:19	15	0.3123	0.7042	0.2213	0.6747	0.026	0.0078	0.1029	0.0113	3	16	46	-3.761809633	-2.8368078	-3.761732	-2.804148033	-3.7547978	-2.7874775	-3.774706533	-2.781025467	8.394834458	-3.423115296	14.21815585	-4.6442894	8.393924124	-3.818103587	10.66371369	-4.621420386	0.280897949	0.34631915	0.264607497	0.337956489	0.281038735	0.348555557
11/2/2023	7.5	65	2	1	8	I65_h7.5	23.86		C5_P1_W3	0.3139	0.7543	19.573	37.503	5.255	8:18:02	13	0.3343	0.7626	0.2771	0.7499	0.017	0.0047	0.054	0.0062	3	17	28	-3.218301067	-2.373423833	-3.215113667	-2.3382093	-3.212990067	-2.344512867	-3.2286995	-2.3283337	10.58379628	-4.218740205	19.41975193	-5.611224469	10.6354641	-4.626832334	13.39181984	-5.75766036	0.29244188	0.375472368	0.277834806	0.368317433	0.292487826	0.377550646
11/2/2023	7.5	65	3	1	7	I65_h7.5	25.57		C5_P1_W3	0.2913	0.7383	19.853	36.18	5.447	8:18:55	21	0.3083	0.7473	0.2763	0.7298	0.0093	0.0053	0.0318	0.0072	3	18	85	-2.943714533	-2.1487984	-2.949813233	-2.116859667	-2.931025667	-2.1326309	-2.9689954	-2.122536333	17.75731394	-1.491965881	30.30301728	-3.74383383	17.74022485	-2.067828356	22.68778939	-3.799340452	0.309839782	0.411671831	0.295282201	0.402245325	0.310222143	0.414084089
11/2/2023	5	65	1	1	8	I65_h5	25.14		C5_P1_W3	0.4015	0.7761	18.563	43.527	5.483	8:17:53	14	0.4363	0.7832	0.3632	0.7712	0.0216	0.0043	0.0539	0.0056	3	19	16	-3.067361067	-2.253420333	-3.0549722	-2.218045067	-3.0592233	-2.230024567	-3.0734443	-2.217533667	12.94005999	-3.405742356	19.79136425	-4.566364043	12.94253295	-3.921712525	16.9659797	-4.807427983	0.301080511	0.390326928	0.291163581	0.386333482	0.301185239	0.392808454
11/2/2023	5	65	2	1	8	I65_h5	31		C5_P1_W3	0.2525	0.714	20.365	34.139	5.698	8:18:27	16	0.2959	0.723	0.2311	0.7062	0.017	0.0055	0.0674	0.0077	3	20	55	-3.0224802	-2.2055307	-3.017353467	-2.1713148	-3.0145607	-2.183101533	-3.0314531	-2.166012933	14.01496734	-3.715740161	21.9293442	-5.776061641	14.03224931	-4.163042209	18.00598835	-5.651792215	0.30402033	0.395172848	0.286102648	0.383898941	0.304113082	0.397324252
11/2/2023	5	65	3	1	8	I65_h5	40.86		C5_P1_W3	0.3777	0.755	18.823	41.698	5.82	8:18:13	16	0.4161	0.7613	0.3587	0.749	0.0149	0.0029	0.0395	0.0038	3	21	40	-2.8811328	-2.105227133	-2.862561767	-2.068491067	-2.871575233	-2.0890658	-2.8830534	-2.076982567	14.36952957	-2.975981007	20.97904701	-3.814359652	14.39030489	-3.542779207	18.60042015	-4.110241671	0.309658356	0.405360073	0.304030755	0.404858322	0.309762609	0.408066598
11/2/2023	2.5	65	1	1	7	I65_h2.5	21.86		C5_P1_W3	0.2277	0.6074	20.71	32.939	8.041	8:18:46	18	0.2612	0.6154	0.1937	0.5973	0.0205	0.0046	0.0903	0.0076	3	22	76	-3.789876067	-2.888773933	-3.801685333	-2.859648133	-3.782442967	-2.840432633	-3.817845067	-2.834418967	10.48028914	-1.842614018	13.65710787	-3.554254637	10.47137861	-2.325092993	14.24924074	-3.655348097	0.291231495	0.356933707	0.271976186	0.34385211	0.291250286	0.359159147
11/2/2023	2.5	65	2	1	8	I65_h2.5	43.86		C5_P1_W3	0.3846	0.7569	18.745	42.191	5.84	8:18:21	16	0.4125	0.7598	0.3731	0.7532	0.0109	0.0022	0.0284	0.0029	3	23	49	-2.846300867	-2.063211033	-2.825795533	-2.033968933	-2.8407617	-2.0488913	-2.846315833	-2.0368897	18.80968835	-2.657004964	26.05077257	-2.743965103	18.81147837	-3.23605775	24.12567634	-3.197324704	0.311560093	0.415918572	0.312631611	0.42029906	0.311610108	0.418657228
11/2/2023	2.5	65	3	1	8	I65_h2.5	42.57		C5_P1_W3	0.344	0.7215	19.212	39.398	6.388	8:18:29	17	0.3848	0.7379	0.3212	0.6938	0.021	0.0128	0.0611	0.0178	3	24	58	-2.904621033	-2.1174606	-2.8939234	-2.087537467	-2.8976333	-2.1021373	-2.9102203	-2.0896332	18.05048782	-2.273239174	25.5588161	-3.122790072	18.05956554	-2.845181837	23.40227719	-3.346930748	0.311721777	0.412724188	0.306982791	0.412093697	0.311783339	0.41555348
11/2/2023	10	30	1	1	5	I30_h10	21.86		C5_P1_W3	0.1591	0.566	21.742	30	8.308	8:19:17	19	0.212	0.5872	0.1113	0.5562	0.0315	0.0105	0.1977	0.0186	3	25	106	-4.966424633	-3.8580886	-5.0068107	-3.801475833	-4.940046333	-3.7605141	-5.055302	-3.7604715	10.71837332	-0.385056574	15.14365627	-2.595805849	10.67999872	-0.714576469	13.08508317	-2.846642139	0.273085481	0.325701106	0.244255472	0.303077039	0.273740091	0.3281643
11/2/2023	10	30	2	1	6	I30_h10	12.86		C5_P1_W3	0.305	0.6874	19.682	36.975	6.874	8:18:58	20	0.3357	0.7207	0.2727	0.6	0.0157	0.0374	0.0514	0.0543	3	26	88	-3.628315733	-2.7217416	-3.6515335	-2.691269733	-3.615831633	-2.674104033	-3.662364167	-2.657843267	10.91139298	-1.708427701	18.50885771	-3.4291118	10.89492323	-2.120025534	14.35255257	-3.71450535	0.301568286	0.376598062	0.283817958	0.364764814	0.301908079	0.378879873
11/2/2023	10	30	3	1	6	I30_h10	57.71		C5_P1_W3	0.34	0.6676	19.255	39.096	7.793	8:18:08	16	0.3455	0.6738	0.3298	0.6612	0.0043	0.0039	0.0128	0.0059	3	27	34	-3.776976267	-2.846780967	-3.768628133	-2.812061033	-3.763241933	-2.799334533	-3.777560467	-2.7877966	6.472672552	-3.777323033	9.666765861	-5.064384827	6.446759593	-4.093594337	7.809418033	-4.942285845	0.291531682	0.34764102	0.273178437	0.337160266	0.292079498	0.349454251
11/2/2023	7.5	30	1	1	5	I30_h7.5	14.43		C5_P1_W3	0.2911	0.5702	19.855	36.164	9.898	8:18:05	15	0.2971	0.5828	0.2786	0.5553	0.0048	0.0057	0.0165	0.0101	3	28	31	-5.235113833	-4.1507096	-5.23395	-4.135048567	-5.2222121	-4.063965467	-5.269003233	-4.1049549	3.731327558	-2.49848462	4.631569322	-2.916914668	3.736605692	-2.759048472	4.468181999	-2.956630359	0.25419873	0.282195958	0.239972816	0.278354129	0.254141644	0.284324213
11/2/2023	7.5	30	2	1	6	I30_h7.5	16.71		C5_P1_W3	0.2021	0.6164	21.082	31.792	7.547	8:18:43	16	0.2608	0.6381	0.1631	0.5999	0.0268	0.0103	0.1325	0.0167	3	29	73	-3.9677488	-3.000295333	-3.970266333	-2.959559333	-3.9571163	-2.9469579	-3.986370267	-2.935071467	10.26169321	-2.63197839	15.18494679	-4.175900006	10.25416738	-2.997658866	13.03274221	-4.070959101	0.281556184	0.346212894	0.262415106	0.334303575	0.28182027	0.348301346
11/2/2023	7.5	30	3	1	6	I30_h7.5	27.71		C5_P1_W3	0.1601	0.5535	21.73	30.053	8.646	8:19:01	21	0.244	0.5562	0.1182	0.5261	0.0351	0.0079	0.2191	0.0143	3	30	91	-4.405662	-3.365381067	-4.418206667	-3.3220069	-4.386520867	-3.302928767	-4.430027967	-3.285878567	11.19750266	-1.619459566	14.88249756	-3.566251233	11.16827168	-1.950480552	14.59022198	-3.235801949	0.280249573	0.337394601	0.255274481	0.31890941	0.280977629	0.339168801
11/2/2023	5	30	1	1	5	I30_h5	14.29		C5_P1_W3	0.1427	0.5562	21.995	29.326	8.363	8:19:10	19	0.1772	0.5562	0.1175	0.5562	0.0163	0	0.1145	0	3	31	100	-4.7719636	-3.748209133	-4.825031433	-3.698306567	-4.761599167	-3.655047267	-4.844981433	-3.6515721	9.829898346	-0.184735347	12.55900214	-2.453840374	9.889970042	-0.664378589	13.2428213	-2.372545757	0.275767897	0.327482284	0.246827736	0.306387919	0.27565671	0.330218866
11/2/2023	5	30	2	1	6	I30_h5	55.86		C5_P1_W3	0.3168	0.6288	19.535	37.662	8.584	8:17:48	13	0.3333	0.6339	0.2916	0.618	0.0114	0.0046	0.036	0.0073	3	32	10	-4.368329833	-3.398998433	-4.371193967	-3.3803739	-4.3635726	-3.326069633	-4.380449667	-3.3434999	4.725486931	-3.046727561	5.492036681	-3.43899509	4.660711791	-3.412448494	6.245212477	-3.498847119	0.273798036	0.314608524	0.262838047	0.311841393	0.273638744	0.316809461
11/2/2023	5	30	3	1	7	I30_h5	16.43		C5_P1_W3	0.2997	0.7231	19.752	36.691	5.903	8:18:38	18	0.3475	0.7303	0.27	0.7062	0.0227	0.0064	0.0758	0.0089	3	33	67	-2.973745367	-2.174073933	-2.968259167	-2.139038667	-2.963127767	-2.154325533	-2.9893401	-2.137073167	16.71062381	-2.058360399	25.06688803	-3.480149827	16.76364634	-2.661053935	22.44878643	-3.7913792	0.312857273	0.41238459	0.303624897	0.408251578	0.312967145	0.415167839
11/2/2023	2.5	30	1	1	8	I30_h2.5	28.71		C5_P1_W3	0.2955	0.726	19.805	36.462	5.786	8:18:32	16	0.3529	0.7318	0.2622	0.7203	0.0244	0.0035	0.0825	0.0049	3	34	61	-2.890755433	-2.130417067	-2.8875068	-2.1027608	-2.880993767	-2.116476233	-2.900385933	-2.1048587	14.89979105	-1.470662689	20.18410668	-2.447997123	14.91783112	-2.056310329	18.94480743	-2.640271706	0.32262277	0.418312675	0.316609972	0.416727267	0.322735331	0.42122467
11/2/2023	2.5	30	2	1	7	I30_h2.5	31.14		C5_P1_W3	0.3817	0.6951	18.777	41.958	7.55	8:17:46	13	0.3856	0.7062	0.3765	0.6752	0.0025	0.0099	0.0066	0.0143	3	35	7	-3.3379072	-2.5082251	-3.344674467	-2.492678333	-3.335691667	-2.474307867	-3.341196767	-2.467683233	9.674453706	-2.583516157	12.98767392	-3.017070119	9.730187733	-3.078966055	12.51737689	-3.106228792	0.307056952	0.380976464	0.300395055	0.379882111	0.30686322	0.383322442
11/2/2023	2.5	30	3	1	7	I30_h2.5	33.43		C5_P1_W3	0.3612	0.6856	19.009	40.517	7.554	8:17:40	14	0.379	0.7268	0.3354	0.6457	0.0114	0.0218	0.0317	0.0318	3	36	1	-3.414173433	-2.56740575	-3.421637433	-2.550421167	-3.413457433	-2.5298756	-3.4181416	-2.5225956	10.56155662	-2.441034237	14.13131153	-2.836284167	10.64417558	-2.963907964	13.61165034	-2.999931092	0.30270763	0.377401422	0.296701798	0.376714558	0.302576564	0.379692915
11/16/2023	10	100	1	1	7	I100_h10	9.5	6.01	C7_P1_W5	0.2814	0.6566	19.984	35.663	7.392	6:41:14	51	0.3028	0.6887	0.2117	0.5371	0.0218	0.0328	0.0773	0.05	5	1	37	-4.089282667	-3.133465067	-4.069824233	-3.1093426	-4.083065833	-3.076204933	-4.089229	-3.087986367	5.355425879	-4.151818925	9.234320516	-3.901942541	5.33410971	-4.462241037	7.296900035	-3.979678175	0.270183412	0.3190441	0.267568149	0.323706168	0.270342552	0.32112645
11/16/2023	10	100	2	1	8	I100_h10	26.75	7.07	C7_P1_W5	0.2775	0.6763	20.071	35.599	6.847	6:48:17	43	0.3062	0.7231	-0.0472	0.4878	0.0562	0.057	0.2025	0.0842	5	2	52	-3.430519833	-2.546762567	-3.423280467	-2.5146316	-3.423588633	-2.509619567	-3.4314715	-2.499970433	9.151183448	-4.330278733	17.95519109	-5.178660484	9.169278676	-4.701590424	11.54211682	-5.127104664	0.284020266	0.359932857	0.272535343	0.356134836	0.284174342	0.362107617
11/16/2023	10	100	3	1	7	I100_h10	12.88	5.31	C7_P1_W5	0.2555	0.6323	20.333	34.333	7.735	6:26:17	43	0.2835	0.6869	0.1574	0.4038	0.0313	0.0713	0.1225	0.1127	5	3	4	-3.932369067	-2.997255933	-3.923625167	-2.9708193	-3.925008167	-2.941705433	-3.9357593	-2.949138967	5.864581851	-3.64085252	10.67217503	-3.992549485	5.846845934	-3.980580668	7.669418807	-4.054652316	0.277113681	0.331674117	0.268123808	0.330587111	0.277325336	0.333780517
11/16/2023	7.5	100	1	1	6	I100_h7.5	11.75	6.17	C7_P1_W5	0.212	0.5667	20.933	32.208	8.912	6:32:49	46	0.2318	0.6056	0.157	0.4427	0.0182	0.0432	0.0859	0.0763	5	4	19	-4.571094833	-3.5732214	-4.567843067	-3.548555633	-4.5594893	-3.499695467	-4.584404667	-3.518669233	4.09231319	-3.049817248	5.631344248	-3.630843388	4.100403017	-3.370599016	5.304427522	-3.474192369	0.268052193	0.304952313	0.25367	0.300564105	0.268182231	0.307074231
11/16/2023	7.5	100	2	1	8	I100_h7.5	36.38	6.37	C7_P1_W5	0.2638	0.6174	20.228	34.794	8.231	6:44:38	50	0.2937	0.6812	0.1474	0.3891	0.0392	0.0863	0.1484	0.1398	5	5	43	-3.347160967	-2.4781957	-3.3380645	-2.4411491	-3.338898033	-2.445269967	-3.350018767	-2.423499433	10.23330501	-3.987881896	17.40263883	-5.393681462	10.20857175	-4.381611075	13.50961528	-5.459191231	0.292295578	0.370372784	0.276724648	0.36248132	0.292405343	0.372580481
11/16/2023	7.5	100	3	1	7	I100_h7.5	16.88	6.17	C7_P1_W5	0.2512	0.6164	20.381	34.068	8.086	6:30:03	49	0.2682	0.6506	0.1962	0.4959	0.0144	0.0313	0.0572	0.0508	5	6	13	-3.989626967	-3.020088167	-3.9838977	-2.9981233	-3.9868255	-2.970903833	-3.993473967	-2.967566	7.412878814	-4.07602125	11.25058258	-4.612123605	7.430185045	-4.412991448	9.791440002	-4.584555975	0.272232119	0.329053552	0.260984068	0.325785915	0.272289102	0.331006729
11/16/2023	5	100	1	1	6	I100_h5	18.88	5.18	C7_P1_W5	0.1669	0.5455	21.607	30.272	8.913	7:07:29	46	0.1957	0.5562	0.1512	0.4602	0.0123	0.0243	0.0736	0.0445	5	7	103	-4.637188433	-3.606445967	-4.6686024	-3.545585667	-4.632049567	-3.5265164	-4.697858667	-3.517678967	9.824826881	-1.373606014	12.82811127	-3.57047258	9.854345852	-1.757376603	12.43077444	-3.387080429	0.270546823	0.323022327	0.241236452	0.303078525	0.270309203	0.325359835
11/16/2023	5	100	2	1	7	I100_h5	10.63	4.24	C7_P1_W5	0.1998	0.5963	21.11	31.665	8.023	6:58:36	55	0.2357	0.6207	0.1772	0.5213	0.0174	0.0213	0.0872	0.0357	5	8	79	-3.893747767	-2.966667867	-3.901002167	-2.925721233	-3.889326867	-2.909328667	-3.917632933	-2.897849933	10.10454424	-2.658814529	13.38668134	-4.326673975	10.12588777	-3.093376775	13.19619551	-4.468383381	0.28170507	0.345697189	0.261720236	0.333023166	0.281492671	0.34807841
11/16/2023	5	100	3	1	7	I100_h5	11	5.59	C7_P1_W5	0.2163	0.5895	20.869	32.399	8.386	6:59:35	40	0.2363	0.6234	0.1661	0.4486	0.015	0.0477	0.0692	0.0809	5	9	82	-3.9570516	-3.024403433	-3.9662733	-2.9817491	-3.951288267	-2.964271067	-3.9845717	-2.957128133	9.608081973	-2.599846226	12.66171097	-4.273323045	9.669005328	-3.053326694	12.55412279	-4.339044117	0.280066377	0.341522603	0.259430235	0.328582637	0.279885566	0.343910444
11/16/2023	2.5	100	1	1	7	I100_h2.5	3.88	4.55	C7_P1_W5	0.2137	0.5455	20.905	32.273	9.494	7:05:21	41	0.2397	0.5562	0.1833	0.4847	0.0102	0.0202	0.0477	0.0371	5	10	97	-4.1381448	-3.2155987	-4.153470533	-3.162354667	-4.127235767	-3.1509857	-4.177659433	-3.1318632	10.44833422	-0.459587644	13.93219008	-2.020759018	10.51456271	-1.043192861	14.16298359	-2.221907876	0.28756075	0.349088451	0.269785837	0.339184776	0.28728526	0.351862115
11/16/2023	2.5	100	2	1	8	I100_h2.5	22.75	5.4	C7_P1_W5	0.2644	0.6332	20.202	34.732	7.806	6:54:59	39	0.2732	0.6548	0.2389	0.5505	0.0082	0.0287	0.0309	0.0453	5	11	70	-3.2535313	-2.419507967	-3.239249133	-2.392716667	-3.249168933	-2.3887074	-3.257587633	-2.3809157	13.3615247	-3.01748434	17.98044745	-3.176346366	13.32365047	-3.491610175	17.89976311	-3.862519926	0.300415689	0.383345921	0.297904852	0.385579431	0.300399106	0.385853632
11/16/2023	2.5	100	3	1	7	I100_h2.5	6.88	5.13	C7_P1_W5	0.2268	0.5469	20.72	32.885	9.627	7:04:08	38	0.245	0.5598	0.1789	0.4988	0.0156	0.0176	0.0687	0.0322	5	12	94	-4.1368801	-3.222532267	-4.161930567	-3.1871095	-4.128251	-3.1528161	-4.172022067	-3.149475033	10.13037772	-0.390589544	12.81050691	-1.771022722	10.20137017	-0.996143922	13.67411567	-1.902032068	0.288477736	0.348489256	0.27224564	0.339102403	0.288125483	0.351468378
11/16/2023	10	65	1	1	5	I65_h10	9.88		C7_P1_W5	0.2092	0.576	20.975	32.097	8.655	6:34:00	44	0.2325	0.6263	0.1453	0.4134	0.0237	0.065	0.1131	0.1128	5	13	22	-4.8959365	-3.8426705	-4.909366267	-3.835519433	-4.8944837	-3.7577961	-4.926863833	-3.789774733	4.194301984	-2.879431141	6.706763315	-3.461601775	4.171622274	-3.193644278	5.358574281	-3.40696368	0.255859089	0.293652114	0.239389857	0.288460675	0.255626713	0.295776433
11/16/2023	10	65	2	1	5	I65_h10	22.63		C7_P1_W5	0.2375	0.622	20.573	33.412	7.78	6:35:31	50	0.2581	0.6669	0.1695	0.4908	0.0227	0.0402	0.0954	0.0647	5	14	25	-4.3703149	-3.383476533	-4.3692161	-3.366863467	-4.3647789	-3.313745167	-4.382641933	-3.332537633	4.795205592	-3.196009708	8.687134057	-3.426686502	4.762700276	-3.523543922	6.326904916	-3.536516544	0.267066179	0.313131638	0.257599834	0.312371991	0.267030535	0.315427992
11/16/2023	10	65	3	1	6	I65_h10	6		C7_P1_W5	0.2474	0.6207	20.441	33.919	7.94	6:52:37	45	0.2845	0.6946	0.1588	0.414	0.029	0.0661	0.1173	0.1065	5	15	64	-3.826858967	-2.882167967	-3.816166267	-2.8587242	-3.821526533	-2.832522967	-3.827530933	-2.833909833	8.256473312	-3.822735291	14.91035378	-3.940318452	8.267105729	-4.159623109	10.84896538	-4.07409324	0.275969781	0.3400471	0.270590698	0.341253088	0.276126508	0.342141295
11/16/2023	7.5	65	1	1	5	I65_h7.5	6.25		C7_P1_W5	0.202	0.5499	21.079	31.763	9.228	6:45:36	50	0.2172	0.5874	0.1362	0.4281	0.0187	0.039	0.0928	0.0708	5	16	46	-4.834757033	-3.789854067	-4.829516567	-3.776647667	-4.825592	-3.7128563	-4.8510568	-3.736775467	4.088918427	-3.058197753	5.785762947	-3.434231126	4.111613328	-3.338018065	5.346269349	-3.278064799	0.259490273	0.293776258	0.246627324	0.290833471	0.25945414	0.295847171
11/16/2023	7.5	65	2	1	7	I65_h7.5	7.88		C7_P1_W5	0.2339	0.6391	20.62	33.222	7.343	6:36:35	53	0.2619	0.6761	0.1822	0.4618	0.0149	0.0565	0.0637	0.0884	5	17	28	-3.7509723	-2.848572433	-3.755310033	-2.827907233	-3.748490667	-2.800156567	-3.765161467	-2.802035067	6.480588517	-3.965449802	10.95883777	-5.052192632	6.508719214	-4.342741485	8.382302213	-4.944875551	0.278802297	0.338287171	0.261402507	0.330412292	0.278791376	0.340455796
11/16/2023	7.5	65	3	1	6	I65_h7.5	11.13		C7_P1_W5	0.2144	0.5919	20.896	32.309	8.298	7:00:46	42	0.2394	0.6254	0.1775	0.4628	0.0128	0.0386	0.0597	0.0653	5	18	85	-4.073387167	-3.087933867	-4.0826196	-3.050269533	-4.065989333	-3.0295833	-4.1014095	-3.020822667	10.9307405	-2.71424858	16.56942011	-4.307311421	10.94448807	-3.080717544	13.54840471	-4.349116117	0.274499757	0.338514096	0.25438736	0.325575218	0.274641529	0.340641262
11/16/2023	5	65	1	1	7	I65_h5	14.63		C7_P1_W5	0.2668	0.6674	20.171	34.862	6.979	6:31:42	46	0.2942	0.7034	0.2341	0.5225	0.0117	0.0479	0.0437	0.0717	5	19	16	-3.0421724	-2.2372866	-3.022097133	-2.200533867	-3.033067633	-2.211799467	-3.0340062	-2.197684667	10.52622548	-4.612625435	15.77984887	-5.394891956	10.58651825	-5.065159027	14.09066858	-5.559219809	0.300714349	0.384208021	0.292158111	0.382521285	0.300814397	0.386508231
11/16/2023	5	65	2	1	6	I65_h5	14.25		C7_P1_W5	0.1934	0.5788	21.205	31.379	8.391	6:49:17	51	0.2262	0.6143	0.1671	0.4773	0.015	0.0337	0.0776	0.0582	5	20	55	-3.831217233	-2.914975933	-3.837460833	-2.887542667	-3.831653833	-2.8682741	-3.843896033	-2.862266467	7.187371738	-4.3965365	9.687603837	-5.50201513	7.189350797	-4.725857184	8.809748169	-5.450887739	0.276510452	0.332328436	0.258877383	0.323712375	0.276454659	0.334199492
11/16/2023	5	65	3	1	7	I65_h5	14.38		C7_P1_W5	0.2378	0.6028	20.564	33.402	8.292	6:42:32	39	0.2527	0.6366	0.212	0.4983	0.0095	0.036	0.0401	0.0597	5	21	40	-3.434530367	-2.560456433	-3.4249181	-2.539107133	-3.430147067	-2.523094	-3.433379	-2.513596433	10.43875368	-4.195644882	14.9108469	-4.286578561	10.47003258	-4.60588326	13.72962179	-4.782712953	0.289445164	0.363792869	0.285049252	0.365826844	0.289270604	0.36603843
11/16/2023	2.5	65	1	1	6	I65_h2.5	20.88		C7_P1_W5	0.1932	0.5529	21.208	31.372	9.043	6:57:12	40	0.2209	0.5845	0.1474	0.4408	0.0158	0.0358	0.0818	0.0648	5	22	76	-3.954738767	-3.045517367	-3.960595633	-3.006379633	-3.947623667	-2.985631667	-3.977468667	-2.9729335	7.506167748	-2.286844379	9.224505511	-3.83360698	7.466429692	-2.753834849	9.89933368	-4.075267525	0.287900727	0.343519722	0.267626922	0.33140857	0.287757776	0.345966546
11/16/2023	2.5	65	2	1	7	I65_h2.5	17.38		C7_P1_W5	0.2015	0.5878	21.083	31.73	8.251	6:46:54	49	0.2245	0.6204	0.1673	0.4734	0.0109	0.0324	0.0541	0.0552	5	23	49	-3.581242133	-2.7041693	-3.582785333	-2.682770833	-3.5814647	-2.6591623	-3.584390267	-2.6547374	8.911032308	-3.889650864	11.51765821	-4.61242074	8.916609113	-4.317655199	11.97406816	-4.668285083	0.287986722	0.353208791	0.276827829	0.349053665	0.287765786	0.355442566
11/16/2023	2.5	65	3	1	7	I65_h2.5	10		C7_P1_W5	0.2583	0.613	20.289	34.438	8.268	6:50:18	58	0.2786	0.6571	0.1861	0.466	0.0208	0.0507	0.0804	0.0827	5	24	58	-3.184624433	-2.351083667	-3.181144667	-2.330757467	-3.181787267	-2.321767867	-3.184627	-2.311205233	13.70828775	-3.85192914	18.2977247	-4.291234691	13.71043997	-4.333500291	17.64951617	-4.534393838	0.298372211	0.383373621	0.29261666	0.383231712	0.298252993	0.385868172
11/16/2023	10	30	1	1	3	I30_h10	11.63		C7_P1_W5	0.1386	0.5018	22.06	29.161	9.677	7:07:43	62	0.1569	0.5362	0.1147	0.4422	0.0115	0.0278	0.0829	0.0554	5	25	106	-5.6612715	-4.5883519	-5.674761133	-4.507456733	-5.562399333	-4.444717667	-5.708776167	-4.470784933	6.97967316	-0.575957937	6.558100019	-1.976137755	6.879196224	-0.845972669	7.465500001	-1.962924947	0.262678052	0.289243262	0.236648135	0.27373694	0.265600104	0.292311841
11/16/2023	10	30	2	1	3	I30_h10	7.38		C7_P1_W5	0.1536	0.4725	21.817	29.738	10.657	7:02:12	49	0.1687	0.503	0.1253	0.405	0.0107	0.0261	0.0697	0.0553	5	26	88	-4.662460767	-3.770500967	-4.6612037	-3.745154367	-4.646247	-3.707032933	-4.678168133	-3.710566833	3.140576263	-2.074916316	2.197899968	-3.471648691	3.104237692	-2.282172156	2.460132972	-3.251805852	0.284160457	0.305177963	0.257232632	0.290449252	0.284679343	0.307035911
11/16/2023	10	30	3	1	3	I30_h10	3.75		C7_P1_W5	0.1614	0.4671	21.695	30.053	10.918	6:41:00	42	0.1769	0.4995	0.1205	0.3907	0.0155	0.0319	0.0959	0.0682	5	27	34	-4.481242067	-3.614763933	-4.459078933	-3.593043633	-4.461814133	-3.5548806	-4.4713593	-3.5618266	0.929799593	-2.979666657	0.136776046	-3.357231419	0.872554877	-3.199727003	0.602466039	-3.237034634	0.283479769	0.300524251	0.269649654	0.297578715	0.284202419	0.302374999
11/16/2023	7.5	30	1	1	5	I30_h7.5	5.7		C7_P1_W5	0.1746	0.5353	21.489	30.587	9.266	6:38:08	50	0.1964	0.5562	0.1286	0.429	0.0145	0.0358	0.0829	0.0669	5	28	31	-5.248697367	-4.2077481	-5.246507333	-4.1860883	-5.238948967	-4.125801733	-5.2843655	-4.155101633	2.588036177	-2.81826437	3.527533798	-2.744443665	2.624788025	-3.059358796	3.363296427	-3.052000882	0.249779184	0.274661218	0.242385753	0.276541623	0.249542484	0.276663556
11/16/2023	7.5	30	2	1	4	I30_h7.5	7.5		C7_P1_W5	0.1754	0.5383	21.476	30.62	9.197	6:56:09	49	0.1978	0.5562	0.1366	0.4391	0.0138	0.0324	0.0786	0.0601	5	29	73	-4.9718709	-3.927724833	-4.972252267	-3.8742922	-4.950000633	-3.8467525	-4.999671733	-3.865111833	3.869958553	-2.71415188	3.719190269	-3.740152113	3.807627345	-2.976393965	3.959565403	-3.608549135	0.261482967	0.290939674	0.240091203	0.28185889	0.261957369	0.293004813
11/16/2023	7.5	30	3	1	2	I30_h7.5	4.13		C7_P1_W5	0.1281	0.5129	22.233	28.769	9.273	7:03:15	54	0.1446	0.5475	0.1064	0.4311	0.0101	0.0337	0.0786	0.0658	5	30	91	-5.323842233	-4.481801033	-5.307776433	-4.462576	-5.2333169	-4.360289433	-5.323979233	-4.4268501	2.235124686	-1.273204167	0.777281598	-2.184959746	2.195967461	-1.465545525	1.482002757	-2.00656695	0.269523267	0.276326803	0.24588502	0.266116928	0.272957035	0.279287951
11/16/2023	5	30	1	1	5	I30_h5	6.88		C7_P1_W5	0.1677	0.5463	21.595	30.297	8.896	7:06:26	51	0.1914	0.5562	0.1482	0.4773	0.0082	0.0222	0.0486	0.0405	5	31	100	-4.9686682	-3.9200877	-5.001132633	-3.856401967	-4.960270633	-3.825312633	-5.032421867	-3.824529033	6.835150799	-1.459614773	8.069422992	-3.341426773	6.853095429	-1.830674216	8.457318192	-3.269141709	0.266264681	0.30557151	0.235541493	0.288118409	0.266040279	0.307975115
11/16/2023	5	30	2	1	4	I30_h5	6.5		C7_P1_W5	0.1501	0.5425	21.873	29.603	8.793	6:29:02	60	0.17	0.5562	0.1187	0.445	0.0105	0.0297	0.07	0.0548	5	32	10	-5.399823933	-4.4697331	-5.437531767	-4.482997567	-5.387005667	-4.358261533	-5.440753133	-4.423166767	1.123286487	-2.543536006	0.446789053	-2.831746514	1.110192187	-2.795337874	0.970865506	-2.857754767	0.249056868	0.262690939	0.233620857	0.259441996	0.248960536	0.265389358
11/16/2023	5	30	3	1	5	I30_h5	15		C7_P1_W5	0.1856	0.5636	21.321	31.046	8.678	6:53:37	42	0.2143	0.5878	0.151	0.4658	0.0143	0.03	0.0772	0.0533	5	33	67	-3.797581	-2.890624267	-3.796712	-2.876350233	-3.796731367	-2.841244467	-3.802252333	-2.8399511	7.245241492	-3.855698953	9.465371922	-3.937691354	7.224919836	-4.228939066	9.676873636	-4.251758858	0.284510695	0.3423267	0.27829284	0.343462252	0.28431489	0.344341451
11/16/2023	2.5	30	1	1	6	I30_h2.5	14.5		C7_P1_W5	0.2403	0.6019	25.904	34.233	8.467	6:51:37	53	0.2811	0.6373	-0.932	0.4761	0.1634	0.0411	0.6802	0.0683	5	34	61	-3.196831867	-2.397579133	-3.1988912	-2.373016267	-3.190460167	-2.366727667	-3.193680767	-2.353608367	9.27532435	-3.28370987	11.84997986	-4.196335268	9.279558249	-3.759923116	12.09008467	-4.236992186	0.310483534	0.385326243	0.299652977	0.381239415	0.31039156	0.387882267
11/16/2023	2.5	30	2	1	6	I30_h2.5	16.88		C7_P1_W5	0.2065	0.5333	21.046	32.061	9.748	6:27:53	40	0.2367	0.5697	-0.0605	0.4435	0.05	0.0377	0.2422	0.0707	5	35	7	-4.147387033	-3.244747033	-4.157022167	-3.2357285	-4.149301333	-3.178059533	-4.1572951	-3.1894899	4.039664571	-3.002521089	4.394764263	-3.326691773	3.97486427	-3.380015369	5.206966376	-3.526211175	0.285184758	0.324797876	0.274546958	0.322300703	0.28485957	0.32698929
11/16/2023	2.5	30	3	1	5	I30_h2.5	9		C7_P1_W5	0.2072	0.513	21.005	31.998	10.293	6:25:12	46	0.2296	0.5449	0.1472	0.4241	0.0216	0.0286	0.1044	0.0558	5	36	1	-4.527775167	-3.578979333	-4.5368605	-3.576113967	-4.529113933	-3.4985101	-4.546147233	-3.523365933	3.283763111	-2.669706977	3.384836374	-2.774690896	3.257618443	-3.039602452	4.288143076	-2.999774319	0.275682603	0.307575117	0.266781321	0.307266144	0.275306507	0.309905754
11/30/2023	10	100	1	1	6	I100_h10	17.57	5.46	C9_P1_W7	0.1758	0.5203	21.47	30.638	9.675	6:47:00	44	0.1936	0.5632	0.1457	0.4341	0.0147	0.041	0.0836	0.0789	7	1	37	-5.079887433	-3.996533867	-5.082458133	-3.9733953	-5.073153967	-3.9126507	-3.9203811	-3.314425867	4.199241168	-2.794053956	5.971279919	-3.045384269	4.212240975	-3.065070095	-3.04508366	-3.498408253	0.253716762	0.286382502	0.242386205	0.284995179	0.253671353	0.288424033
11/30/2023	10	100	2	1	7	I100_h10	22.71	7.38	C9_P1_W7	0.2435	0.6332	20.495	33.725	7.583	6:54:33	57	0.2711	0.6823	0.1438	0.4046	0.0295	0.0703	0.1211	0.1111	7	2	52	-4.088650533	-3.116049767	-4.084901233	-3.082356133	-4.080768433	-3.054188467	-3.056832567	-2.372003533	9.865684156	-2.248758726	17.1696787	-2.838750052	9.837535444	-2.657935125	-2.626813861	-4.525545582	0.274513584	0.339082194	0.265684979	0.33644638	0.274650189	0.34140217
11/30/2023	10	100	3	1	6	I100_h10	27.14	5.05	C9_P1_W7	0.1964	0.5454	21.162	31.517	9.28	6:30:21	57	0.2179	0.5958	0.1428	0.4045	0.0187	0.0484	0.0954	0.0887	7	3	4	-5.1317272	-4.036493433	-5.1182581	-4.007011	-5.118086333	-3.9459672	-3.9540201	-3.316369633	4.747106265	-2.43203973	7.268798222	-2.583730218	4.746194609	-2.720864566	-2.704026981	-3.255058708	0.25475844	0.288785599	0.245744328	0.28867747	0.254849749	0.290868023
11/30/2023	7.5	100	1	1	5	I100_h7.5	12.71	7.21	C9_P1_W7	0.1714	0.5274	21.584	30.544	9.459	6:38:24	56	0.1983	0.5588	-0.1852	0.4044	0.0512	0.0371	0.2985	0.0703	7	4	19	-5.109217	-4.070829367	-5.1070903	-4.0310499	-5.0941759	-3.986169467	-3.994170967	-3.3522759	3.752102617	-2.240768761	4.156297556	-2.926642687	3.759482141	-2.521486338	-2.501666422	-3.159772545	0.260447029	0.287822056	0.243456141	0.282007966	0.260464008	0.289789754
11/30/2023	7.5	100	2	1	6	I100_h7.5	34.14	6.45	C9_P1_W7	0.2192	0.5705	20.831	32.542	8.908	6:50:00	56	0.2393	0.6078	0.1003	0.4359	0.021	0.0364	0.0959	0.0637	7	5	43	-4.189091067	-3.2121723	-4.187084867	-3.170312133	-4.1817566	-3.149517533	-3.151646467	-2.466565933	8.737302595	-2.601095408	12.68806879	-3.63859767	8.72331775	-2.977598617	-2.949767732	-4.809632542	0.274934956	0.331523271	0.259589782	0.324276857	0.275033214	0.333740871
11/30/2023	7.5	100	3	1	6	I100_h7.5	20	7.2	C9_P1_W7	0.195	0.5479	21.183	31.462	9.199	6:35:06	44	0.2269	0.574	0.1397	0.422	0.021	0.0399	0.1077	0.0728	7	6	13	-4.740061833	-3.668646267	-4.7273817	-3.619541267	-4.7249785	-3.5921924	-3.597977667	-2.888385733	6.765861635	-2.615575158	9.111161735	-3.371428697	6.725306861	-2.935678643	-2.909530102	-4.230724133	0.263512247	0.307347698	0.248822068	0.301817496	0.263694741	0.30936138
11/30/2023	5	100	1	1	6	I100_h5	11	4.87	C9_P1_W7	0.1583	0.5512	21.744	29.934	8.668	7:18:05	57	0.1969	0.5562	0.1334	0.4905	0.0168	0.0142	0.1059	0.0258	7	7	104	-4.911731167	-3.859014467	-5.038995567	-3.815293433	-4.897955567	-3.765968367	-3.783027333	-3.034611333	15.99101874	1.863523323	24.9273143	-1.100830945	16.09916825	1.326016087	0.41037659	-1.300234147	0.27568782	0.341354283	0.244142522	0.316403539	0.275635694	0.344325156
11/30/2023	5	100	2	1	7	I100_h5	19	4.63	C9_P1_W7	0.1693	0.5539	21.573	30.377	8.729	7:06:43	52	0.208	0.6358	0.1428	0.48	0.0188	0.019	0.1111	0.0343	7	8	80	-4.148296767	-3.1847924	-4.1950209	-3.125477867	-4.135804767	-3.120396033	-3.122381933	-2.4438991	15.42665043	0.215942483	25.53017924	-2.451173729	15.51943372	-0.338289493	-0.481617509	-2.726349918	0.283930368	0.359489506	0.258554208	0.340892134	0.283934765	0.362132464
11/30/2023	5	100	3	1	6	I100_h5	27.43	6.43	C9_P1_W7	0.1632	0.5503	21.667	30.13	8.748	7:07:53	59	0.2077	0.5601	0.1413	0.4851	0.0177	0.0168	0.1082	0.0304	7	9	83	-4.6702075	-3.635361667	-4.7316204	-3.586118933	-4.660221833	-3.548358667	-3.554593567	-2.8324425	14.28812273	0.546312021	21.39258066	-1.922592209	14.44456203	-0.004266841	-0.158981618	-1.929388324	0.273625949	0.338466114	0.24684214	0.317880823	0.273391174	0.341219085
11/30/2023	2.5	100	1	1	7	I100_h2.5	17.57	5.05	C9_P1_W7	0.2356	0.5588	20.595	33.298	9.425	7:15:45	55	0.2547	0.5762	0.1975	0.4947	0.0119	0.0198	0.0505	0.0354	7	10	98	-3.713146467	-2.875033467	-3.8396378	-2.875384233	-3.6963481	-2.8431371	-2.845529467	-2.233656767	18.95221944	3.60426272	28.89048847	0.78748345	18.85204375	2.849279159	2.681642129	0.013357418	0.305180496	0.394003282	0.288847692	0.381498432	0.305272667	0.397344946
11/30/2023	2.5	100	2	1	7	I100_h2.5	29.43	6.18	C9_P1_W7	0.2221	0.5767	20.785	32.663	8.783	7:02:47	45	0.2509	0.5991	0.2051	0.5102	0.0127	0.0241	0.0573	0.0419	7	11	71	-3.940247167	-3.009855367	-3.9694538	-2.9681293	-3.930962567	-2.956073267	-2.956561867	-2.3048896	15.2302959	-0.224798562	22.42153807	-2.482656345	15.30157377	-0.775201861	-0.741281795	-3.112402209	0.288551887	0.364608852	0.267630031	0.349214908	0.28855953	0.367271341
11/30/2023	2.5	100	3	1	7	I100_h2.5	12.86	4.81	C9_P1_W7	0.2332	0.5517	20.632	33.196	9.588	7:13:51	52	0.2581	0.5795	0.17	0.4745	0.0197	0.0261	0.0846	0.0473	7	12	95	-3.720174133	-2.885491567	-3.837101233	-2.889000833	-3.7075876	-2.853234033	-2.8565549	-2.246344533	19.09386541	3.609214932	26.68208776	1.047560106	19.05601906	2.851360361	2.77653539	0.162249863	0.305326665	0.392276925	0.290776463	0.380614473	0.305243567	0.395739188
11/30/2023	10	65	1	1	5	I65_h10	18.14		C9_P1_W7	0.2172	0.5615	20.858	32.445	9.118	6:39:45	41	0.2368	0.5952	0.1617	0.4337	0.0181	0.0439	0.0835	0.0782	7	13	22	-4.865103567	-3.7766563	-4.871783133	-3.7341474	-4.859739667	-3.694416067	-3.702361633	-3.018696333	5.425226688	-2.772355719	8.472297348	-3.488425597	5.421982167	-3.100316961	-3.080894846	-3.97642254	0.256394857	0.299363091	0.240358305	0.294626547	0.256247687	0.301430875
11/30/2023	10	65	2	1	5	I65_h10	27.71		C9_P1_W7	0.2073	0.5752	21	31.993	8.637	6:41:20	57	0.232	0.6095	0.1502	0.4324	0.0163	0.0414	0.0788	0.0719	7	14	25	-4.7625512	-3.7089617	-4.747716433	-3.685626167	-4.755852367	-3.626612033	-3.634083833	-2.977841	5.328888902	-2.717378675	8.723555122	-2.707820644	5.310644806	-3.033536056	-3.015199351	-3.854202897	0.25967636	0.302149611	0.253664832	0.303815457	0.259617465	0.304400429
11/30/2023	10	65	3	1	5	I65_h10	7.44		C9_P1_W7	0.1992	0.5636	21.118	31.632	8.841	6:59:32	58	0.2175	0.601	0.152	0.4229	0.0148	0.0449	0.0742	0.0797	7	15	65	-5.168439933	-3.995140633	-5.1654959	-3.9418868	-5.152232767	-3.900351933	-3.909112767	-3.138294667	11.20809885	-1.235488413	17.3159732	-2.231652699	11.22035942	-1.550679005	-1.517022757	-2.845472987	0.255950564	0.308026078	0.239951427	0.299301834	0.256217869	0.310235633
11/30/2023	7.5	65	1	1	5	I65_h7.5	14.86		C9_P1_W7	0.1655	0.5291	21.632	30.22	9.318	6:51:10	50	0.1927	0.5562	0.1166	0.4159	0.0172	0.0392	0.1042	0.0741	7	16	46	-5.306648267	-4.1891125	-5.323936967	-4.143907333	-5.289618	-4.101415167	-4.1123858	-3.402933433	5.053413446	-2.323301236	6.442337031	-3.25543803	5.091939239	-2.594525968	-2.56928141	-3.251486049	0.250978767	0.283144903	0.230055876	0.275055757	0.250979001	0.285137442
11/30/2023	7.5	65	2	1	7	I65_h7.5	13.29		C9_P1_W7	0.1919	0.579	21.228	31.318	8.372	6:42:36	54	0.2315	0.611	0.1439	0.4411	0.0166	0.0417	0.0866	0.072	7	17	28	-4.372130567	-3.3718014	-4.3767535	-3.3282567	-4.364275267	-3.3011436	-3.3082475	-2.640467	6.171825891	-3.167171825	9.177486371	-4.120372453	6.16570039	-3.509133271	-3.482303568	-4.840022565	0.267739439	0.315983774	0.250384455	0.309307572	0.267718478	0.318200255
11/30/2023	7.5	65	3	1	5	I65_h7.5	16.14		C9_P1_W7	0.1639	0.548	21.654	30.151	8.811	7:09:03	73	0.1961	0.5562	0.1466	0.4721	0.0131	0.0187	0.0802	0.0341	7	18	86	-5.276303533	-4.109319867	-5.3401939	-4.015277467	-5.2545142	-4.0085614	-4.0134432	-3.2481781	12.85149798	-0.079481243	19.53166424	-2.648184347	12.91332411	-0.441239668	-0.526806846	-1.946111546	0.260798751	0.315984979	0.226464144	0.291616156	0.261067863	0.318292391
11/30/2023	5	65	1	1	7	I65_h5	28.14		C9_P1_W7	0.2678	0.6475	20.159	34.92	7.485	6:37:01	59	0.3311	0.7011	0.2177	0.4821	0.0151	0.0394	0.0564	0.0608	7	19	16	-3.325272467	-2.4665872	-3.3155864	-2.4312035	-3.3178533	-2.4324645	-2.432990633	-1.8342106	13.42505833	-3.499629938	19.5707805	-4.760961825	13.44233052	-3.95094302	-3.910429941	-6.96635258	0.291698284	0.37269616	0.278696917	0.366112867	0.291781072	0.374909938
11/30/2023	5	65	2	1	6	I65_h5	56.71		C9_P1_W7	0.166	0.5518	21.626	30.246	8.74	6:55:47	51	0.1974	0.5562	0.1321	0.5095	0.0207	0.0099	0.1246	0.018	7	20	55	-4.515490933	-3.494703867	-4.522465867	-3.4384503	-4.505012833	-3.423981967	-3.429865767	-2.6898316	9.712582196	-2.388842876	12.14423421	-3.73298111	9.725902745	-2.722066163	-2.687904905	-4.467100632	0.267669414	0.318703817	0.247341612	0.307602644	0.267712822	0.320736483
11/30/2023	5	65	3	1	6	I65_h5	30.57		C9_P1_W7	0.1894	0.5442	21.263	31.205	9.213	6:48:21	39	0.2141	0.5662	0.1642	0.4826	0.0113	0.0225	0.0595	0.0414	7	21	40	-4.4504854	-3.4533484	-4.449776167	-3.421999133	-4.447510033	-3.3829253	-3.389844333	-2.673079333	6.733329488	-2.852920902	7.983840286	-3.338013301	6.741094546	-3.201492443	-3.169453556	-4.807064285	0.269520404	0.315153752	0.258073836	0.312180058	0.269253229	0.317291639
11/30/2023	2.5	65	1	1	7	I65_h2.5	28.43		C9_P1_W7	0.2345	0.5817	20.611	33.248	8.8	7:05:04	45	0.2657	0.6074	0.2045	0.4934	0.0133	0.0263	0.0566	0.0453	7	22	77	-3.7989641	-2.898457033	-3.8526614	-2.861447267	-3.787630533	-2.853945167	-2.856532033	-2.219760567	17.17887199	0.811379444	26.78912231	-1.732944369	17.16803093	0.224100712	0.172659629	-2.389098312	0.295904297	0.37945881	0.275227087	0.364330302	0.296015854	0.382227999
11/30/2023	2.5	65	2	1	6	I65_h2.5	26.14		C9_P1_W7	0.194	0.5581	21.195	31.4	8.916	6:52:36	50	0.2206	0.5895	0.1576	0.4512	0.0115	0.0289	0.0593	0.0517	7	23	49	-4.0427683	-3.094050167	-4.042963033	-3.055232367	-4.0383046	-3.0336776	-3.036406867	-2.350853133	10.57673633	-2.304670775	13.70058129	-3.507169415	10.59384893	-2.729663036	-2.696411915	-4.902513144	0.280258245	0.341655291	0.26425538	0.332809958	0.280005542	0.343968685
11/30/2023	2.5	65	3	1	6	I65_h2.5	46.43		C9_P1_W7	0.2277	0.5937	20.706	32.917	8.404	6:56:57	48	0.2409	0.6264	0.1942	0.4963	0.009	0.0316	0.0397	0.0533	7	24	58	-3.512661467	-2.620621267	-3.5234736	-2.5895674	-3.511329733	-2.586882033	-2.5906665	-1.970258767	18.86086126	-1.657750124	28.88444924	-3.24727719	18.75771033	-2.154250336	-2.107796316	-5.106092245	0.291716239	0.381135246	0.277960321	0.37229091	0.291584136	0.383497777
11/30/2023	10	30	1	1	3	I30_h10	27.43		C9_P1_W7	0.141	0.5294	22.021	29.258	9.011	7:18:16	55	0.1656	0.5562	0.1114	0.4274	0.0147	0.0367	0.1044	0.0693	7	25	107	-5.2797591	-4.1210232	-5.330334033	-4.0632624	-5.2150146	-3.992654067	-3.997250133	-3.255193467	14.34496971	1.058538415	18.73926554	-1.240104448	14.0852309	0.697419964	0.351697184	-1.186930159	0.275790327	0.33090788	0.247073978	0.308534019	0.277491031	0.333857863
11/30/2023	10	30	2	1	3	I30_h10	15		C9_P1_W7	0.1478	0.516	21.909	29.513	9.431	7:10:44	73	0.1587	0.5534	0.1229	0.4348	0.0091	0.0319	0.0614	0.0618	7	26	89	-5.068277567	-3.992791833	-5.0779322	-3.911306133	-5.0341779	-3.893026933	-3.899366967	-3.154517067	9.04766406	-0.562488062	11.74010916	-2.713997371	9.01877518	-0.853291428	-0.823410798	-2.301458016	0.273548373	0.316120329	0.242878558	0.294608195	0.274509642	0.318368369
11/30/2023	10	30	3	1	3	I30_h10	16.86		C9_P1_W7	0.1428	0.4892	21.993	29.324	10.065	6:45:51	67	0.1602	0.5295	0.1022	0.3893	0.0148	0.0373	0.104	0.0762	7	27	34	-5.1815329	-4.232114767	-5.156474167	-4.192749433	-5.1417938	-4.127811833	-4.140619333	-3.632469967	1.138070577	-2.300082528	0.259447692	-2.775411815	1.126020288	-2.55857539	-2.53195108	-2.865267074	0.262765381	0.275335571	0.246908666	0.271248366	0.26365982	0.277811815
11/30/2023	7.5	30	1	1	4	I30_h7.5	9.43		C9_P1_W7	0.1698	0.5358	21.564	30.391	9.195	6:44:01	57	0.1971	0.5562	0.1308	0.4271	0.0152	0.0324	0.0897	0.0604	7	28	31	-5.282154533	-4.1827862	-5.301726133	-4.149732567	-5.2679248	-4.094120667	-4.106738333	-3.405148733	4.225360839	-2.5150366	4.73809187	-3.332559087	4.25374987	-2.785059305	-2.763085218	-3.402718993	0.250304239	0.280589997	0.230445616	0.273076513	0.250244481	0.282613612
11/30/2023	7.5	30	2	1	4	I30_h7.5	7.43		C9_P1_W7	0.1528	0.5425	21.831	29.711	8.816	7:03:55	45	0.1792	0.5562	0.1247	0.4599	0.0135	0.0255	0.0883	0.047	7	29	74	-5.4690313	-4.315902533	-5.504961	-4.222333	-5.435824133	-4.210398133	-4.223431933	-3.415399133	9.447506232	-1.005092878	11.19774585	-2.765135037	9.420900814	-1.29982737	-1.267959273	-2.45934116	0.255494138	0.296017841	0.226632648	0.278929246	0.256040929	0.298160228
11/30/2023	7.5	30	3	1	3	I30_h7.5	7.71		C9_P1_W7	0.0916	0.5339	22.865	27.484	8.379	7:12:42	60	0.1179	0.5562	0.0598	0.4183	0.0172	0.0362	0.1876	0.0678	7	30	92	-6.005079333	-4.855521233	-6.030830133	-4.760582233	-5.8879141	-4.686921533	-4.7039821	-3.9692241	9.388541313	0.090024216	9.122532397	-1.663899234	9.126185823	-0.216347817	-0.169039772	-1.103636607	0.259550671	0.288721521	0.22907732	0.268591639	0.26270204	0.291312055
11/30/2023	5	30	1	1	5	I30_h5	31.86		C9_P1_W7	0.1518	0.5512	21.848	29.676	8.59	7:16:52	61	0.1879	0.5562	0.1292	0.4622	0.0166	0.0167	0.1092	0.0303	7	31	101	-5.1950637	-4.0907858	-5.337105433	-4.028045133	-5.173769767	-3.978509867	-3.995077333	-3.2226198	15.10091473	1.640191125	23.65783705	-1.56417326	15.14557235	1.127896778	0.288011881	-1.235757768	0.269867266	0.331490563	0.232301957	0.302521224	0.270097727	0.334524468
11/30/2023	5	30	2	1	4	I30_h5	15		C9_P1_W7	0.1115	0.5491	22.517	28.176	8.217	6:33:49	54	0.1394	0.6192	0.0362	0.4686	0.0173	0.0226	0.1551	0.0412	7	32	10	-5.592560667	-4.668821767	-5.632267967	-4.671293333	-5.565615367	-4.534520967	-4.5562872	-3.995206133	1.001958239	-2.409448036	0.397222951	-2.655494823	1.010707687	-2.682435024	-2.659436939	-2.595067223	0.243395037	0.256361591	0.228554655	0.253810454	0.243652944	0.259362994
11/30/2023	5	30	3	1	4	I30_h5	20.43		C9_P1_W7	0.1409	0.5514	22.025	29.256	8.467	7:00:44	51	0.1764	0.5562	0.1157	0.4922	0.0171	0.0134	0.1213	0.0243	7	33	68	-5.155329467	-4.066390533	-5.194003867	-3.989976067	-5.1474241	-3.966054333	-3.978235167	-3.200530433	9.307701631	-1.044547202	10.53299069	-3.042803603	9.331369726	-1.404817351	-1.367514984	-2.695840823	0.261495696	0.305741974	0.231728815	0.285733504	0.261207769	0.308038716
11/30/2023	2.5	30	1	1	6	I30_h2.5	35.57		C9_P1_W7	0.2048	0.5575	21.045	31.905	9.072	6:58:24	60	0.2372	0.5838	0.0065	0.4785	0.0286	0.0251	0.1398	0.0449	7	34	62	-3.6324885	-2.756130167	-3.655349833	-2.727241233	-3.6268158	-2.716537933	-2.719565833	-2.090119867	14.49458105	-1.221217999	20.14955735	-2.889558416	14.44751202	-1.690285427	-1.648354285	-4.369197419	0.297749427	0.37422024	0.28095876	0.363427609	0.297755574	0.376560668
11/30/2023	2.5	30	2	1	5	I30_h2.5	28.86		C9_P1_W7	0.1727	0.5433	21.516	30.505	9.03	6:32:00	45	0.1894	0.5562	0.1475	0.4744	0.0096	0.0247	0.0556	0.0454	7	35	7	-4.7775292	-3.7902378	-4.777021533	-3.782689433	-4.7674966	-3.703382733	-3.715997633	-3.007025967	3.807803586	-2.449364529	4.05591509	-2.581046491	3.754731387	-2.777109151	-2.744779132	-3.854361732	0.268807874	0.299943852	0.259543564	0.299356803	0.268622018	0.302228238
11/30/2023	2.5	30	3	1	5	I30_h2.5	18.43		C9_P1_W7	0.172	0.547	21.548	30.525	8.938	6:29:05	51	0.1951	0.5562	-0.0763	0.4885	0.0367	0.0184	0.2134	0.0337	7	36	1	-5.095511433	-4.099116667	-5.0905321	-4.0945725	-5.0823086	-3.993015533	-4.007511633	-3.3573041	2.836077108	-2.191071432	2.814193312	-2.179970819	2.817122807	-2.509179525	-2.485319177	-3.062061765	0.262302628	0.286071281	0.254252914	0.28702541	0.262145041	0.288715629
10/19/2023	10	100	1	2	8	I100_h10	54.14	8.27	C3_P2_W2	0.3324	0.7302	19.372	38.844	6.008	7:37:26	52	0.3807	0.8076	0.1837	0.4253	0.052	0.0986	0.1565	0.135	2	37	76	-2.489469567	-1.793341633	-2.477529933	-1.752487333	-2.481979167	-1.788835333	-2.4955691	-1.773569167	9.819530573	-3.680109054	22.82606549	-5.771995783	9.856854766	-4.201152702	11.78029113	-5.836868425	0.327014932	0.430096791	0.312005338	0.42398133	0.327343241	0.431578842
10/19/2023	10	100	2	2	7	I100_h10	31.57	8.99	C3_P2_W2	0.3309	0.7248	19.372	38.597	6.14	7:25:00	69	0.3603	0.7721	0.2262	0.5214	0.0304	0.0594	0.0919	0.082	2	38	40	-2.473728	-1.774043367	-2.4517304	-1.732876167	-2.4658691	-1.7715325	-2.475097033	-1.757486833	10.71006951	-3.549183249	22.05843077	-5.30725779	10.72195234	-4.06153714	13.19261186	-5.4225481	0.326789245	0.431772388	0.315854387	0.427723221	0.327177646	0.433443441
10/19/2023	10	100	3	2	7	I100_h10	21.14	8.36	C3_P2_W2	0.3329	0.718	19.348	38.732	6.339	7:19:46	54	0.3733	0.7863	0.2406	0.5378	0.0311	0.0598	0.0935	0.0833	2	39	25	-2.600060333	-1.8717461	-2.576229433	-1.829762067	-2.5900327	-1.8643339	-2.5994981	-1.849035267	11.29380234	-3.98150298	22.94989177	-5.482713265	11.22405483	-4.485149093	13.84020649	-5.785841131	0.317387844	0.419853546	0.307446721	0.416425266	0.317804675	0.421629369
10/19/2023	7.5	100	1	2	8	I100_h7.5	42.29	9.62	C3_P2_W2	0.3328	0.7455	19.352	38.748	5.628	7:42:37	52	0.3645	0.7961	0.2124	0.4976	0.0357	0.0727	0.1074	0.0975	2	40	91	-2.579286567	-1.8484971	-2.561579067	-1.8109549	-2.569537633	-1.844395	-2.585997367	-1.831660667	15.98323603	-2.93506792	28.82755375	-4.945578481	15.91472251	-3.468835175	20.2698419	-5.069192583	0.319998807	0.42989037	0.308451173	0.423858916	0.320407383	0.431861443
10/19/2023	7.5	100	2	2	7	I100_h7.5	18.86	7.64	C3_P2_W2	0.3357	0.7083	19.323	38.976	6.622	7:29:14	58	0.3659	0.7722	0.1867	0.4425	0.0425	0.079	0.1266	0.1116	2	41	52	-2.674869867	-1.930713967	-2.658558367	-1.8924584	-2.666617733	-1.9205057	-2.6782407	-1.906044267	13.18884051	-3.556430117	24.11896046	-5.079232536	13.13865106	-4.072932372	16.75963502	-5.241734215	0.315987005	0.418674173	0.305801368	0.414600118	0.316274788	0.420776427
10/19/2023	7.5	100	3	2	7	I100_h7.5	18	8.09	C3_P2_W2	0.3341	0.7095	19.345	38.887	6.575	7:16:31	58	0.3727	0.7744	0.1684	0.3963	0.0451	0.0852	0.1349	0.1202	2	42	16	-2.5397911	-1.828788733	-2.516663867	-1.790171267	-2.5292123	-1.822646	-2.538721	-1.8085566	11.32725804	-3.583224739	21.40620289	-4.69724933	11.35784978	-4.117075868	14.40749396	-5.100329396	0.325139591	0.42872512	0.318794865	0.428182143	0.325541248	0.43080325
10/19/2023	5	100	1	2	8	I100_h5	34.43	8.27	C3_P2_W2	0.3376	0.7328	19.286	38.963	6.014	7:47:14	63	0.357	0.7663	0.2713	0.5647	0.0169	0.0448	0.0501	0.0611	2	43	100	-2.397543433	-1.707636467	-2.3815192	-1.670882367	-2.388610833	-1.710513933	-2.4111586	-1.697838733	17.42319279	-1.399792456	27.97645752	-3.318641096	17.3735477	-1.99230716	22.85383165	-3.43322515	0.336868098	0.454995204	0.329407538	0.452097049	0.337288528	0.457190852
10/19/2023	5	100	2	2	8	I100_h5	25.71	7.64	C3_P2_W2	0.3104	0.6684	19.621	37.33	7.406	7:30:11	63	0.3339	0.7182	0.2188	0.4846	0.0278	0.0544	0.0896	0.0813	2	44	55	-3.1062193	-2.331347967	-3.098516033	-2.297591633	-3.0938328	-2.307154533	-3.113565067	-2.301956633	8.198029145	-2.094246199	11.58896534	-3.152459076	8.179743526	-2.670169061	10.67907061	-3.28718198	0.315451154	0.391155463	0.306139286	0.387555174	0.315702315	0.393970019
10/19/2023	5	100	3	2	7	I100_h5	34.14	5.39	C3_P2_W2	0.2975	0.6508	19.795	36.672	7.727	7:13:30	59	0.33	0.7124	0.1674	0.4351	0.0448	0.082	0.1506	0.1259	2	45	7	-3.091219833	-2.3041395	-3.076432233	-2.2687377	-3.081057033	-2.278805267	-3.091153867	-2.2726535	9.522565527	-2.566416589	14.06157953	-3.214504169	9.497110784	-3.101167153	12.36292985	-3.377140182	0.311006937	0.390955099	0.304988552	0.390493002	0.311166759	0.393582233
10/19/2023	2.5	100	1	2	8	I100_h2.5	38.86	5.3	C3_P2_W2	0.3698	0.7216	18.934	41.353	6.64	7:34:27	42	0.4143	0.7859	0.1921	0.4339	0.0507	0.0895	0.137	0.124	2	49	67	-2.144151367	-1.5075078	-2.107032167	-1.464743567	-2.134537067	-1.514056	-2.143617733	-1.494998967	19.32791335	0.027486616	27.34271479	-0.337897083	19.15960115	-0.675086387	23.89062963	-0.969581694	0.358269552	0.490796601	0.364360291	0.499032932	0.358942163	0.493005517
10/19/2023	2.5	100	2	2	8	I100_h2.5	57.29	4.13	C3_P2_W2	0.3666	0.73	18.959	41.017	6.371	7:31:03	48	0.3904	0.768	0.2178	0.4633	0.0376	0.0707	0.1027	0.0969	2	50	58	-2.3458744	-1.6626761	-2.309269433	-1.620454767	-2.3347769	-1.6662397	-2.3428281	-1.649795967	16.54952755	-0.986519663	24.56426836	-1.615191323	16.46123124	-1.610367287	20.86655213	-2.038793099	0.345895025	0.465619466	0.347581614	0.47074218	0.346472714	0.468029727
10/19/2023	2.5	100	3	2	8	I100_h2.5	53.29	5.84	C3_P2_W2	0.3265	0.672	19.433	38.394	7.496	7:17:28	52	0.3616	0.7348	0.1991	0.4411	0.0418	0.0748	0.1281	0.1113	2	51	19	-2.683821733	-1.950987767	-2.652927333	-1.9101445	-2.672509667	-1.9430375	-2.683264667	-1.931526067	14.14329675	-1.930582677	20.7146551	-2.280316368	14.13412555	-2.563388205	18.20498268	-2.802033109	0.324813502	0.426360558	0.325209341	0.430418538	0.32512336	0.429230279
10/19/2023	10	65	1	2	8	I65_h10	51.43		C3_P2_W2	0.3504	0.751	19.144	39.893	5.642	7:33:28	47	0.3774	0.7989	0.24	0.552	0.0352	0.0625	0.1004	0.0832	2	46	64	-2.560129767	-1.8415931	-2.5406548	-1.7996461	-2.5498059	-1.834762767	-2.5604317	-1.819097667	10.6427636	-3.876304312	22.2553614	-6.015519438	10.64333473	-4.391373935	13.36286194	-5.934118649	0.324467305	0.427565073	0.309947868	0.420219236	0.324888756	0.429378949
10/19/2023	10	65	2	2	7	I65_h10	41.86		C3_P2_W2	0.3304	0.7316	19.38	38.592	5.956	7:27:04	60	0.3647	0.7875	0.2201	0.5234	0.0345	0.0612	0.1044	0.0836	2	47	46	-2.632877133	-1.905809433	-2.6177654	-1.867285767	-2.623767233	-1.896459333	-2.633641667	-1.882816733	9.18663169	-4.59368028	21.27969529	-6.486750196	9.192212023	-4.996313166	11.02944424	-6.356682368	0.319279126	0.415557011	0.303463037	0.408008315	0.319641225	0.41707854
10/19/2023	10	65	3	2	7	I65_h10	19.14		C3_P2_W2	0.3559	0.7475	19.077	40.238	5.788	7:21:04	67	0.3911	0.7931	0.2628	0.5919	0.0309	0.0484	0.0869	0.0648	2	48	28	-2.578496367	-1.863352633	-2.564909867	-1.8243732	-2.568236867	-1.856632667	-2.5823043	-1.843158567	10.36223051	-3.454055163	21.30282601	-5.416021503	10.36439376	-3.954595202	12.68331319	-5.235342658	0.326650419	0.427243345	0.313082532	0.420640885	0.327075526	0.428971115
10/19/2023	7.5	65	1	2	8	I65_h7.5	55.71		C3_P2_W2	0.3412	0.7156	19.257	39.331	6.485	7:41:36	47	0.3861	0.787	0.2052	0.4558	0.042	0.0796	0.1232	0.1112	2	52	88	-2.5358932	-1.822261033	-2.514972067	-1.783062767	-2.525371967	-1.818507467	-2.538302933	-1.804295733	13.32118202	-2.696250468	23.44140918	-4.222673697	13.36134255	-3.255018325	17.19962638	-4.285803213	0.327903008	0.435163833	0.319903721	0.432680728	0.328307007	0.437196931
10/19/2023	7.5	65	2	2	8	I65_h7.5	33.57		C3_P2_W2	0.3525	0.746	19.117	40.005	5.8	7:28:16	53	0.3871	0.7892	0.2593	0.569	0.0306	0.0573	0.0868	0.0768	2	53	49	-2.505491467	-1.796452267	-2.4880198	-1.758655467	-2.4961661	-1.794037067	-2.510210433	-1.7795099	13.02169215	-2.8291935	24.39969203	-4.645807079	12.95516053	-3.423592243	16.94102719	-4.594416591	0.327595927	0.436445079	0.317896438	0.432508993	0.32800247	0.438532659
10/19/2023	7.5	65	3	2	8	I65_h7.5	32.57		C3_P2_W2	0.3426	0.7145	19.239	39.399	6.527	7:14:32	67	0.3735	0.7683	0.212	0.4832	0.0394	0.0679	0.115	0.095	2	54	10	-2.6679944	-1.939055233	-2.6540598	-1.902276067	-2.657195233	-1.931146233	-2.670851967	-1.919985933	11.20124205	-2.882173692	19.98186202	-4.324575303	11.17688577	-3.403452084	14.46203383	-4.300073266	0.322722036	0.420210723	0.313195305	0.416463605	0.323107081	0.422310931
10/19/2023	5	65	1	2	8	I65_h5	64.29		C3_P2_W2	0.331	0.707	19.372	38.609	6.63	7:36:23	52	0.364	0.7648	0.2139	0.4576	0.032	0.0741	0.0966	0.1048	2	55	73	-2.395564633	-1.7073828	-2.367856033	-1.666233	-2.385657633	-1.707387167	-2.3976574	-1.692151367	17.94477359	-1.64175099	27.12549125	-2.507695197	17.92414573	-2.255354619	22.92730658	-2.744860648	0.336370333	0.454600268	0.335848372	0.457826422	0.33679752	0.457301985
10/19/2023	5	65	3	2	8	I65_h5	57.29		C3_P2_W2	0.3305	0.7098	19.379	38.579	6.539	7:11:14	57	0.3631	0.7476	0.1938	0.4435	0.0327	0.0652	0.0991	0.0919	2	57	1	-2.793379767	-2.0354248	-2.764824733	-1.9944229	-2.781989167	-2.024352667	-2.7942225	-2.0135432	14.1879083	-2.13263542	21.9744497	-2.516993042	14.21105511	-2.747752522	18.3855575	-3.109165179	0.316593785	0.416961079	0.316253644	0.420458993	0.316928222	0.419640041
10/19/2023	2.5	65	1	2	8	I65_h2.5	61.29		C3_P2_W2	0.2851	0.6208	19.951	35.952	8.391	7:40:33	62	0.3313	0.707	0.0793	0.4695	0.0417	0.0631	0.1463	0.1016	2	58	85	-3.1584092	-2.366870667	-3.153568667	-2.334434833	-3.1478164	-2.340406067	-3.165529167	-2.3311035	9.866169341	-1.877905371	13.9632168	-2.918155591	9.859619615	-2.418439663	12.82553506	-3.03274369	0.314312584	0.394507742	0.305543555	0.391105994	0.314414327	0.397320681
10/19/2023	2.5	65	2	2	7	I65_h2.5	26.86		C3_P2_W2	0.2783	0.6157	20.026	35.501	8.442	7:23:02	62	0.304	0.6722	0.2067	0.4743	0.0243	0.0542	0.0872	0.0881	2	59	34	-3.328525067	-2.525876233	-3.293011733	-2.4888925	-3.314243933	-2.490352167	-3.319045767	-2.490402133	7.667815499	-1.892221206	10.43149936	-1.471649468	7.660746831	-2.428161528	10.25870127	-2.251417355	0.311073557	0.379097792	0.314147781	0.386826559	0.311238051	0.382039586
10/19/2023	10	30	1	2	7	I30_h10	34.43		C3_P2_W2	0.3167	0.7337	19.553	37.751	5.806	7:38:40	70	0.347	0.8613	0.05	0.5611	0.0392	0.0465	0.1238	0.0634	2	61	79	-2.802467667	-2.046029167	-2.792871367	-2.009733567	-2.7918751	-2.030483567	-2.8045862	-2.016882867	9.113010517	-4.163458291	19.81113678	-5.883826902	9.175190059	-4.536037992	11.19482366	-5.722261919	0.315099896	0.405458567	0.299336239	0.397873337	0.315472838	0.407215414
10/19/2023	10	30	2	2	7	I30_h10	54.57		C3_P2_W2	0.3463	0.7364	19.193	39.619	5.988	7:35:23	50	0.3827	0.7987	0.2532	0.5424	0.0354	0.0702	0.1022	0.0953	2	62	70	-2.725592933	-1.989988833	-2.713264233	-1.9526432	-2.712955	-1.9768629	-2.72898	-1.964578	9.585767214	-3.425864581	18.68698481	-5.140401519	9.532210405	-3.913029423	12.12069368	-5.077028929	0.323678267	0.41651077	0.310724079	0.410002586	0.324228556	0.418524331
10/19/2023	10	30	3	2	6	I30_h10	61.43		C3_P2_W2	0.3136	0.6777	19.601	37.659	7.196	7:12:31	50	0.3448	0.7508	0.1538	0.3772	0.0513	0.0939	0.1635	0.1386	2	63	4	-3.059543467	-2.263969067	-3.044995333	-2.227506233	-3.049829333	-2.239127833	-3.055650167	-2.231668467	7.982446473	-3.937004643	16.50538873	-4.688160058	7.978063311	-4.342941032	10.23739157	-4.752208504	0.304910403	0.384277364	0.296221062	0.382379108	0.305191226	0.386212801
10/19/2023	7.5	30	1	2	7	I30_h7.5	24.57		C3_P2_W2	0.32	0.7238	19.501	37.903	6.076	7:39:38	54	0.3521	0.773	0.2344	0.5157	0.0263	0.0657	0.0823	0.0908	2	64	82	-2.767151967	-2.011375333	-2.7579681	-1.9767483	-2.7585423	-1.9997702	-2.773619933	-1.988677833	12.56168769	-3.331656931	23.14634412	-5.024901154	12.59850674	-3.825649581	16.23578602	-4.809099475	0.314045762	0.411711508	0.301889061	0.405474891	0.314359366	0.413671729
10/19/2023	7.5	30	2	2	8	I30_h7.5	22.43		C3_P2_W2	0.3427	0.7298	19.23	39.333	6.129	7:26:00	56	0.3656	0.7741	0.2498	0.5524	0.027	0.0513	0.0788	0.0702	2	65	43	-2.777905967	-2.016619667	-2.766758033	-1.980817333	-2.770426667	-2.002512433	-2.783417967	-1.988202133	12.42243711	-3.423844854	22.97449562	-4.846485661	12.4521449	-3.908290729	16.35596283	-4.855737982	0.314705563	0.413423649	0.304569083	0.409122951	0.314934758	0.415516652
10/19/2023	7.5	30	3	2	6	I30_h7.5	12.57		C3_P2_W2	0.3447	0.7212	19.215	39.552	6.374	7:22:03	62	0.377	0.7782	0.2107	0.4505	0.041	0.0804	0.119	0.1115	2	66	31	-2.674496233	-1.942144867	-2.666791967	-1.906230533	-2.6639685	-1.9351517	-2.6861262	-1.924169133	13.01286492	-2.155881315	22.84687789	-3.957032246	12.96814442	-2.728614883	16.68050266	-3.919234912	0.32520585	0.426932775	0.314347019	0.421635107	0.325596591	0.429063689
10/19/2023	5	30	1	2	7	I30_h5	41.86		C3_P2_W2	0.3126	0.6667	19.606	37.558	7.482	7:45:39	48	0.3504	0.7489	0.1844	0.4465	0.0448	0.0864	0.1434	0.1297	2	67	97	-2.7533848	-2.0046487	-2.748744233	-1.972955733	-2.7443059	-1.995230867	-2.770086967	-1.9836197	16.50527548	-1.862432773	25.90437405	-3.325294835	16.47974947	-2.464036288	21.38767618	-3.496284146	0.31995095	0.424696382	0.312344906	0.421451003	0.320240742	0.427210365
10/19/2023	5	30	2	2	8	I30_h5	39.86		C3_P2_W2	0.3421	0.7278	19.24	39.323	6.195	7:32:00	46	0.3676	0.7737	0.2208	0.4722	0.0327	0.074	0.0956	0.1017	2	68	61	-2.4875187	-1.776262433	-2.4615094	-1.735505267	-2.477027933	-1.773456267	-2.489981433	-1.7592767	16.29444453	-2.215325362	26.89055893	-3.465900953	16.32978413	-2.858455644	21.70207958	-3.533849666	0.328887013	0.44393616	0.325162746	0.444342454	0.329304046	0.446507639
10/19/2023	5	30	3	2	7	I30_h5	38		C3_P2_W2	0.3218	0.6826	19.477	37.987	7.165	7:18:40	79	0.3489	0.7377	0.2567	0.5474	0.0199	0.0479	0.062	0.0702	2	69	22	-2.997707233	-2.209722433	-2.981094667	-2.176021733	-2.9873996	-2.188447333	-2.999512233	-2.179816467	11.5060257	-2.652578674	17.11835822	-3.240063469	11.5227697	-3.177812057	15.02072305	-3.455546302	0.312652395	0.400787772	0.308124835	0.40101575	0.312865521	0.403347166
10/19/2023	2.5	30	1	2	8	I30_h2.5	34.86		C3_P2_W2	0.3158	0.6769	19.557	37.672	7.251	7:43:44	43	0.3371	0.7205	0.2043	0.4677	0.032	0.0657	0.1014	0.0971	2	70	94	-2.906795067	-2.152248933	-2.901423133	-2.121353167	-2.8931219	-2.138674233	-2.920925133	-2.1306131	13.40691117	-0.600974785	18.64123416	-1.64785807	13.38997396	-1.204736277	17.06478738	-1.7831842	0.326123542	0.421000727	0.321194498	0.419786427	0.32646571	0.424099613
10/19/2023	2.5	30	2	2	8	I30_h2.5	25.14		C3_P2_W2	0.3151	0.6668	19.569	37.657	7.508	7:24:04	63	0.3476	0.7182	0.1934	0.4608	0.0369	0.0713	0.1172	0.1069	2	71	37	-3.022090133	-2.237744767	-3.0125536	-2.207744833	-3.012254033	-2.2168346	-3.029672433	-2.205369733	11.84887176	-1.649182545	17.16671504	-2.179566445	11.86408316	-2.221177179	15.05027714	-2.497148976	0.320832187	0.409804968	0.317204953	0.410495628	0.320898093	0.412601264
10/19/2023	2.5	30	3	2	7	I30_h2.5	37.86		C3_P2_W2	0.3319	0.6739	19.372	38.748	7.505	7:15:34	44	0.3611	0.7257	0.1828	0.4371	0.0452	0.0765	0.1361	0.1134	2	72	13	-2.899527167	-2.1490062	-2.884141367	-2.116988	-2.889447533	-2.1344707	-2.9024884	-2.123911033	11.75757082	-1.165822541	16.67447113	-1.380768904	11.758064	-1.779321252	14.83364247	-1.839827944	0.32649182	0.417188356	0.326162425	0.420634084	0.326686081	0.420023848
11/9/2023	10	100	1	2	7	I100_h10	17.5	8.15	C6_P2_W4	0.2644	0.6678	20.214	34.793	6.919	8:27:13	42	0.2897	0.7121	0.1711	0.4735	0.0319	0.0602	0.1208	0.0902	4	37	76	-3.541597433	-2.6501297	-3.534501967	-2.6190595	-3.531674633	-2.607278833	-3.543970267	-2.5981923	8.940304892	-3.52221516	17.15520048	-4.202690048	9.010978727	-3.909901566	11.50236055	-4.481649126	0.286144192	0.358834441	0.276781397	0.356048551	0.286387227	0.361003739
11/9/2023	10	100	2	2	6	I100_h10	16.7	8.51	C6_P2_W4	0.2966	0.7152	19.788	36.501	6.057	8:14:08	50	0.3112	0.7457	0.2181	0.5479	0.0189	0.0407	0.0638	0.0569	4	38	40	-3.177115433	-2.354550667	-3.163123867	-2.3168079	-3.166569567	-2.323988133	-3.173812133	-2.3118136	8.636517058	-4.226238245	17.26724515	-5.234115461	8.681212979	-4.632622129	10.9643603	-5.336599859	0.295329405	0.374076527	0.283904953	0.369921113	0.295621287	0.376152344
11/9/2023	10	100	3	2	7	I100_h10	17.3	8.75	C6_P2_W4	0.2857	0.6811	19.928	35.884	6.809	8:07:36	57	0.3067	0.7246	0.2293	0.547	0.0179	0.0442	0.0625	0.065	4	39	25	-3.450421533	-2.5698784	-3.4367611	-2.540088133	-3.442853667	-2.5310034	-3.446990333	-2.524018467	9.416941177	-4.295395816	17.30239954	-4.661115511	9.470791139	-4.654056018	11.91632458	-4.998567191	0.284637778	0.357657972	0.277812607	0.357466275	0.284799537	0.359626338
11/9/2023	7.5	100	1	2	7	I100_h7.5	11.6	9.35	C6_P2_W4	0.2467	0.6837	20.444	33.84	6.365	8:33:01	47	0.2779	0.7041	0.2278	0.6079	0.0138	0.0178	0.056	0.0261	4	40	91	-3.4017943	-2.529423267	-3.405551733	-2.487714467	-3.392518	-2.4939233	-3.4215568	-2.478559033	14.16640479	-2.920773292	24.01192903	-5.234120154	14.10504994	-3.369131156	16.93996122	-5.193073488	0.288425871	0.37153672	0.266104217	0.356852391	0.288607182	0.373735246
11/9/2023	7.5	100	2	2	6	I100_h7.5	18.7	8.21	C6_P2_W4	0.2151	0.6027	20.91	32.418	8.027	8:18:40	42	0.2379	0.6367	-0.0362	0.4853	0.0426	0.0441	0.1982	0.0731	4	41	52	-4.401275333	-3.4009982	-4.397805133	-3.3739489	-4.391590933	-3.331841633	-4.422767733	-3.347855333	5.778436509	-3.441239046	7.654749006	-4.353914147	5.795101731	-3.763751648	6.949536814	-4.495900831	0.266997872	0.311302345	0.249313482	0.303377401	0.267069054	0.313331483
11/9/2023	7.5	100	3	2	6	I100_h7.5	14.8	7.79	C6_P2_W4	0.2691	0.6704	20.143	34.994	6.9	8:03:39	47	0.2917	0.7082	0.2303	0.59	0.0177	0.033	0.0657	0.0492	4	42	16	-3.546705233	-2.668865167	-3.5435644	-2.639568167	-3.541626033	-2.6273911	-3.551837467	-2.618857867	8.10717269	-4.201953382	12.52647667	-5.397742753	8.150349542	-4.537118303	10.14126808	-5.472215182	0.287127205	0.351839782	0.270575662	0.34331865	0.287311558	0.353761106
11/9/2023	5	100	1	2	8	I100_h5	32.5	9.11	C6_P2_W4	0.2263	0.6447	20.728	32.866	7.11	8:35:15	37	0.2653	0.6651	0.2004	0.604	0.0173	0.0166	0.0766	0.0257	4	43	100	-3.259659633	-2.4250738	-3.2798242	-2.392938233	-3.2531147	-2.397976233	-3.3000892	-2.388408433	16.70468737	-1.647334341	25.64387549	-4.196851987	16.64074635	-2.185025213	21.5515537	-4.37184304	0.299354318	0.38837581	0.278418143	0.373416464	0.299449247	0.390877765
11/9/2023	5	100	2	2	7	I100_h5	11.1	7.79	C6_P2_W4	0.2552	0.6203	20.326	34.257	8.029	8:19:50	54	0.267	0.6308	0.2252	0.5489	0.0074	0.0189	0.0291	0.0305	4	44	55	-3.878123067	-2.981663667	-3.871176	-2.947380667	-3.869092167	-2.924066533	-3.888550833	-2.918166533	6.87280225	-2.274673596	9.443607128	-2.802942158	6.889095044	-2.762642343	9.122549017	-3.27410367	0.289618918	0.346550656	0.280656806	0.344850573	0.289508418	0.3491969
11/9/2023	5	100	3	2	7	I100_h5	16.2	6.59	C6_P2_W4	0.2241	0.5571	20.759	32.765	9.32	7:59:54	55	0.2423	0.5929	0.1661	0.4551	0.0181	0.0354	0.0809	0.0636	4	45	7	-4.394909767	-3.430163767	-4.371850067	-3.4154032	-4.386084833	-3.3524215	-4.393967567	-3.361353367	5.633147363	-2.514517974	7.505125379	-2.098526829	5.631485108	-2.903302889	7.444103194	-3.018339681	0.276809406	0.319233686	0.276231872	0.325416668	0.276572169	0.321544965
11/9/2023	2.5	100	1	2	8	I100_h2.5	38.3	6.83	C6_P2_W4	0.2907	0.6698	19.864	36.163	7.165	8:24:04	41	0.3061	0.7244	0.2274	0.505	0.018	0.0561	0.0618	0.0837	4	49	67	-2.714905733	-1.979262	-2.707058333	-1.9469954	-2.706104	-1.968627233	-2.721857467	-1.956849367	15.53004512	-2.204893005	20.52245373	-3.406104969	15.43146697	-2.815121409	19.67263521	-3.488379489	0.322210697	0.422608999	0.315333122	0.420576532	0.322481082	0.425601003
11/9/2023	2.5	100	2	2	7	I100_h2.5	25.8	7.79	C6_P2_W4	0.2622	0.635	20.245	34.676	7.743	8:20:47	45	0.2846	0.6664	0.0607	0.512	0.033	0.0416	0.1259	0.0656	4	50	58	-3.0696257	-2.270559533	-3.057846833	-2.2441119	-3.0629005	-2.245723567	-3.068338267	-2.234300133	10.9718908	-3.467456305	14.39733084	-3.988531944	10.96242373	-3.947654553	13.99687865	-4.470664335	0.307581218	0.390067127	0.301423195	0.389759491	0.307648283	0.392689827
11/9/2023	2.5	100	3	2	7	I100_h2.5	30.9	5.69	C6_P2_W4	0.2302	0.5807	20.675	33.053	8.77	8:04:51	45	0.25	0.6196	0.1611	0.4647	0.0201	0.0419	0.0875	0.0721	4	51	19	-3.851229333	-2.9786456	-3.843941733	-2.955341967	-3.845774233	-2.919737167	-3.851083767	-2.926126467	5.876928522	-2.39482413	7.432871176	-2.644589279	5.889253824	-2.876001263	8.063574193	-2.936810959	0.293072911	0.344638947	0.286298427	0.344623892	0.292806743	0.347354796
11/9/2023	10	65	1	2	7	I65_h10	21.9		C6_P2_W4	0.2608	0.649	20.255	34.57	7.358	8:23:02	44	0.2794	0.6941	0.1921	0.488	0.0209	0.0473	0.08	0.0728	4	46	64	-3.653756367	-2.7491173	-3.638754067	-2.722296	-3.643321867	-2.7005063	-3.645260567	-2.697761533	8.265578701	-3.702383636	14.87049539	-3.882668709	8.249974018	-4.066558686	10.78702176	-4.089181079	0.285143745	0.351057592	0.279726547	0.352024958	0.285404818	0.353226101
11/9/2023	10	65	2	2	6	I65_h10	20.6		C6_P2_W4	0.2612	0.6749	20.251	34.592	6.708	8:16:21	65	0.2821	0.7158	0.1934	0.531	0.0221	0.0442	0.0847	0.0655	4	47	46	-3.516763967	-2.638105	-3.502900333	-2.609431833	-3.507453433	-2.5970147	-3.507050367	-2.595146433	6.85007201	-4.759401067	12.96970551	-5.148365343	6.887958008	-5.08407225	8.780760391	-5.016049092	0.283193944	0.347313837	0.274618673	0.346466444	0.283453785	0.349261676
11/9/2023	10	65	3	2	6	I65_h10	8.5		C6_P2_W4	0.2867	0.6945	19.915	35.941	6.479	8:08:47	53	0.3041	0.7298	0.2353	0.5706	0.0178	0.0393	0.0621	0.0566	4	48	28	-3.4912994	-2.624778633	-3.4858426	-2.5926884	-3.482473967	-2.5833959	-3.491639167	-2.5771565	7.287391142	-3.812099253	13.82528803	-4.733400033	7.295806584	-4.163626541	9.188337334	-4.762977079	0.291681236	0.35788041	0.278497865	0.35244475	0.2919296	0.359929631
11/9/2023	7.5	65	1	2	7	I65_h7.5	17.8		C6_P2_W4	0.2501	0.6486	20.396	34.008	7.263	8:31:33	54	0.2719	0.6801	0.2118	0.5218	0.0116	0.0392	0.0462	0.0604	4	52	88	-3.390370233	-2.5378519	-3.392875267	-2.500590033	-3.379316167	-2.5028334	-3.407630033	-2.4885147	11.59590849	-2.371369017	19.25187093	-4.161217904	11.63287338	-2.853094239	14.93735544	-4.214642318	0.297026144	0.376636276	0.280181681	0.366136855	0.297239496	0.378968191
11/9/2023	7.5	65	2	2	7	I65_h7.5	8.6		C6_P2_W4	0.275	0.6843	20.066	35.303	6.629	8:17:39	41	0.2943	0.7195	0.2278	0.5482	0.0166	0.0493	0.0604	0.072	4	53	49	-3.216797033	-2.389976767	-3.207764733	-2.3540207	-3.206930433	-2.359291967	-3.220265467	-2.3468981	9.273372191	-3.867355341	16.30624731	-5.329101813	9.320142642	-4.28767142	12.1959855	-5.365129048	0.297447887	0.375203044	0.282104274	0.366971977	0.297740329	0.377290891
11/9/2023	7.5	65	3	2	7	I65_h7.5	13.2		C6_P2_W4	0.2655	0.6562	20.2	34.843	7.224	8:01:05	57	0.2887	0.7018	0.0902	0.5176	0.0315	0.0473	0.1186	0.0721	4	54	10	-3.571159467	-2.702920967	-3.562926467	-2.675230567	-3.5609303	-2.658567567	-3.5692542	-2.655550267	7.750125251	-3.443682175	12.56903758	-3.959469042	7.789567949	-3.819026539	9.929576554	-4.199939378	0.291470072	0.355846019	0.282634235	0.353785149	0.291676431	0.357936192
11/9/2023	5	65	1	2	7	I65_h5	27.9		C6_P2_W4	0.2393	0.6067	20.544	33.474	8.195	8:26:13	39	0.2618	0.6278	0.2256	0.5666	0.0107	0.0145	0.0447	0.0239	4	55	73	-3.635227067	-2.756784967	-3.6424722	-2.739312333	-3.6331988	-2.709914	-3.6418962	-2.7042155	9.524123279	-3.072306659	12.86415725	-3.599036523	9.509854815	-3.511371379	12.30958758	-3.76165341	0.290090496	0.356866778	0.281159112	0.354351778	0.289854125	0.359274684
11/9/2023	5	65	3	2	8	I65_h5	17.3		C6_P2_W4	0.2354	0.6448	20.609	33.332	7.225	7:57:28	40	0.2604	0.6971	0.0638	0.4909	0.0308	0.0595	0.1307	0.0923	4	57	1	-3.468290167	-2.607573733	-3.4540633	-2.578607133	-3.461690667	-2.566844567	-3.4644768	-2.564504967	10.74323617	-3.088004604	15.29457613	-3.357313663	10.7230298	-3.56315749	14.33842033	-3.534704936	0.29294035	0.366047705	0.288366943	0.367095183	0.292965506	0.368359273
11/9/2023	2.5	65	1	2	6	I65_h2.5	21		C6_P2_W4	0.2383	0.5674	20.557	33.425	9.228	8:30:30	52	0.2498	0.5909	0.2157	0.5215	0.0088	0.0167	0.0369	0.0294	4	58	85	-3.890688833	-2.984819267	-3.892508667	-2.939724433	-3.879539167	-2.9325185	-3.909373433	-2.916198833	10.86986734	-1.404284591	14.98050477	-2.69369922	10.91362609	-1.884854251	14.32628809	-2.77183282	0.292040553	0.357715783	0.277317032	0.349932319	0.291947512	0.360208603
11/9/2023	2.5	65	2	2	6	I65_h2.5	27.3		C6_P2_W4	0.2619	0.6065	20.252	34.691	8.487	8:11:35	47	0.293	0.6646	0.1607	0.4268	0.038	0.0759	0.1452	0.1251	4	59	34	-3.526709033	-2.680835233	-3.5145429	-2.649728133	-3.5147067	-2.638547433	-3.524925533	-2.633063467	9.116537237	-2.426250516	11.96615734	-2.981916434	9.070957376	-2.906887157	11.8070047	-3.346190803	0.300447812	0.366663032	0.292779314	0.365123823	0.300587928	0.369276813
11/9/2023	10	30	1	2	6	I30_h10	22.7		C6_P2_W4	0.2226	0.5989	20.78	32.694	8.203	8:28:13	43	0.2477	0.6502	0.1807	0.5043	0.0171	0.0385	0.077	0.0643	4	61	79	-4.190587567	-3.217582933	-4.1805552	-3.193895467	-4.180598567	-3.154610567	-4.1919568	-3.162836233	7.013084177	-3.05537785	10.83591348	-3.311924521	7.00279594	-3.370007058	8.839918877	-3.365399323	0.276707853	0.3273157	0.268691442	0.326479071	0.276958185	0.329370094
11/9/2023	10	30	2	2	5	I30_h10	28.8		C6_P2_W4	0.2133	0.5684	20.912	32.26	8.891	8:25:02	50	0.2293	0.611	0.1748	0.4487	0.0136	0.0437	0.0638	0.0769	4	62	70	-4.3379517	-3.3488457	-4.319480333	-3.3225012	-4.321774867	-3.2818648	-4.336008467	-3.287622	5.367135956	-2.954104883	7.545084139	-3.289002487	5.351877211	-3.259194137	6.583876949	-3.35183476	0.280189841	0.321080345	0.270519534	0.3192068	0.280640569	0.323046993
11/9/2023	10	30	3	2	6	I30_h10	14.9		C6_P2_W4	0.221	0.5867	20.804	32.629	8.503	7:58:41	46	0.247	0.6434	0.1715	0.4669	0.0209	0.0492	0.0946	0.0838	4	63	4	-4.432185167	-3.432865767	-4.413841533	-3.411551967	-4.415953033	-3.3576398	-4.4296869	-3.3745448	5.22996197	-3.069256363	7.921619811	-3.144961023	5.175700045	-3.370640454	6.617989406	-3.263005964	0.272375603	0.313173902	0.265328528	0.313876881	0.272781896	0.315371294
11/9/2023	7.5	30	1	2	6	I30_h7.5	13.4		C6_P2_W4	0.2137	0.5794	20.912	32.293	8.619	8:29:29	47	0.2365	0.6155	0.082	0.449	0.0232	0.0412	0.1087	0.0712	4	64	82	-4.258286167	-3.283682267	-4.269867867	-3.2549808	-4.252071	-3.214313733	-4.291481033	-3.221834933	6.807164292	-2.635984558	9.316184896	-4.158814787	6.823202371	-2.987058028	8.469391094	-4.225876457	0.27707216	0.326470765	0.25345679	0.312736856	0.277152284	0.3286721
11/9/2023	7.5	30	2	2	6	I30_h7.5	11.4		C6_P2_W4	0.2321	0.6077	20.644	33.131	8.092	8:15:16	56	0.2574	0.6371	0.1886	0.4787	0.0122	0.035	0.0525	0.0575	4	65	43	-3.9951558	-3.061811933	-3.995041067	-3.040776733	-3.987526233	-3.005295967	-3.9990294	-3.007696367	5.419139762	-3.564301626	7.519757182	-4.425626173	5.396203269	-3.889567376	6.997421003	-4.274134547	0.283536619	0.33173999	0.267765856	0.324635102	0.283696459	0.333772152
11/9/2023	7.5	30	3	2	5	I30_h7.5	5.8		C6_P2_W4	0.2423	0.6132	20.505	33.63	8.066	8:10:32	59	0.2586	0.6474	0.1891	0.4737	0.0168	0.042	0.0692	0.0684	4	66	31	-4.001116967	-3.079989433	-3.994681433	-3.056993	-3.991192733	-3.022918233	-4.0037402	-3.0245752	4.98533812	-3.474106618	6.713725402	-4.240880446	4.972753029	-3.793508056	6.021412316	-4.312936981	0.285857824	0.331142054	0.271426313	0.324742449	0.286181331	0.333153512
11/9/2023	5	30	1	2	6	I30_h5	21.8		C6_P2_W4	0.2141	0.5634	20.899	32.291	9.018	8:35:09	49	0.2335	0.5778	0.1953	0.5231	0.0103	0.0132	0.0479	0.0234	4	67	97	-3.956895267	-3.0060264	-3.971222867	-2.973883767	-3.954447433	-2.956423733	-3.984318067	-2.936581167	11.27631244	-2.124837488	15.34472594	-3.786709619	11.16874537	-2.489764819	14.2192713	-3.977708365	0.286202436	0.351604609	0.266242759	0.338173566	0.286195243	0.353635898
11/9/2023	5	30	2	2	6	I30_h5	24.9		C6_P2_W4	0.2323	0.598	20.641	33.14	8.344	8:21:51	49	0.2526	0.6242	0.19	0.474	0.0115	0.0306	0.0496	0.0512	4	68	61	-3.832073367	-2.928570733	-3.838552	-2.906946533	-3.8317325	-2.874646667	-3.8502889	-2.871785233	7.184617955	-3.391823687	9.177091741	-4.537082373	7.171851779	-3.794678455	9.430126212	-4.743621529	0.284171248	0.339931916	0.266839928	0.330814373	0.284018885	0.342174855
11/9/2023	5	30	3	2	6	I30_h5	21.4		C6_P2_W4	0.1968	0.5671	21.164	31.565	8.754	8:06:20	43	0.2346	0.6767	0.0181	0.4816	0.0313	0.0334	0.1591	0.059	4	69	22	-4.271398767	-3.342871767	-4.266633333	-3.317513067	-4.2642534	-3.271604767	-4.2822697	-3.280634967	4.212695851	-2.608931504	4.71036172	-3.100436258	4.175316746	-2.985716425	5.354779404	-3.384670728	0.283364403	0.321643407	0.27117917	0.318197994	0.283282456	0.323871091
11/9/2023	2.5	30	1	2	6	I30_h2.5	25.9		C6_P2_W4	0.2441	0.5841	20.48	33.727	8.853	8:34:01	48	0.2618	0.6213	0.1849	0.4724	0.0196	0.041	0.0801	0.0702	4	70	94	-3.526952467	-2.690598233	-3.5559596	-2.6661335	-3.517267267	-2.653384533	-3.562974333	-2.6435282	11.85339426	-0.735183447	15.44528621	-2.438389625	11.86740976	-1.266540512	15.43125395	-2.543748362	0.307903328	0.381962816	0.29174838	0.371488467	0.307837736	0.384701045
11/9/2023	2.5	30	2	2	6	I30_h2.5	23.4		C6_P2_W4	0.2366	0.579	20.588	33.379	8.9	8:12:44	47	0.2626	0.623	0.118	0.4532	0.0266	0.0433	0.1123	0.0749	4	71	37	-3.735968633	-2.865228667	-3.735704067	-2.847889967	-3.731938267	-2.813434833	-3.738278	-2.811814567	7.146069869	-2.555850473	9.311559518	-2.822052255	7.124963233	-3.02375305	9.535906727	-3.151424212	0.295955929	0.354124349	0.28934825	0.353817047	0.295794307	0.356576903
11/9/2023	2.5	30	3	2	6	I30_h2.5	20.7		C6_P2_W4	0.2502	0.5902	20.397	34.03	8.774	8:02:31	44	0.2739	0.6329	0.1892	0.4714	0.0197	0.0474	0.0787	0.0804	4	72	13	-3.8791799	-3.013492433	-3.8806271	-2.999351967	-3.876519633	-2.9541831	-3.8839941	-2.961628467	5.757825934	-2.206760248	7.283447297	-2.230786834	5.796472006	-2.684451911	7.653436202	-2.756362438	0.29534345	0.345204057	0.29043489	0.346833977	0.295084299	0.347746132
11/22/2023	10	100	1	2	7	I100_h10	42.5	6.68	C8_P2_W6	0.2378	0.6222	20.568	33.416	7.78	7:15:12	70	0.2626	0.6654	0.1832	0.5146	0.0194	0.0378	0.0816	0.0607	6	37	76	-3.8778769	-2.9237862	-3.881639067	-2.891494033	-3.868759067	-2.872927267	-3.8984655	-2.8642525	13.44571473	-1.952669693	23.23373526	-3.060476355	13.35526244	-2.363477384	16.68323633	-3.217059065	0.279174146	0.354337151	0.267174727	0.347573595	0.279408358	0.356545979
11/22/2023	10	100	2	2	7	I100_h10	20	7.32	C8_P2_W6	0.28	0.6813	20.003	35.594	6.742	7:01:05	51	0.3015	0.7189	0.187	0.4814	0.024	0.048	0.0856	0.0704	6	38	40	-3.437776567	-2.5607851	-3.412955	-2.528562133	-3.427460133	-2.5226853	-3.420542067	-2.517686133	8.59960724	-4.557906341	15.99199166	-4.603965565	8.580157328	-4.915462952	11.47075158	-4.368449255	0.284385792	0.356006146	0.280807429	0.358929837	0.284666307	0.357979927
11/22/2023	10	100	3	2	7	I100_h10	19	6.92	C8_P2_W6	0.262	0.6567	20.237	34.625	7.176	6:55:15	53	0.2811	0.6929	0.204	0.5122	0.0176	0.0427	0.0672	0.0649	6	39	25	-3.645798667	-2.735376367	-3.632457433	-2.7001259	-3.6361722	-2.690289067	-3.640737233	-2.685332167	8.667306763	-4.104523729	14.97418579	-4.934159498	8.658099615	-4.472227175	10.96896321	-4.742614139	0.280179815	0.347100143	0.268077958	0.342686221	0.280427136	0.349123426
11/22/2023	7.5	100	1	2	7	I100_h7.5	22.17	7.12	C8_P2_W6	0.2285	0.6519	20.704	32.992	6.962	7:22:07	61	0.2665	0.6822	0.0383	0.5451	0.0282	0.0322	0.1236	0.0494	6	40	91	-3.672229833	-2.756800633	-3.707042233	-2.718435267	-3.661549733	-2.714931567	-3.735302833	-2.700266333	18.7278584	-0.531742098	34.77862481	-3.137406747	18.64409359	-1.035038229	24.30860912	-3.450914827	0.287954222	0.376092075	0.266170096	0.359749156	0.288185361	0.378435936
11/22/2023	7.5	100	2	2	6	I100_h7.5	25	6.82	C8_P2_W6	0.2153	0.5585	20.889	32.379	9.176	7:06:03	42	0.2382	0.6027	0.146	0.4021	0.0259	0.0578	0.1202	0.1036	6	41	52	-4.4066752	-3.3862619	-4.4072465	-3.349041767	-4.398975867	-3.318537533	-4.4246001	-3.3236702	7.223814896	-3.317418632	9.938505083	-4.370812041	7.209819494	-3.644998167	8.924591642	-4.20130744	0.265661758	0.314386724	0.247341991	0.305807662	0.265707727	0.3164382
11/22/2023	7.5	100	3	2	7	I100_h7.5	18.67	6.16	C8_P2_W6	0.2518	0.634	20.377	34.118	7.649	6:50:40	58	0.2759	0.6796	0.176	0.443	0.0231	0.0576	0.0918	0.0908	6	42	16	-3.755054367	-2.8562174	-3.750494	-2.824321167	-3.751617433	-2.810587167	-3.761995733	-2.802863167	6.521535852	-4.147176882	9.382464149	-5.165031538	6.485138958	-4.472927366	7.998393188	-5.224736173	0.283337365	0.338422879	0.266966913	0.331092319	0.283505883	0.340225873
11/22/2023	5	100	1	2	7	I100_h5	35	7.64	C8_P2_W6	0.2259	0.6079	20.745	32.886	8.031	7:23:38	50	0.2527	0.6287	0.0073	0.4969	0.0332	0.0267	0.1469	0.0439	6	43	100	-3.590803867	-2.7048969	-3.6577181	-2.685792367	-3.582474233	-2.6692745	-3.681678533	-2.667588167	18.81422484	0.513638992	34.5403556	-2.38657261	18.75586542	-0.081173706	27.26823466	-2.64957711	0.294451251	0.385735255	0.272500347	0.36827733	0.294582679	0.388307522
11/22/2023	5	100	2	2	7	I100_h5	27.67	6.4	C8_P2_W6	0.2578	0.5956	20.295	34.41	8.72	7:07:17	52	0.2777	0.6369	0.1896	0.4533	0.0197	0.0404	0.0763	0.0678	6	44	55	-3.742133033	-2.855519933	-3.7398204	-2.820711033	-3.730021333	-2.807632233	-3.757458933	-2.801734433	10.45480124	-1.561404639	14.92873625	-2.391322353	10.5121744	-2.059281725	13.64999646	-2.649082291	0.293422895	0.361468336	0.28372995	0.357674216	0.293493149	0.364048468
11/22/2023	5	100	3	2	7	I100_h5	22.17	4.48	C8_P2_W6	0.2273	0.5626	20.721	32.942	9.24	6:46:54	53	0.2477	0.6722	0.0366	0.4588	0.0297	0.0346	0.1305	0.0615	6	45	7	-4.225445667	-3.258934667	-4.2192187	-3.223380167	-4.216207467	-3.190486033	-4.2335812	-3.184724333	7.845208729	-2.639200972	10.42245388	-3.59211093	7.818202731	-3.030580737	10.10537902	-3.677427268	0.277363382	0.329236931	0.262224112	0.321986126	0.277338427	0.331518135
11/22/2023	2.5	100	1	2	8	I100_h2.5	49	5.48	C8_P2_W6	0.2886	0.6505	19.888	36.031	7.632	7:11:33	54	0.3061	0.6796	0.255	0.5702	0.0107	0.0271	0.0371	0.0417	6	49	67	-2.9897912	-2.2075157	-3.0032711	-2.1826374	-2.982661367	-2.192784	-3.021717633	-2.183822767	19.28764775	-0.764146463	26.33728448	-2.388341773	19.10671054	-1.391802529	25.05295853	-2.716662114	0.312993477	0.411517509	0.303193024	0.405564225	0.313138594	0.414408101
11/22/2023	2.5	100	2	2	7	I100_h2.5	32.83	5.84	C8_P2_W6	0.2386	0.5865	20.581	33.541	8.733	7:08:17	45	0.2616	0.639	-0.0353	0.4832	0.0455	0.045	0.1906	0.0766	6	50	58	-3.448508833	-2.585908733	-3.448277967	-2.5663932	-3.445909	-2.549785533	-3.4545276	-2.540909367	11.90607547	-2.74677198	15.6432834	-3.244842646	11.87262341	-3.200707686	15.37936174	-3.561192753	0.295868866	0.371438426	0.28883464	0.369908204	0.29573224	0.373891549
11/22/2023	2.5	100	3	2	7	I100_h2.5	14.67	4.86	C8_P2_W6	0.2452	0.5782	20.465	33.773	9.029	6:52:17	49	0.2641	0.6083	0.197	0.4676	0.0168	0.0397	0.0686	0.0686	6	51	19	-3.739544767	-2.856516867	-3.7267824	-2.835883667	-3.732506667	-2.804379133	-3.740212433	-2.8039914	8.864645522	-2.398524777	11.66202625	-2.403769215	8.824510769	-2.883800289	11.77764361	-3.168401098	0.291810768	0.353805134	0.288630423	0.356199584	0.291670185	0.356447393
11/22/2023	10	65	1	2	6	I65_h10	19		C8_P2_W6	0.2453	0.6281	20.466	33.79	7.72	7:10:28	46	0.2641	0.6665	0.1788	0.4698	0.0219	0.0504	0.0894	0.0803	6	46	64	-3.966962733	-2.9956967	-3.960354567	-2.966229733	-3.9556828	-2.9387265	-3.969734833	-2.9314292	12.87248571	-2.188650883	22.06395774	-2.857099458	12.8534445	-2.566196026	16.13038436	-3.016541696	0.278220874	0.349319692	0.269502819	0.345756104	0.278464731	0.351460958
11/22/2023	10	65	2	2	6	I65_h10	26.67		C8_P2_W6	0.236	0.6358	20.595	33.337	7.42	7:03:16	46	0.2528	0.6747	0.17	0.4808	0.0224	0.0443	0.0948	0.0696	6	47	46	-3.877384467	-2.931257933	-3.865443867	-2.906251633	-3.868938433	-2.880386167	-3.8748154	-2.880092267	7.86793279	-4.193084226	14.02689188	-4.524619708	7.890387197	-4.522347566	9.795710638	-4.650757824	0.27201529	0.331916289	0.263693543	0.330893763	0.272285943	0.333865815
11/22/2023	10	65	3	2	6	I65_h10	11.67		C8_P2_W6	0.2715	0.6594	20.126	35.187	7.209	6:56:20	58	0.2987	0.705	0.0455	0.5214	0.0381	0.0481	0.1404	0.073	6	48	28	-3.647973067	-2.7516107	-3.6328323	-2.722214633	-3.638963433	-2.703533967	-3.641709067	-2.702407367	7.674493563	-3.740119406	14.07888477	-3.990753285	7.661709783	-4.097859371	9.936692902	-4.172016485	0.285076985	0.349286518	0.278836498	0.349719821	0.285334998	0.351385813
11/22/2023	7.5	65	1	2	6	I65_h7.5	30		C8_P2_W6	0.2376	0.5974	20.593	33.485	8.441	7:19:40	57	0.2592	0.628	-0.0537	0.4109	0.0442	0.049	0.1858	0.082	6	52	88	-3.743996367	-2.831930133	-3.786196933	-2.797550733	-3.733878533	-2.786026067	-3.795927833	-2.772190633	17.97579794	-0.445811839	29.8026425	-2.805965499	17.83035764	-0.96584822	23.51614113	-2.696132376	0.287987537	0.371896134	0.267474966	0.356909081	0.28813996	0.374366786
11/22/2023	7.5	65	2	2	7	I65_h7.5	25		C8_P2_W6	0.2631	0.6669	20.222	34.674	6.941	7:04:52	51	0.2812	0.7003	0.2037	0.5107	0.0157	0.0478	0.0597	0.0717	6	53	49	-3.4236698	-2.5545448	-3.4168078	-2.519300067	-3.4142121	-2.516093233	-3.430214033	-2.503404833	10.30213216	-3.589960395	17.59683209	-4.966851975	10.32681887	-3.998577527	13.10984449	-5.13027399	0.28983689	0.365254342	0.274567344	0.356889286	0.290059285	0.367355848
11/22/2023	7.5	65	3	2	6	I65_h7.5	10.33		C8_P2_W6	0.2437	0.6407	20.489	33.72	7.406	6:47:59	51	0.2681	0.6831	0.1575	0.4266	0.0245	0.0677	0.1003	0.1057	6	54	10	-3.776047467	-2.8726997	-3.775291133	-2.8390263	-3.768598567	-2.822554533	-3.781566	-2.818839333	7.348561255	-3.5499733	11.36674766	-4.751518807	7.341196308	-3.90674262	9.44163377	-4.579150919	0.284001605	0.342661839	0.266699418	0.333722103	0.284213304	0.344710031
11/22/2023	5	65	1	2	7	I65_h5	38.67		C8_P2_W6	0.2335	0.5594	20.625	33.195	9.382	7:14:00	49	0.2463	0.582	0.2003	0.4877	0.0111	0.0258	0.0474	0.046	6	55	73	-3.873356433	-2.940662233	-3.897470933	-2.905774267	-3.869002333	-2.892198933	-3.908326233	-2.8727897	15.48814982	-1.278080447	22.28214357	-3.1876439	15.36951218	-1.731531341	20.17782332	-3.144551734	0.285972354	0.361072207	0.266218548	0.347538062	0.285858276	0.363496704
11/22/2023	5	65	3	2	7	I65_h5	21.17		C8_P2_W6	0.2431	0.6235	20.494	33.678	7.826	6:43:26	47	0.2834	0.6718	0.1793	0.4633	0.0193	0.0521	0.0793	0.0836	6	57	1	-3.5889567	-2.698437733	-3.578244933	-2.668376433	-3.5840085	-2.652744633	-3.5890676	-2.647939767	10.85308312	-3.444440374	15.39447102	-3.973632731	10.85536837	-3.868060299	14.3342782	-4.162666285	0.285536602	0.356912452	0.277650519	0.355363127	0.285490731	0.359228864
11/22/2023	2.5	65	1	2	6	I65_h2.5	29.5		C8_P2_W6	0.2243	0.5354	20.755	32.768	9.914	7:18:32	48	0.2415	0.5632	0.1827	0.4542	0.0157	0.0287	0.07	0.0537	6	58	85	-3.908504467	-2.983715833	-3.948350067	-2.949069167	-3.899987467	-2.935654633	-3.968301267	-2.9113184	16.65371986	0.249011919	25.83479842	-1.663205467	16.6166115	-0.284776163	22.99339566	-2.000100723	0.29134639	0.371557583	0.274771887	0.36009307	0.29120529	0.374217425
11/22/2023	2.5	65	2	2	7	I65_h2.5	38.33		C8_P2_W6	0.2623	0.6169	20.354	34.925	8.21	6:58:36	43	0.2994	0.662	-0.2597	0.3314	0.0834	0.0658	0.318	0.1067	6	59	34	-3.453048967	-2.601558367	-3.4524176	-2.5723165	-3.444643233	-2.563892233	-3.4560601	-2.5563837	11.3833979	-2.548757593	14.82798292	-3.506887721	11.44244934	-3.014693889	14.68163536	-3.54219548	0.298813014	0.372176593	0.287923582	0.367381086	0.298970499	0.374722769
11/22/2023	10	30	1	2	5	I30_h10	28.5		C8_P2_W6	0.1934	0.5522	21.203	31.375	9.052	7:16:20	76	0.2071	0.5801	0.1669	0.4773	0.0111	0.0267	0.0576	0.0483	6	61	79	-4.665622667	-3.590737633	-4.672531433	-3.546592167	-4.650052567	-3.510663833	-4.7031933	-3.508688533	10.60615284	-1.302113661	15.56961494	-2.595992038	10.55020635	-1.628136965	13.23137973	-2.682102774	0.271741398	0.326504404	0.253635471	0.314888291	0.272153044	0.328703053
11/22/2023	10	30	2	2	4	I30_h10	27		C8_P2_W6	0.1427	0.4917	22	29.334	10.079	7:12:37	48	0.1571	0.8915	-0.002	0.3934	0.0235	0.0648	0.1646	0.1317	6	62	70	-5.3700622	-4.270740233	-5.332740133	-4.204146333	-5.3077149	-4.165784667	-5.367171233	-4.188536	5.925598814	-1.295442109	6.135958144	-2.100396349	5.869012158	-1.584585702	6.178444444	-2.07990912	0.266145684	0.294337887	0.249539792	0.286189382	0.267602329	0.296243475
11/22/2023	10	30	3	2	5	I30_h10	24		C8_P2_W6	0.1971	0.5383	21.155	31.56	9.49	6:44:44	55	0.2201	0.6168	0.1184	0.3951	0.0247	0.0564	0.1252	0.1048	6	63	4	-4.818914267	-3.765274133	-4.787602933	-3.748863267	-4.805888467	-3.686882067	-4.818728667	-3.7156816	4.816838514	-2.765901828	7.03038353	-2.362230984	4.805664249	-3.037103615	6.224766678	-2.415110678	0.264782927	0.299087079	0.263543815	0.305193151	0.264996997	0.30110371
11/22/2023	7.5	30	1	2	5	I30_h7.5	32.5		C8_P2_W6	0.186	0.5475	21.313	31.057	9.085	7:17:28	65	0.2007	0.5562	0.1699	0.5018	0.0077	0.0138	0.0412	0.0252	6	64	82	-4.966062367	-3.832745167	-4.9931688	-3.7582053	-4.946218167	-3.747788667	-5.0213753	-3.737956133	10.44945153	-1.129432072	14.00543473	-3.230299401	10.44074546	-1.451806732	13.05602052	-2.830738401	0.26624922	0.317327107	0.236721072	0.297236921	0.26663833	0.319337798
11/22/2023	7.5	30	2	2	5	I30_h7.5	14.67		C8_P2_W6	0.2057	0.5553	21.024	31.92	9.14	7:02:11	46	0.2295	0.5928	0.1544	0.4311	0.0161	0.0442	0.0783	0.0795	6	65	43	-4.288948733	-3.315883433	-4.291291533	-3.283196833	-4.280327433	-3.252279633	-4.305135567	-3.252641367	4.933006678	-3.406919454	5.986039004	-4.535488291	4.915596375	-3.718790883	5.872063947	-4.399067847	0.275857674	0.318025796	0.255681023	0.308125741	0.275973285	0.31996073
11/22/2023	7.5	30	3	2	5	I30_h7.5	26.83		C8_P2_W6	0.2105	0.5507	20.952	32.128	9.313	6:57:32	45	0.2241	0.576	0.1724	0.4584	0.0111	0.0295	0.0529	0.0536	6	66	31	-4.4969726	-3.496699033	-4.495113633	-3.470621867	-4.481304533	-3.430397833	-4.503256	-3.4375522	4.679563447	-3.031351456	5.026554204	-3.834549578	4.608009453	-3.322677945	5.116990488	-3.732479165	0.275638581	0.312111603	0.259189592	0.304284066	0.276050489	0.313997675
11/22/2023	5	30	1	2	5	I30_h5	23.5		C8_P2_W6	0.2034	0.5479	21.054	31.811	9.293	7:23:32	43	0.2168	0.5606	0.1857	0.4953	0.0076	0.0174	0.0374	0.0317	6	67	97	-4.093677967	-3.120064167	-4.130619	-3.079429467	-4.086409433	-3.0663472	-4.149997933	-3.040038567	17.52722266	-0.433310811	26.57540781	-2.798805595	17.44025754	-0.839762334	23.44024587	-2.956743006	0.283222796	0.358668514	0.259377815	0.340513732	0.283319762	0.360805547
11/22/2023	5	30	2	2	6	I30_h5	36.5		C8_P2_W6	0.2212	0.5599	20.798	32.616	9.21	7:09:20	46	0.2412	0.5854	0.2032	0.4889	0.0105	0.0212	0.0477	0.0379	6	68	61	-4.082864767	-3.115289267	-4.090375733	-3.076806167	-4.076966833	-3.055791233	-4.107386133	-3.043901233	11.0151031	-2.331400148	14.69624256	-3.888949619	10.92121319	-2.750923065	14.12590991	-3.891844919	0.278303683	0.340342546	0.258565599	0.328011629	0.278309382	0.34249686
11/22/2023	5	30	3	2	6	I30_h5	19.33		C8_P2_W6	0.2236	0.5686	20.765	32.731	9.01	6:54:06	58	0.2477	0.5914	0.1855	0.467	0.0139	0.0332	0.0623	0.0585	6	69	22	-4.108347667	-3.1697449	-4.099898933	-3.1410525	-4.100861667	-3.1102876	-4.114796167	-3.109535533	5.992012655	-2.812560982	7.572813577	-3.234338614	5.971780234	-3.200793888	7.739590417	-3.527061664	0.283271234	0.331484984	0.273264869	0.329624031	0.28323767	0.333629084
11/22/2023	2.5	30	1	2	6	I30_h2.5	40.17		C8_P2_W6	0.2402	0.6019	20.534	33.535	8.34	7:22:16	59	0.2876	0.6309	0.2105	0.5562	0.0193	0.0172	0.0803	0.0287	6	70	94	-4.111237767	-3.172284533	-4.1862661	-3.149880633	-4.1038658	-3.117573267	-4.197922833	-3.107244533	16.78566173	1.012791906	23.72494391	-1.2574535	16.7458086	0.47168218	22.68002717	-1.401439383	0.29097811	0.366195745	0.270126085	0.35036567	0.29078001	0.368795643
11/22/2023	2.5	30	2	2	6	I30_h2.5	28.17		C8_P2_W6	0.2329	0.5846	20.654	33.244	8.709	6:59:47	43	0.2626	0.6186	-0.016	0.4715	0.0406	0.0421	0.1742	0.0721	6	71	37	-3.782739533	-2.885474833	-3.782804133	-2.865715467	-3.776902333	-2.832000767	-3.785381933	-2.829627233	9.294127676	-2.346772131	12.21685141	-2.776372736	9.350222712	-2.825796606	12.34870593	-2.957263931	0.291928446	0.355174628	0.284401478	0.353489861	0.291871969	0.357640921
11/22/2023	2.5	30	3	2	6	I30_h2.5	28.83		C8_P2_W6	0.2456	0.5833	20.458	33.789	8.896	6:49:39	43	0.2629	0.6088	0.1997	0.4873	0.0143	0.0352	0.0583	0.0604	6	72	13	-4.0027556	-3.098984633	-4.0121598	-3.082330533	-3.998449567	-3.035864467	-4.006239	-3.038958433	6.654594023	-2.390056363	8.319402601	-2.902746631	6.642722701	-2.834443997	8.602593045	-3.080867768	0.288685566	0.340034278	0.278103795	0.33676846	0.288434733	0.342534586
12/7/2023	10	100	1	2	6	I100_h10	22.38	5.22	C10_P2_W8	0.2006	0.5564	21.1	31.701	9.04	7:09:15	48	0.2198	0.598	0.1391	0.4107	0.0194	0.0437	0.0966	0.0785	8	37	76	-4.518124933	-3.4416024	-4.513152967	-3.4193171	-4.515781	-3.379309433	-4.5345524	-3.382585933	10.15632539	-2.864608046	17.03842856	-3.289685843	10.14051758	-3.168480096	12.49939224	-3.462835117	0.258404806	0.315206639	0.248837786	0.312545453	0.25856965	0.317174067
12/7/2023	10	100	2	2	6	I100_h10	14.5	5.95	C10_P2_W8	0.2273	0.6077	20.738	32.989	8.059	6:56:07	53	0.2549	0.6478	-0.0487	0.397	0.0439	0.0563	0.1932	0.0927	8	38	40	-3.978224433	-3.000520167	-3.9659016	-2.982614867	-3.97508	-2.951538567	-3.9762201	-2.9550678	8.055347088	-4.387063789	14.04686173	-4.297657052	8.0464627	-4.701712884	10.76570225	-4.168989828	0.266165807	0.326023244	0.262028715	0.328816181	0.266297178	0.328030295
12/7/2023	10	100	3	2	6	I100_h10	11.88	6.26	C10_P2_W8	0.2236	0.6051	20.767	32.747	8.075	6:50:36	51	0.249	0.6426	0.1406	0.3942	0.0201	0.0569	0.0899	0.094	8	39	25	-4.161764367	-3.157972333	-4.1486988	-3.130727567	-4.155489	-3.102267067	-4.1656379	-3.107718133	7.665082385	-4.141890273	11.41417577	-4.462765996	7.666553741	-4.445381171	9.354440661	-4.533698996	0.263981491	0.317969548	0.254888773	0.316815693	0.264218077	0.319836059
12/7/2023	7.5	100	1	2	7	I100_h7.5	14.13	6.48	C10_P2_W8	0.1605	0.5675	21.714	30.029	8.293	7:15:08	59	0.2118	0.5887	0.1174	0.457	0.0226	0.026	0.1411	0.0458	8	40	91	-4.341914667	-3.2890314	-4.367294333	-3.2250878	-4.332031667	-3.2250623	-4.390853	-3.208234433	17.24295543	-1.474298511	27.56326056	-3.765560882	17.12393282	-1.876518584	20.38082309	-3.53673179	0.265647081	0.338134556	0.239795936	0.320517716	0.265838474	0.340257829
12/7/2023	7.5	100	2	2	6	I100_h7.5	15.88	6.14	C10_P2_W8	0.1983	0.5298	21.133	31.597	9.712	7:00:34	62	0.2158	0.5606	0.1414	0.4049	0.0178	0.0377	0.09	0.0712	8	41	52	-4.700381533	-3.6215362	-4.702021767	-3.582520433	-4.693756633	-3.5528933	-4.717636533	-3.567855133	6.548737325	-3.388050705	8.549907833	-4.205249269	6.565397241	-3.674280937	7.961511397	-3.793935962	0.256396097	0.300135144	0.239393051	0.293663721	0.256434812	0.302028211
12/7/2023	7.5	100	3	2	6	I100_h7.5	15.44	5.4	C10_P2_W8	0.2003	0.5823	25.488	32.152	8.503	6:46:59	66	0.2448	0.6273	-0.9335	0.4843	0.1418	0.0453	0.708	0.0779	8	42	16	-4.232922133	-3.2610568	-4.228869133	-3.2352646	-4.2266539	-3.201835333	-4.240984467	-3.2125293	5.5244656	-3.738254818	7.347033178	-4.228576052	5.450785037	-4.045978151	6.679136738	-4.206099578	0.270229649	0.315375455	0.258271871	0.312104131	0.270476314	0.317263754
12/7/2023	5	100	1	2	7	I100_h5	19.94	7.07	C10_P2_W8	0.1895	0.5653	21.314	31.305	8.761	7:17:10	61	0.2259	0.8572	-0.2128	0.4981	0.0532	0.0415	0.281	0.0733	8	43	100	-4.155566267	-3.164390767	-4.2270225	-3.1211092	-4.149886533	-3.103718133	-4.250334733	-3.090341167	18.64368436	0.217728115	31.55902451	-2.830238866	18.62117047	-0.302626909	26.00840521	-2.743983138	0.277740501	0.358555155	0.249111324	0.336235892	0.277699498	0.361190288
12/7/2023	5	100	2	2	6	I100_h5	20.63	6.44	C10_P2_W8	0.2431	0.5704	20.495	33.675	9.213	7:01:31	42	0.2657	0.6072	0.1717	0.4383	0.0195	0.0421	0.0802	0.0738	8	44	55	-4.014769067	-3.084348133	-4.014374667	-3.046512467	-4.003409167	-3.027644667	-4.031329633	-3.019502067	8.383531971	-2.131201015	10.82149802	-3.256422379	8.334383383	-2.578804425	10.81818213	-3.394147415	0.28487451	0.34245036	0.269704039	0.334784234	0.285056947	0.344847904
12/7/2023	5	100	3	2	6	I100_h5	14.99	4.28	C10_P2_W8	0.2124	0.5425	20.925	32.216	9.563	6:43:15	54	0.2337	0.5562	0.1753	0.4739	0.0132	0.0222	0.0623	0.041	8	45	7	-4.3293464	-3.3417775	-4.309962567	-3.311725367	-4.315969967	-3.272636833	-4.3285645	-3.275047533	8.227400313	-2.560261915	10.71817862	-2.984921756	8.241892759	-2.920790495	10.64862672	-3.183150369	0.274385934	0.325145001	0.265217608	0.322889579	0.274529625	0.327268768
12/7/2023	2.5	100	1	2	7	I100_h2.5	32.19	5.4	C10_P2_W8	0.2522	0.6146	20.367	34.108	8.151	7:05:47	51	0.2684	0.636	0.2108	0.4961	0.0097	0.0306	0.0386	0.0497	8	49	67	-3.453420767	-2.598252667	-3.457421867	-2.572044933	-3.4506915	-2.560915233	-3.464169067	-2.5520481	11.41663689	-2.604338537	14.60891615	-3.500915058	11.37448728	-3.108756917	14.62417984	-3.754994905	0.294864953	0.368976186	0.284359453	0.364697837	0.294813314	0.371556045
12/7/2023	2.5	100	2	2	7	I100_h2.5	24.63	5.81	C10_P2_W8	0.2143	0.5378	20.903	32.325	9.708	7:02:24	48	0.237	0.576	0.1378	0.4325	0.0242	0.0368	0.1128	0.0685	8	50	58	-3.8689959	-2.944541033	-3.874124667	-2.9260035	-3.8698607	-2.894295867	-3.8760314	-2.889384433	7.912430611	-3.388137098	9.80518399	-3.975052881	7.88784345	-3.779803667	10.1621771	-4.104877558	0.281098759	0.339859814	0.269848827	0.336126202	0.28096493	0.34206748
12/7/2023	2.5	100	3	2	6	I100_h2.5	17.5	4.71	C10_P2_W8	0.2425	0.5651	20.501	33.642	9.347	6:47:59	61	0.261	0.5932	0.1826	0.4562	0.0167	0.0324	0.0691	0.0573	8	51	19	-3.846566267	-2.939484567	-3.8384496	-2.911232167	-3.8385186	-2.884156767	-3.849545533	-2.8785545	8.520687555	-2.549946732	10.74564431	-3.088167166	8.494135332	-3.021096912	11.31366942	-3.510184958	0.288247735	0.348277147	0.279099382	0.345922637	0.288173646	0.350855415
12/7/2023	10	65	1	2	6	I65_h10	12.31		C10_P2_W8	0.2087	0.5665	20.978	32.048	8.868	7:04:47	53	0.224	0.5914	0.1771	0.4947	0.012	0.0259	0.0576	0.0456	8	46	64	-4.511987867	-3.4551602	-4.506158433	-3.424938933	-4.5031785	-3.3901716	-4.520763133	-3.400502667	7.21329016	-3.458606671	10.73061435	-4.016328118	7.19843233	-3.756024248	8.846257416	-3.808975132	0.259920396	0.308177801	0.247208177	0.304051196	0.260219166	0.310127564
12/7/2023	10	65	2	2	5	I65_h10	17.5		C10_P2_W8	0.2105	0.5879	20.956	32.145	8.356	6:58:21	49	0.2283	0.633	0.1446	0.4095	0.0207	0.0563	0.0982	0.0957	8	47	46	-4.401154033	-3.358404267	-4.396905867	-3.3460282	-4.3990223	-3.3012484	-4.411329667	-3.3147135	6.701777166	-4.228409321	11.1078598	-4.260957229	6.741050589	-4.505614416	8.503827894	-4.229423341	0.254121944	0.30415629	0.24714448	0.305064726	0.254201367	0.30611543
12/7/2023	10	65	3	2	5	I65_h10	12.88		C10_P2_W8	0.2295	0.6034	20.684	33.021	8.171	6:51:40	47	0.2594	0.6488	0.1661	0.4265	0.0201	0.0461	0.0876	0.0764	8	48	28	-4.318306667	-3.3075991	-4.293569133	-3.2853781	-4.305072833	-3.2435809	-4.312701667	-3.260573933	6.605501298	-3.640837436	10.29314155	-3.571983669	6.589560073	-3.939786603	8.640237277	-3.505565589	0.266649944	0.314357107	0.261864558	0.31690701	0.267045337	0.316400266
12/7/2023	7.5	65	1	2	5	I65_h7.5	19.81		C10_P2_W8	0.2001	0.5501	21.103	31.665	9.194	7:13:46	68	0.2174	0.5697	0.1768	0.4772	0.0091	0.0228	0.0453	0.0414	8	52	88	-4.4268657	-3.374791367	-4.444903067	-3.329055567	-4.419391833	-3.305762833	-4.468769533	-3.2904107	14.65146046	-1.640079065	20.97581738	-3.310379123	14.57001053	-2.019146635	17.69599843	-3.349908967	0.267027711	0.332802278	0.246708222	0.319104548	0.267206392	0.334935587
12/7/2023	7.5	65	2	2	6	I65_h7.5	21.88		C10_P2_W8	0.2082	0.6127	21.051	32.163	7.729	6:59:30	52	0.2422	0.6424	-0.2153	0.4586	0.0606	0.0373	0.2912	0.0608	8	53	49	-4.080365667	-3.105735633	-4.0763635	-3.080808	-4.076971533	-3.049888033	-4.088603333	-3.051499367	7.667964248	-3.8029953	11.64840227	-4.376444428	7.663434501	-4.134015081	9.674223011	-4.390600909	0.269797513	0.324733334	0.258309173	0.320900937	0.269953039	0.326713201
12/7/2023	7.5	65	3	2	5	I65_h7.5	9.81		C10_P2_W8	0.2015	0.5763	21.084	31.725	8.537	6:44:25	62	0.224	0.6089	0.1768	0.4768	0.0101	0.0281	0.05	0.0487	8	54	10	-4.493589533	-3.4719888	-4.474436833	-3.450245067	-4.4832032	-3.401490167	-4.500621367	-3.423235667	5.86219851	-3.358953496	8.301381295	-3.388982866	5.835605828	-3.668819477	7.448820192	-3.50341308	0.26403368	0.307734927	0.257826122	0.309025497	0.264309207	0.309806714
12/7/2023	5	65	1	2	5	I65_h5	27.56		C10_P2_W8	0.1872	0.5467	21.297	31.112	9.123	7:08:14	45	0.2154	0.5562	0.1447	0.4447	0.0135	0.0249	0.0722	0.0455	8	55	73	-4.306520433	-3.3017291	-4.323711767	-3.260912033	-4.303077367	-3.2377647	-4.335891733	-3.225532833	11.70697502	-2.332124145	14.65095623	-3.780397899	11.637473	-2.707806918	14.31131647	-3.665320596	0.269863886	0.32962555	0.249884512	0.31784336	0.269787485	0.331789564
12/7/2023	5	65	3	2	6	I65_h5	19.19		C10_P2_W8	0.2042	0.5876	21.044	31.849	8.289	6:40:30	51	0.2366	0.6087	0.1878	0.487	0.0118	0.0265	0.0577	0.0451	8	57	1	-4.050652833	-3.0851569	-4.037600833	-3.067129367	-4.049035467	-3.026722767	-4.060199233	-3.0305419	8.723566009	-3.308444709	11.51404169	-3.222055874	8.768764892	-3.697485569	11.61459831	-3.922006215	0.272391875	0.331145859	0.268810268	0.334029806	0.272231461	0.333305666
12/7/2023	2.5	65	1	2	6	I65_h2.5	30.44		C10_P2_W8	0.2112	0.5391	20.943	32.173	9.634	7:12:29	45	0.2312	0.5562	0.1555	0.4404	0.0178	0.0318	0.084	0.059	8	58	85	-4.217102433	-3.228210333	-4.249163933	-3.184721133	-4.211918967	-3.169824867	-4.266960433	-3.1432344	16.05938686	-0.706371699	22.11488729	-2.634378582	15.95072001	-1.172199417	21.31433321	-2.768450239	0.278559452	0.349656524	0.257711246	0.335492418	0.278454583	0.351901871
12/7/2023	2.5	65	2	2	6	I65_h2.5	28.44		C10_P2_W8	0.2547	0.5929	20.335	34.248	8.756	6:53:50	48	0.2768	0.6253	0.1938	0.4672	0.017	0.0397	0.0668	0.0669	8	59	34	-3.724203867	-2.8335793	-3.728026867	-2.8029468	-3.716931467	-2.785764367	-3.7332451	-2.7766541	9.103423363	-2.808303736	11.10000341	-3.979495839	9.083796776	-3.255728196	11.67765612	-4.053338884	0.289184093	0.35252622	0.273921293	0.344523766	0.289309036	0.354886535
12/7/2023	10	30	1	2	4	I30_h10	20.38		C10_P2_W8	0.1558	0.5053	21.789	29.841	9.818	7:10:14	59	0.1713	0.5448	-0.003	0.4162	0.023	0.031	0.1478	0.0613	8	61	79	-5.202726433	-4.048751833	-5.181275433	-4.0121814	-5.172451833	-3.9571925	-5.212579833	-3.9823863	6.53744417	-2.405234417	7.936755576	-2.800163465	6.436267659	-2.667822386	7.086517727	-2.985359447	0.253680659	0.290279603	0.242145058	0.287182581	0.254388365	0.292397917
12/7/2023	10	30	2	2	3	I30_h10	18.88		C10_P2_W8	0.1419	0.5116	22.005	29.287	9.476	7:06:52	53	0.1548	0.5477	0.1158	0.412	0.0101	0.0366	0.0709	0.0716	8	62	70	-5.0143898	-3.978868967	-4.9654159	-3.9295415	-4.970862	-3.8872413	-4.9957451	-3.915070267	3.084070858	-2.562675245	2.879774768	-2.868968903	2.974214648	-2.843545197	3.1587928	-2.813550335	0.264796832	0.288894154	0.253642048	0.287423059	0.26583996	0.290959361
12/7/2023	10	30	3	2	4	I30_h10	16.25		C10_P2_W8	0.1663	0.489	21.619	30.255	10.385	6:41:56	61	0.1909	0.5358	0.1185	0.3971	0.018	0.0368	0.1082	0.0753	8	63	4	-5.230098733	-4.103836767	-5.179386233	-4.067702933	-5.19268	-4.011039133	-5.2138009	-4.044626567	3.248273801	-2.980799542	4.057829483	-2.815937394	3.192012303	-3.247892085	3.937471716	-2.791028962	0.250267108	0.278357393	0.245728396	0.282168924	0.251017689	0.280493427
12/7/2023	7.5	30	1	2	4	I30_h7.5	19.13		C10_P2_W8	0.1603	0.548	21.711	30.005	8.763	7:11:30	54	0.239	0.5674	0.149	0.491	0.0122	0.0161	0.076	0.0294	8	64	82	-5.077102467	-3.947715233	-5.0809161	-3.880074	-5.055609233	-3.861728533	-5.112672367	-3.868065833	8.115300471	-2.171385377	9.199086218	-3.402711446	8.054796152	-2.457947169	8.820645495	-3.265255212	0.256740258	0.298586429	0.234829661	0.28732587	0.257256163	0.300510775
12/7/2023	7.5	30	2	2	4	I30_h7.5	11.44		C10_P2_W8	0.1665	0.5393	21.614	30.252	9.066	6:57:17	52	0.1904	0.5562	0.1402	0.447	0.0114	0.0296	0.0683	0.0549	8	65	43	-4.9181062	-3.860281033	-4.917584467	-3.844029433	-4.899626767	-3.7806174	-4.927629167	-3.808444367	3.195056923	-3.223440836	3.057289768	-3.72493	3.11588353	-3.490432631	3.701429865	-3.387162372	0.257869391	0.287387558	0.242600976	0.282428715	0.258148806	0.289416862
12/7/2023	7.5	30	3	2	4	I30_h7.5	15.94		C10_P2_W8	0.1823	0.5392	21.37	30.903	9.258	6:52:55	47	0.1965	0.5562	0.153	0.4495	0.0105	0.026	0.0575	0.0483	8	66	31	-4.599937933	-3.6201722	-4.582162667	-3.593942033	-4.573351233	-3.540783567	-4.594045467	-3.562730833	2.787166264	-3.273712698	2.427377805	-3.768070049	2.680304286	-3.562697442	2.858746912	-3.687034194	0.270470355	0.299391442	0.256427511	0.295071081	0.271155244	0.301564729
12/7/2023	5	30	1	2	5	I30_h5	15.44		C10_P2_W8	0.1672	0.5408	21.603	30.277	9.03	7:17:02	50	0.1823	0.5562	0.1403	0.4486	0.0088	0.0283	0.0525	0.0523	8	67	97	-4.761154767	-3.6547691	-4.798231933	-3.595497933	-4.753507133	-3.581866933	-4.8406891	-3.562154467	17.05347093	-0.939613497	22.71169663	-3.276795389	16.85924955	-1.293695256	19.95111263	-3.318740679	0.26202097	0.325770089	0.233560861	0.304565523	0.262252189	0.327727163
12/7/2023	5	30	2	2	5	I30_h5	27.19		C10_P2_W8	0.1737	0.5432	21.503	30.548	9.053	7:03:34	43	0.2009	0.5562	0.1451	0.4663	0.0135	0.0252	0.0775	0.0464	8	68	61	-4.580450833	-3.545129067	-4.590267833	-3.515331067	-4.575183	-3.476047133	-4.602388667	-3.485316733	6.273559935	-3.313658294	6.636635565	-4.255081624	6.271308745	-3.636336128	7.260407482	-4.142970355	0.261254542	0.304303181	0.243101371	0.295764302	0.261303397	0.306264606
12/7/2023	5	30	3	2	5	I30_h5	15.56		C10_P2_W8	0.185	0.5448	21.331	31.027	9.156	6:49:26	46	0.2254	0.5562	0.1613	0.4518	0.0171	0.0258	0.0926	0.0473	8	69	22	-4.482490667	-3.472208433	-4.46297	-3.456115467	-4.466928067	-3.398235	-4.4853999	-3.416046733	6.193888039	-2.627106939	7.649173139	-2.639948893	6.156685724	-2.988870407	8.025677674	-2.868658783	0.271733346	0.316526977	0.266112287	0.31802025	0.271892376	0.318691345
12/7/2023	2.5	30	1	2	5	I30_h2.5	28.06		C10_P2_W8	0.1792	0.5492	21.421	30.782	8.96	7:16:04	56	0.2032	0.5562	0.1292	0.5012	0.0183	0.015	0.1022	0.0272	8	70	94	-4.328488	-3.3381629	-4.370714233	-3.299139633	-4.319714267	-3.274457033	-4.3865874	-3.254205567	15.06637866	-0.141093875	20.85232697	-2.13261113	15.05794273	-0.597186758	20.02248373	-2.241351801	0.280388755	0.348453794	0.258756692	0.3331592	0.280404273	0.350837549
12/7/2023	2.5	30	2	2	5	I30_h2.5	16.63		C10_P2_W8	0.2116	0.5488	20.936	32.181	9.379	6:54:54	48	0.2364	0.5699	0.1713	0.459	0.0125	0.0242	0.0589	0.0441	8	71	37	-4.2297405	-3.2676305	-4.230222133	-3.2509766	-4.220325	-3.1989289	-4.233872933	-3.2042769	6.852050411	-2.694202853	7.847832204	-3.214072345	6.825029729	-3.087194666	8.934321329	-3.300062411	0.278696589	0.327725027	0.267768566	0.323888917	0.278796019	0.329971807
12/7/2023	2.5	30	3	2	5	I30_h2.5	26.06		C10_P2_W8	0.2114	0.5512	20.94	32.178	9.31	6:46:00	56	0.2297	0.568	0.1529	0.4456	0.0158	0.0277	0.0746	0.0503	8	72	13	-4.314184833	-3.3488345	-4.3151297	-3.330859567	-4.306903633	-3.275597433	-4.3202091	-3.2876528	6.401878389	-2.550364068	7.5141331	-2.937967183	6.423104432	-2.95072767	8.291563478	-2.997933165	0.277140485	0.323965131	0.267174834	0.321608569	0.277040291	0.32631106
[truncated: 34 more columns]
